# Supplementary material for: The wild strawberry kinome: identification, classification and transcript profiling of protein kinases during development and in response to gray mold infection
Source: BMC Genomics. 2020 Sep 14;21:635. doi: 10.1186/s12864-020-07053-4 (PMC7490889; doi:10.1186/s12864-020-07053-4)
Supplement: Supplementary file 1 — Additional file 1: Table S1. Kinase domain annotation of typical woodland strawberry protein kinases. [file 12864_2020_7053_MOESM1_ESM.xlsx]

## Sheet: Sheet1
Table S1: Kinase domain annotation of typical woodland strawberry protein kinases.
Gene ID	Alignment start	Alignment end	Envelope start	Envelope end	HMM accession #	HMM name	HMM start	HMM end	HMM length	Bit score	Individual E-value	Conditional E-value
mrna00117.1	56	210	55	240	PF00069.25	Pkinase	2	146	264	114.15	6.8e-33	7.6e-37
mrna00174.1	1494	1698	1484	1700	PF00069.25	Pkinase	68	260	264	122.16	2.4e-35	6.8e-39
mrna00183.1	3	103	1	105	PF00069.25	Pkinase	174	261	264	37.07	2.2e-09	2.5e-13
mrna00184.1	344	611	342	618	PF00069.25	Pkinase	4	260	264	189.85	5.5e-56	9.2e-60
mrna00249.1	497	765	496	767	PF00069.25	Pkinase	2	259	264	150.54	5.4e-44	1.5e-47
mrna00297.1	625	915	625	915	PF00069.25	Pkinase	1	264	264	206.93	3.4e-61	3.8e-65
mrna00306.1	358	509	357	517	PF00069.25	Pkinase	2	150	264	117.65	5.8e-34	9.7e-38
mrna00362.1	74	337	72	340	PF00069.25	Pkinase	3	260	264	75.69	3.7e-21	8.2e-25
mrna00364.1	483	751	481	755	PF00069.25	Pkinase	3	259	264	55	7.5e-15	1.7e-18
mrna00397.1	11	260	8	260	PF00069.25	Pkinase	4	264	264	164.46	3e-48	6.8e-52
mrna00433.1	362	620	358	623	PF00069.25	Pkinase	5	258	264	161.54	2.4e-47	4e-51
mrna00435.1	10	259	7	259	PF00069.25	Pkinase	4	264	264	168.6	1.7e-49	1.9e-53
mrna00461.1	416	692	415	694	PF00069.25	Pkinase	2	260	264	162.48	1.2e-47	2.7e-51
mrna00531.1	324	589	322	591	PF00069.25	Pkinase	3	259	264	159.2	1.2e-46	1.4e-50
mrna00546.1	459	746	453	750	PF00069.25	Pkinase	9	257	264	91.19	6.9e-26	2.3e-29
mrna00577.1	168	269	162	280	PF00069.25	Pkinase	18	110	264	42.18	6.1e-11	2.4e-14
mrna00632.1	351	564	350	629	PF00069.25	Pkinase	2	204	264	150.19	6.9e-44	1.2e-47
mrna00635.1	17	278	17	278	PF00069.25	Pkinase	1	264	264	202.84	6e-60	6.7e-64
mrna00654.1	78	335	72	338	PF00069.25	Pkinase	9	259	264	179.4	8.5e-53	1.9e-56
mrna00659.1	317	520	313	578	PF00069.25	Pkinase	5	206	264	139.23	1.5e-40	1.7e-44
mrna00688.1	65	340	64	343	PF00069.25	Pkinase	2	260	264	168.95	1.3e-49	1.5e-53
mrna00740.1	308	575	300	577	PF00069.25	Pkinase	9	259	264	88.74	3.8e-25	1.1e-28
mrna00785.1	39	248	32	299	PF00069.25	Pkinase	18	204	264	39.8	3.2e-10	5.4e-14
mrna00825.1	51	283	48	283	PF00069.25	Pkinase	5	264	264	186.67	5.1e-55	5.7e-59
mrna00857.1	364	629	362	631	PF00069.25	Pkinase	4	260	264	124.72	4e-36	1.1e-39
mrna00864.1	84	350	82	353	PF00069.25	Pkinase	3	259	264	154.17	4.2e-45	4.7e-49
mrna00967.1	362	627	361	629	PF00069.25	Pkinase	2	260	264	168.5	1.8e-49	4e-53
mrna00968.1	440	508	438	509	PF00069.25	Pkinase	4	74	264	37.51	1.6e-09	3.6e-13
mrna00986.1	16	267	15	267	PF00069.25	Pkinase	2	264	264	231.96	7.8e-69	8.7e-73
mrna01077.1	604	861	600	863	PF00069.25	Pkinase	10	260	264	121.67	3.5e-35	1.3e-38
mrna01088.1	126	207	81	207	PF00069.25	Pkinase	170	263	264	43.62	2.2e-11	5e-15
mrna01133.1	25	205	24	214	PF00069.25	Pkinase	2	172	264	138.63	2.3e-40	3.9e-44
mrna01144.1	25	285	24	285	PF00069.25	Pkinase	2	264	264	174.03	3.7e-51	6.1e-55
mrna01195.1	896	1166	894	1168	PF00069.25	Pkinase	3	260	264	148.99	1.6e-43	6.2e-47
mrna01269.1	578	853	575	855	PF00069.25	Pkinase	4	260	264	150.12	7.2e-44	2e-47
mrna01309.1	118	272	117	290	PF00069.25	Pkinase	2	153	264	126.12	1.5e-36	1.7e-40
mrna01316.1	310	568	300	570	PF00069.25	Pkinase	12	260	264	94.06	9.1e-27	2e-30
mrna01360.1	78	343	73	348	PF00069.25	Pkinase	6	259	264	161.01	3.4e-47	3.8e-51
mrna01404.1	119	324	113	326	PF00069.25	Pkinase	69	260	264	70.87	1.1e-19	1.8e-23
mrna01491.1	772	1042	769	1045	PF00069.25	Pkinase	4	259	264	127.68	5e-37	1.7e-40
mrna01549.1	89	374	89	374	PF00069.25	Pkinase	1	264	264	220.18	3.1e-65	5.2e-69
mrna01596.1	64	339	63	341	PF00069.25	Pkinase	2	260	264	143.73	6.4e-42	1.1e-45
mrna01822.1	181	457	178	459	PF00069.25	Pkinase	5	260	264	145.05	2.5e-42	2.8e-46
mrna01884.1	127	363	127	421	PF00069.25	Pkinase	1	212	264	55.54	5.1e-15	1.4e-18
mrna01904.1	16	277	16	277	PF00069.25	Pkinase	1	264	264	204.15	2.4e-60	2.7e-64
mrna01964.1	422	690	421	692	PF00069.25	Pkinase	2	260	264	165.61	1.4e-48	3.8e-52
mrna01965.1	250	414	249	414	PF00069.25	Pkinase	2	160	264	121.15	5e-35	8.3e-39
mrna02004.1	499	765	497	767	PF00069.25	Pkinase	4	260	264	165.75	1.2e-48	3.4e-52
mrna02010.1	10	83	7	92	PF00069.25	Pkinase	13	89	264	33.68	2.4e-08	2.7e-12
mrna02011.1	727	800	726	802	PF00069.25	Pkinase	2	78	264	33.72	2.3e-08	1.4e-11
mrna02013.1	136	230	135	244	PF00069.25	Pkinase	2	99	264	60.65	1.4e-16	2.4e-20
mrna02014.1	274	358	273	374	PF00069.25	Pkinase	2	89	264	57.99	9.2e-16	1.5e-19
mrna02101.1	116	346	116	400	PF00069.25	Pkinase	1	212	264	66.76	1.9e-18	3.2e-22
mrna02191.1	218	323	198	325	PF00069.25	Pkinase	161	259	264	33.49	2.7e-08	3e-12
mrna02258.1	318	570	317	570	PF00069.25	Pkinase	2	264	264	223.81	2.4e-66	2.7e-70
mrna02347.1	22	126	10	130	PF00069.25	Pkinase	153	258	264	40.77	1.6e-10	1.8e-14
mrna02382.1	232	477	228	482	PF00069.25	Pkinase	10	260	264	186.2	7.1e-55	7.9e-59
mrna02384.1	206	473	206	475	PF00069.25	Pkinase	1	260	264	151.15	3.5e-44	5.9e-48
mrna02553.1	92	308	92	346	PF00069.25	Pkinase	1	226	264	181.84	1.5e-53	2.6e-57
mrna02685.1	660	907	658	909	PF00069.25	Pkinase	3	259	264	177.74	2.7e-52	4.5e-56
mrna02695.1	361	622	358	625	PF00069.25	Pkinase	5	259	264	98.32	4.6e-28	1.5e-31
mrna03038.1	432	696	430	699	PF00069.25	Pkinase	3	259	264	140.63	5.7e-41	9.5e-45
mrna03054.1	76	354	75	356	PF00069.25	Pkinase	2	260	264	160.21	6e-47	6.7e-51
mrna03065.1	2	116	1	183	PF00069.25	Pkinase	110	217	264	77.45	1.1e-21	1.2e-25
mrna03066.1	5	70	3	140	PF00069.25	Pkinase	139	200	264	37.37	1.8e-09	2e-13
mrna03132.1	30	136	27	137	PF00069.25	Pkinase	5	107	264	49.17	4.5e-13	5e-17
mrna03142.1	149	365	148	425	PF00069.25	Pkinase	2	210	264	157.21	5e-46	5.5e-50
mrna03200.1	44	306	42	307	PF00069.25	Pkinase	3	263	264	154.66	3e-45	3.3e-49
mrna03254.1	498	608	497	614	PF00069.25	Pkinase	2	115	264	52.54	4.2e-14	1.4e-17
mrna03255.1	264	463	263	476	PF00069.25	Pkinase	2	195	264	147.75	3.8e-43	1.3e-46
mrna03257.1	271	515	269	518	PF00069.25	Pkinase	3	258	264	122.91	1.4e-35	3.2e-39
mrna03286.1	113	374	113	376	PF00069.25	Pkinase	1	260	264	173.95	3.9e-51	4.3e-55
mrna03391.1	95	353	95	353	PF00069.25	Pkinase	1	264	264	247.89	1.1e-73	6e-77
mrna03404.1	366	632	365	635	PF00069.25	Pkinase	2	260	264	166.36	8e-49	1.3e-52
mrna03406.1	6	259	5	259	PF00069.25	Pkinase	2	264	264	192.41	9.1e-57	1e-60
mrna03528.1	677	945	676	947	PF00069.25	Pkinase	2	260	264	157.26	4.8e-46	1.1e-49
mrna03532.1	542	804	541	811	PF00069.25	Pkinase	2	255	264	157.51	4e-46	9e-50
mrna03534.1	397	661	396	665	PF00069.25	Pkinase	2	258	264	162.94	8.9e-48	1.5e-51
mrna03546.1	310	551	307	553	PF00069.25	Pkinase	14	260	264	84.85	5.9e-24	1.3e-27
mrna03547.1	452	510	442	523	PF00069.25	Pkinase	134	193	264	44.36	1.3e-11	2.9e-15
mrna03575.1	85	241	83	255	PF00069.25	Pkinase	3	153	264	115.69	2.3e-33	2.6e-37
mrna03587.1	311	575	310	576	PF00069.25	Pkinase	2	261	264	132.68	1.5e-38	3.4e-42
mrna03603.1	322	530	322	590	PF00069.25	Pkinase	1	204	264	161.43	2.6e-47	4.3e-51
mrna03604.1	268	539	266	541	PF00069.25	Pkinase	3	260	264	160.72	4.2e-47	7.1e-51
mrna03676.1	410	702	406	705	PF00069.25	Pkinase	7	258	264	111.3	5e-32	1.7e-35
mrna03686.1	323	590	320	593	PF00069.25	Pkinase	4	260	264	165.49	1.5e-48	3.3e-52
mrna03687.1	223	492	222	494	PF00069.25	Pkinase	2	260	264	166.7	6.3e-49	7.1e-53
mrna03699.1	364	634	361	637	PF00069.25	Pkinase	5	259	264	127.95	4.2e-37	1.2e-40
mrna03765.1	688	963	684	966	PF00069.25	Pkinase	5	261	264	93.94	9.9e-27	1.7e-30
mrna03874.1	243	474	237	474	PF00069.25	Pkinase	63	264	264	72.52	3.4e-20	3.8e-24
mrna04170.1	268	532	265	534	PF00069.25	Pkinase	4	260	264	142.69	1.3e-41	4.5e-45
mrna04204.1	120	374	117	377	PF00069.25	Pkinase	5	260	264	163.65	5.4e-48	6e-52
mrna04244.1	536	801	531	803	PF00069.25	Pkinase	6	259	264	148.88	1.7e-43	3.9e-47
mrna04245.1	521	788	518	791	PF00069.25	Pkinase	4	259	264	142.82	1.2e-41	2.7e-45
mrna04246.1	514	783	514	787	PF00069.25	Pkinase	1	259	264	156.52	8.1e-46	1.8e-49
mrna04247.1	509	775	507	777	PF00069.25	Pkinase	3	259	264	149.05	1.5e-43	3.4e-47
mrna04250.1	504	769	499	771	PF00069.25	Pkinase	6	259	264	151.33	3.1e-44	6.9e-48
mrna04272.1	865	1063	862	1132	PF00069.25	Pkinase	4	198	264	148.45	2.3e-43	7.8e-47
mrna04392.1	156	440	156	440	PF00069.25	Pkinase	1	264	264	222.71	5.2e-66	5.8e-70
mrna04397.1	19	271	19	271	PF00069.25	Pkinase	1	264	264	270.13	1.8e-80	6.9e-84
mrna04479.1	424	626	422	694	PF00069.25	Pkinase	3	201	264	147.94	3.3e-43	3.7e-47
mrna04495.1	307	573	306	575	PF00069.25	Pkinase	2	260	264	152.01	1.9e-44	6.4e-48
mrna04553.1	466	753	461	756	PF00069.25	Pkinase	6	259	264	143.53	7.4e-42	1.6e-45
mrna04775.1	422	620	419	686	PF00069.25	Pkinase	4	196	264	150.3	6.4e-44	2.1e-47
mrna04829.1	110	364	110	364	PF00069.25	Pkinase	1	264	264	169.09	1.2e-49	1.3e-53
mrna04872.1	457	600	453	613	PF00069.25	Pkinase	5	153	264	86.69	1.6e-24	1.8e-28
mrna04899.1	360	510	359	524	PF00069.25	Pkinase	2	149	264	126.15	1.5e-36	1.7e-40
mrna04968.1	296	392	295	405	PF00069.25	Pkinase	2	96	264	56.48	2.7e-15	5.9e-19
mrna05110.1	502	749	499	751	PF00069.25	Pkinase	4	260	264	199.25	7.5e-59	2.5e-62
mrna05116.1	79	163	30	172	PF00069.25	Pkinase	107	188	264	84	1.1e-23	1.2e-27
mrna05117.1	1569	1790	1565	1792	PF00069.25	Pkinase	5	260	264	136.99	7.3e-40	5.7e-43
mrna05124.1	526	793	525	798	PF00069.25	Pkinase	2	259	264	154.42	3.5e-45	7.9e-49
mrna05293.1	324	592	322	596	PF00069.25	Pkinase	3	258	264	84.71	6.5e-24	1.4e-27
mrna05298.1	1115	1389	1114	1391	PF00069.25	Pkinase	2	260	264	144.93	2.8e-42	4.6e-46
mrna05347.1	26	294	24	294	PF00069.25	Pkinase	3	264	264	154.16	4.2e-45	4.7e-49
mrna05381.1	396	660	393	662	PF00069.25	Pkinase	5	260	264	90.51	1.1e-25	3.7e-29
mrna05409.1	27	285	27	285	PF00069.25	Pkinase	1	264	264	251.41	9.1e-75	5.1e-78
mrna05431.1	801	1069	800	1071	PF00069.25	Pkinase	2	260	264	136.4	1.1e-39	3.7e-43
mrna05438.1	402	473	393	495	PF00069.25	Pkinase	136	204	264	45.94	4.3e-12	7.3e-16
mrna05491.1	412	681	411	684	PF00069.25	Pkinase	2	260	264	140.35	6.9e-41	2.7e-44
mrna05524.1	396	598	393	645	PF00069.25	Pkinase	4	204	264	127.61	5.3e-37	1.8e-40
mrna05533.1	368	631	365	634	PF00069.25	Pkinase	4	259	264	86.24	2.2e-24	6.2e-28
mrna05537.1	471	724	469	731	PF00069.25	Pkinase	3	256	264	145.45	1.9e-42	3.2e-46
mrna05569.1	559	657	557	721	PF00069.25	Pkinase	109	201	264	77.62	9.4e-22	2.1e-25
mrna05604.1	666	871	663	895	PF00069.25	Pkinase	4	198	264	133.06	1.2e-38	5.2e-42
mrna05608.1	700	967	698	969	PF00069.25	Pkinase	3	260	264	154.43	3.5e-45	1.2e-48
mrna05695.1	827	1096	822	1098	PF00069.25	Pkinase	6	260	264	154.03	4.6e-45	1.5e-48
mrna05696.1	725	994	720	997	PF00069.25	Pkinase	6	260	264	147.28	5.3e-43	2.1e-46
mrna05705.1	85	338	82	338	PF00069.25	Pkinase	4	264	264	221.88	9.3e-66	2.1e-69
mrna05708.1	144	389	136	389	PF00069.25	Pkinase	12	264	264	176.11	8.5e-52	1.4e-55
mrna05727.1	118	403	118	403	PF00069.25	Pkinase	1	264	264	218.84	7.9e-65	1.3e-68
mrna05762.1	21	187	1	190	PF00069.25	Pkinase	99	258	264	93.64	1.2e-26	1.4e-30
mrna05792.1	20	275	20	275	PF00069.25	Pkinase	1	264	264	245.04	8e-73	1.8e-76
mrna05905.1	59	306	58	306	PF00069.25	Pkinase	2	264	264	234.08	1.8e-69	4e-73
mrna05937.1	117	277	116	291	PF00069.25	Pkinase	2	152	264	104.72	5.1e-30	5.7e-34
mrna06108.1	18	309	18	309	PF00069.25	Pkinase	1	264	264	229.77	3.6e-68	6.1e-72
mrna06126.1	68	156	67	183	PF00069.25	Pkinase	2	89	264	47.09	1.9e-12	2.2e-16
mrna06329.1	42	239	39	268	PF00069.25	Pkinase	4	198	264	144.33	4.2e-42	4.7e-46
mrna06369.1	466	721	464	724	PF00069.25	Pkinase	3	258	264	66	3.3e-18	9.2e-22
mrna06387.1	352	637	348	637	PF00069.25	Pkinase	5	264	264	256.39	2.8e-76	4.6e-80
mrna06388.1	320	620	320	620	PF00069.25	Pkinase	1	264	264	242.11	6.3e-72	7e-76
mrna06457.1	98	382	98	382	PF00069.25	Pkinase	1	264	264	234.96	9.5e-70	1.1e-73
mrna06588.1	573	845	572	847	PF00069.25	Pkinase	2	259	264	161.09	3.3e-47	1.1e-50
mrna06595.1	4	261	4	261	PF00069.25	Pkinase	1	264	264	234.39	1.4e-69	1.6e-73
mrna06619.1	350	459	325	462	PF00069.25	Pkinase	25	149	264	65.9	3.5e-18	7.9e-22
mrna06655.1	209	491	207	496	PF00069.25	Pkinase	3	258	264	129.49	1.4e-37	1.6e-41
mrna06707.1	4	256	4	257	PF00069.25	Pkinase	1	263	264	213.59	3.2e-63	3.5e-67
mrna06721.1	115	399	115	399	PF00069.25	Pkinase	1	264	264	229.86	3.4e-68	3.8e-72
mrna06753.1	332	538	327	604	PF00069.25	Pkinase	6	204	264	155.14	2.1e-45	4.7e-49
mrna06763.1	296	563	295	567	PF00069.25	Pkinase	2	259	264	133.08	1.1e-38	1.9e-42
mrna06786.1	79	340	78	343	PF00069.25	Pkinase	2	258	264	91.5	5.5e-26	6.2e-30
mrna07489.1	93	310	92	336	PF00069.25	Pkinase	2	212	264	94.4	7.2e-27	1.2e-30
mrna07499.1	441	694	440	700	PF00069.25	Pkinase	2	254	264	133.99	6e-39	1e-42
mrna07548.1	332	542	331	589	PF00069.25	Pkinase	2	206	264	135.62	1.9e-39	3.2e-43
mrna07669.1	137	390	134	393	PF00069.25	Pkinase	4	261	264	175.56	1.3e-51	4.2e-55
mrna07686.1	299	491	295	543	PF00069.25	Pkinase	5	196	264	131.8	2.8e-38	3.1e-42
mrna07692.1	388	661	387	661	PF00069.25	Pkinase	2	264	264	192.25	1e-56	1.1e-60
mrna07735.1	683	952	682	954	PF00069.25	Pkinase	2	260	264	166.77	6e-49	2e-52
mrna07736.1	462	745	461	747	PF00069.25	Pkinase	2	260	264	150.8	4.5e-44	7.5e-48
mrna07742.1	853	1113	842	1116	PF00069.25	Pkinase	12	258	264	111.52	4.3e-32	1.7e-35
mrna07775.1	72	307	62	310	PF00069.25	Pkinase	14	259	264	78.22	6.2e-22	6.9e-26
mrna07778.1	65	208	59	217	PF00069.25	Pkinase	14	157	264	45.06	8.1e-12	9e-16
mrna07839.1	371	572	370	638	PF00069.25	Pkinase	2	199	264	154.03	4.6e-45	1e-48
mrna07908.1	457	736	456	740	PF00069.25	Pkinase	2	257	264	154.93	2.5e-45	4.1e-49
mrna07940.1	19	268	16	268	PF00069.25	Pkinase	4	264	264	177.66	2.9e-52	9.6e-56
mrna07952.1	427	604	422	636	PF00069.25	Pkinase	26	198	264	114.9	4e-33	8.9e-37
mrna07959.1	11	308	6	308	PF00069.25	Pkinase	7	264	264	130.67	6.2e-38	6.9e-42
mrna07969.1	772	1040	771	1045	PF00069.25	Pkinase	2	258	264	159.68	8.8e-47	2.5e-50
mrna08126.1	761	1029	760	1031	PF00069.25	Pkinase	2	259	264	156.98	5.9e-46	2e-49
mrna08269.1	190	487	189	487	PF00069.25	Pkinase	2	264	264	217.75	1.7e-64	2.8e-68
mrna08271.1	10	227	9	259	PF00069.25	Pkinase	2	212	264	89.03	3.1e-25	5.2e-29
mrna08310.1	1019	1284	1017	1286	PF00069.25	Pkinase	3	260	264	147.17	5.7e-43	2.2e-46
mrna08313.1	865	1128	863	1132	PF00069.25	Pkinase	3	258	264	143.09	1e-41	3.4e-45
mrna08315.1	924	1148	921	1195	PF00069.25	Pkinase	4	221	264	142.47	1.6e-41	6.1e-45
mrna08337.1	703	974	701	976	PF00069.25	Pkinase	3	259	264	164.89	2.3e-48	7.6e-52
mrna08369.1	435	648	434	710	PF00069.25	Pkinase	2	208	264	156.13	1.1e-45	1.2e-49
mrna08548.1	684	955	682	957	PF00069.25	Pkinase	3	260	264	147.53	4.5e-43	1.5e-46
mrna08555.1	132	398	131	401	PF00069.25	Pkinase	2	258	264	148.19	2.8e-43	3.1e-47
mrna08576.1	78	336	78	336	PF00069.25	Pkinase	1	264	264	252.03	5.9e-75	3.6e-78
mrna08592.1	288	523	286	525	PF00069.25	Pkinase	3	260	264	158.78	1.7e-46	1.8e-50
mrna08601.1	4	69	1	76	PF00069.25	Pkinase	110	164	264	36.55	3.2e-09	3.6e-13
mrna08625.1	106	342	98	345	PF00069.25	Pkinase	15	258	264	85.49	3.8e-24	4.2e-28
mrna08740.1	464	717	463	740	PF00069.25	Pkinase	2	254	264	137.87	4e-40	6.6e-44
mrna08742.1	343	604	340	609	PF00069.25	Pkinase	5	257	264	85.45	3.9e-24	1.1e-27
mrna08770.1	73	400	73	400	PF00069.25	Pkinase	1	264	264	176.4	7e-52	7.8e-56
mrna08786.1	374	585	373	648	PF00069.25	Pkinase	2	208	264	162.3	1.4e-47	1.6e-51
mrna08825.1	10	227	9	270	PF00069.25	Pkinase	2	212	264	94.09	8.9e-27	1.5e-30
mrna08851.1	490	757	488	764	PF00069.25	Pkinase	4	260	264	191.29	2e-56	4.5e-60
mrna08884.1	4	288	4	288	PF00069.25	Pkinase	1	264	264	221.98	8.7e-66	1.9e-69
mrna08886.1	157	428	154	428	PF00069.25	Pkinase	14	264	264	188.22	1.7e-55	1.9e-59
mrna08903.1	4	174	4	191	PF00069.25	Pkinase	1	169	264	155.44	1.7e-45	1.9e-49
mrna08967.1	333	604	330	606	PF00069.25	Pkinase	4	260	264	98.82	3.2e-28	7.2e-32
mrna08991.1	91	326	91	380	PF00069.25	Pkinase	1	212	264	53.8	1.7e-14	9.7e-19
mrna08998.1	738	948	709	951	PF00069.25	Pkinase	47	258	264	68.66	5.1e-19	1.7e-22
mrna09010.1	688	971	686	972	PF00069.25	Pkinase	3	260	264	155.69	1.4e-45	4.8e-49
mrna09022.1	42	126	24	126	PF00069.25	Pkinase	169	264	264	61.05	1.1e-16	1.2e-20
mrna09104.1	108	410	108	410	PF00069.25	Pkinase	1	264	264	218.99	7.1e-65	7.9e-69
mrna09125.1	544	812	543	814	PF00069.25	Pkinase	2	260	264	158.07	2.7e-46	4.5e-50
mrna09145.1	376	640	373	642	PF00069.25	Pkinase	4	260	264	116.87	1e-33	2.8e-37
mrna09151.1	510	779	508	782	PF00069.25	Pkinase	4	260	264	178.47	1.6e-52	3.6e-56
mrna09315.1	963	1265	963	1265	PF00069.25	Pkinase	1	264	264	170.47	4.5e-50	5e-54
mrna09341.1	57	317	56	317	PF00069.25	Pkinase	2	264	264	219.14	6.4e-65	1.1e-68
mrna09354.1	365	625	362	628	PF00069.25	Pkinase	4	259	264	131.23	4.2e-38	1.2e-41
mrna09355.1	891	1179	890	1179	PF00069.25	Pkinase	2	264	264	221.27	1.4e-65	1.6e-69
mrna09398.1	763	1010	761	1012	PF00069.25	Pkinase	3	259	264	179.58	7.5e-53	1.7e-56
mrna09401.1	200	491	200	491	PF00069.25	Pkinase	1	264	264	230.02	3.1e-68	5.1e-72
mrna09428.1	16	294	14	294	PF00069.25	Pkinase	3	264	264	239.49	4e-71	4.4e-75
mrna09523.1	117	379	117	379	PF00069.25	Pkinase	1	264	264	243.6	2.2e-72	7.4e-76
mrna09554.1	340	603	337	607	PF00069.25	Pkinase	5	258	264	103.94	8.9e-30	9.9e-34
mrna09567.1	67	323	65	323	PF00069.25	Pkinase	3	264	264	255.86	4e-76	2.5e-79
mrna09575.1	3	85	1	136	PF00069.25	Pkinase	137	220	264	42.38	5.3e-11	5.9e-15
mrna09611.1	81	374	77	376	PF00069.25	Pkinase	5	260	264	147.15	5.8e-43	6.5e-47
mrna09648.1	390	659	389	662	PF00069.25	Pkinase	2	259	264	170.06	6e-50	1.3e-53
mrna09712.1	14	258	8	268	PF00069.25	Pkinase	21	254	264	138.44	2.6e-40	2.9e-44
mrna09713.1	488	636	488	643	PF00069.25	Pkinase	1	146	264	110.68	7.8e-32	1.3e-35
mrna09783.1	120	344	119	412	PF00069.25	Pkinase	2	198	264	139.12	1.6e-40	2.7e-44
mrna09872.1	27	113	25	114	PF00069.25	Pkinase	4	86	264	32.82	4.4e-08	7.3e-12
mrna09931.1	352	617	351	619	PF00069.25	Pkinase	2	259	264	175.8	1.1e-51	1.8e-55
mrna09947.1	31	284	27	287	PF00069.25	Pkinase	6	260	264	176.92	4.8e-52	1.1e-55
mrna09954.1	54	297	46	297	PF00069.25	Pkinase	16	264	264	151.82	2.2e-44	3.7e-48
mrna09980.1	97	425	97	425	PF00069.25	Pkinase	1	264	264	172.61	9.9e-51	1.1e-54
mrna10001.1	341	621	339	627	PF00069.25	Pkinase	3	255	264	145.79	1.5e-42	4.2e-46
mrna10067.1	16	270	16	270	PF00069.25	Pkinase	1	264	264	245.51	5.8e-73	1.3e-76
mrna10074.1	556	847	552	849	PF00069.25	Pkinase	5	259	264	108.44	3.7e-31	1.2e-34
mrna10114.1	671	958	669	961	PF00069.25	Pkinase	3	259	264	145.75	1.6e-42	6.1e-46
mrna10128.1	63	343	60	343	PF00069.25	Pkinase	6	264	264	247.87	1.1e-73	1.2e-77
mrna10138.1	223	313	218	317	PF00069.25	Pkinase	20	109	264	43.12	3.2e-11	1.4e-14
mrna10281.1	506	777	505	780	PF00069.25	Pkinase	2	260	264	137.58	4.8e-40	3e-43
mrna10344.1	336	654	335	657	PF00069.25	Pkinase	2	259	264	131.24	4.2e-38	4.6e-42
mrna10361.1	663	931	658	933	PF00069.25	Pkinase	6	261	264	152.97	9.8e-45	2.7e-48
mrna10371.1	693	954	690	958	PF00069.25	Pkinase	4	259	264	149.42	1.2e-43	4e-47
mrna10373.1	104	252	102	263	PF00069.25	Pkinase	3	146	264	108.77	3e-31	3.3e-35
mrna10374.1	794	1062	792	1065	PF00069.25	Pkinase	3	259	264	165.08	2e-48	5.5e-52
mrna10418.1	260	492	260	545	PF00069.25	Pkinase	1	212	264	55.07	7.2e-15	8e-19
mrna10452.1	504	770	503	773	PF00069.25	Pkinase	2	258	264	155.81	1.3e-45	4.4e-49
mrna10460.1	503	702	502	770	PF00069.25	Pkinase	2	195	264	153.95	4.9e-45	1.4e-48
mrna10472.1	8	209	6	277	PF00069.25	Pkinase	3	198	264	156.78	6.7e-46	7.5e-50
mrna10653.1	193	429	161	432	PF00069.25	Pkinase	41	260	264	141.83	2.4e-41	2.7e-45
mrna10732.1	74	309	67	312	PF00069.25	Pkinase	14	259	264	90.15	1.4e-25	1.6e-29
mrna10769.1	5	261	5	261	PF00069.25	Pkinase	1	264	264	246.64	2.6e-73	2.9e-77
mrna10795.1	421	566	420	590	PF00069.25	Pkinase	2	152	264	83.04	2.1e-23	3.5e-27
mrna10908.1	283	456	266	464	PF00069.25	Pkinase	95	257	264	89.83	1.8e-25	2e-29
mrna10909.1	103	363	100	365	PF00069.25	Pkinase	4	259	264	124.37	5.2e-36	5.8e-40
mrna10910.1	114	389	113	391	PF00069.25	Pkinase	2	259	264	164.26	3.5e-48	3.9e-52
mrna10954.1	401	609	398	672	PF00069.25	Pkinase	4	206	264	152.56	1.3e-44	1.5e-48
mrna10985.1	161	429	161	432	PF00069.25	Pkinase	1	260	264	162.37	1.3e-47	1.5e-51
mrna11031.1	4	260	4	260	PF00069.25	Pkinase	1	264	264	240.46	2e-71	2.2e-75
mrna11059.1	278	496	277	569	PF00069.25	Pkinase	2	199	264	144.55	3.6e-42	4e-46
mrna11097.1	304	489	290	489	PF00069.25	Pkinase	69	264	264	168.29	2.1e-49	3.5e-53
mrna11098.1	23	279	22	279	PF00069.25	Pkinase	2	264	264	231.35	1.2e-68	2e-72
mrna11116.1	435	728	435	728	PF00069.25	Pkinase	1	264	264	183.58	4.5e-54	5e-58
mrna11249.1	300	520	299	578	PF00069.25	Pkinase	2	211	264	154.4	3.6e-45	4e-49
mrna11251.1	698	841	697	849	PF00069.25	Pkinase	2	136	264	82.65	2.8e-23	9.2e-27
mrna11302.1	690	971	688	973	PF00069.25	Pkinase	3	260	264	163.39	6.5e-48	2.2e-51
mrna11306.1	690	971	688	973	PF00069.25	Pkinase	3	260	264	167.92	2.7e-49	1e-52
mrna11311.1	690	971	688	972	PF00069.25	Pkinase	3	260	264	165.73	1.3e-48	4.9e-52
mrna11330.1	73	332	72	332	PF00069.25	Pkinase	2	264	264	218.84	7.9e-65	8.8e-69
mrna11357.1	571	831	569	836	PF00069.25	Pkinase	4	258	264	161.42	2.6e-47	7.2e-51
mrna11412.1	379	464	378	482	PF00069.25	Pkinase	2	89	264	61.29	9.1e-17	2e-20
mrna11417.1	403	667	399	668	PF00069.25	Pkinase	5	260	264	142.69	1.3e-41	1.5e-45
mrna11458.1	9	263	9	263	PF00069.25	Pkinase	1	264	264	222.12	7.9e-66	1.3e-69
mrna11481.1	152	449	150	449	PF00069.25	Pkinase	3	264	264	219.4	5.3e-65	8.9e-69
mrna11484.1	10	227	9	270	PF00069.25	Pkinase	2	212	264	94.5	6.7e-27	1.1e-30
mrna11487.1	315	533	314	567	PF00069.25	Pkinase	2	213	264	91.47	5.6e-26	9.4e-30
mrna11492.1	181	432	181	432	PF00069.25	Pkinase	1	264	264	251.01	1.2e-74	2e-78
mrna11574.1	600	859	595	862	PF00069.25	Pkinase	6	259	264	147.71	3.9e-43	1.3e-46
mrna11621.1	53	312	50	314	PF00069.25	Pkinase	4	260	264	94.68	5.9e-27	6.6e-31
mrna11629.1	488	753	485	755	PF00069.25	Pkinase	4	260	264	170.92	3.3e-50	9.1e-54
mrna11630.1	495	760	492	761	PF00069.25	Pkinase	4	260	264	178.35	1.8e-52	4e-56
mrna11648.1	308	573	307	576	PF00069.25	Pkinase	2	259	264	151.25	3.3e-44	7.3e-48
mrna11678.1	425	641	424	695	PF00069.25	Pkinase	2	212	264	155.18	2.1e-45	6.9e-49
mrna11679.1	463	663	462	729	PF00069.25	Pkinase	2	198	264	140.01	8.7e-41	2.4e-44
mrna11680.1	488	698	487	764	PF00069.25	Pkinase	2	199	264	136.79	8.4e-40	2.4e-43
mrna11681.1	485	693	484	755	PF00069.25	Pkinase	2	204	264	153.12	8.8e-45	2e-48
mrna11688.1	327	594	326	596	PF00069.25	Pkinase	2	259	264	172.49	1.1e-50	1.8e-54
mrna11718.1	342	550	341	610	PF00069.25	Pkinase	2	204	264	158.74	1.7e-46	2.8e-50
mrna11720.1	336	538	335	604	PF00069.25	Pkinase	2	198	264	158.39	2.2e-46	3.6e-50
mrna11721.1	905	1105	904	1172	PF00069.25	Pkinase	2	196	264	154.82	2.7e-45	4.5e-49
mrna11723.1	22	233	21	291	PF00069.25	Pkinase	2	207	264	161.16	3.1e-47	3.4e-51
mrna11724.1	275	464	267	509	PF00069.25	Pkinase	11	194	264	134.99	3e-39	5e-43
mrna11725.1	350	619	349	621	PF00069.25	Pkinase	2	260	264	159.87	7.7e-47	1.3e-50
mrna11779.1	240	305	239	311	PF00069.25	Pkinase	2	65	264	31.61	1e-07	1.7e-11
mrna11841.1	21	167	21	182	PF00069.25	Pkinase	1	148	264	109.48	1.8e-31	2e-35
mrna11866.1	71	289	71	325	PF00069.25	Pkinase	1	212	264	92.31	3.1e-26	5.2e-30
mrna11873.1	789	1023	779	1023	PF00069.25	Pkinase	21	264	264	121.48	3.9e-35	8.8e-39
mrna11927.1	918	1185	913	1187	PF00069.25	Pkinase	6	260	264	155.16	2.1e-45	7e-49
mrna11969.1	33	277	33	277	PF00069.25	Pkinase	1	264	264	223.69	2.6e-66	2.9e-70
mrna11970.1	4	259	4	259	PF00069.25	Pkinase	1	264	264	236.6	3e-70	3.4e-74
mrna11971.1	257	512	257	512	PF00069.25	Pkinase	1	264	264	235.34	7.3e-70	1.2e-73
mrna11989.1	50	326	49	328	PF00069.25	Pkinase	2	259	264	125.89	1.8e-36	3e-40
mrna12059.1	103	351	103	351	PF00069.25	Pkinase	1	264	264	233.28	3.1e-69	8.7e-73
mrna12072.1	49	321	46	322	PF00069.25	Pkinase	4	260	264	120.29	9.1e-35	1e-38
mrna12171.1	21	288	18	288	PF00069.25	Pkinase	4	264	264	134.03	5.8e-39	6.5e-43
mrna12198.1	78	348	73	350	PF00069.25	Pkinase	6	260	264	153.1	8.9e-45	9.9e-49
mrna12211.1	381	645	378	647	PF00069.25	Pkinase	5	259	264	107.43	7.6e-31	2.5e-34
mrna12280.1	371	573	371	641	PF00069.25	Pkinase	1	198	264	158.38	2.2e-46	3.7e-50
mrna12337.1	297	566	296	568	PF00069.25	Pkinase	2	259	264	144.46	3.9e-42	1.1e-45
mrna12439.1	387	544	385	632	PF00069.25	Pkinase	3	158	264	87.12	1.2e-24	2e-28
mrna12512.1	82	355	80	357	PF00069.25	Pkinase	3	260	264	147.59	4.3e-43	4.8e-47
mrna12536.1	455	719	452	722	PF00069.25	Pkinase	5	260	264	96.15	2.1e-27	7e-31
mrna12548.1	595	703	594	707	PF00069.25	Pkinase	2	105	264	39.91	3e-10	5e-14
mrna12589.1	340	581	320	585	PF00069.25	Pkinase	33	259	264	108.07	4.9e-31	5.4e-35
mrna12599.1	6	256	6	256	PF00069.25	Pkinase	1	264	264	259.62	2.9e-77	1.1e-80
mrna12607.1	66	246	61	261	PF00069.25	Pkinase	8	190	264	181.29	2.2e-53	3.8e-57
mrna12633.1	690	969	688	971	PF00069.25	Pkinase	3	260	264	163.35	6.7e-48	2.2e-51
mrna12641.1	883	1089	880	1152	PF00069.25	Pkinase	4	204	264	145.18	2.3e-42	2.6e-46
mrna12673.1	10	227	9	250	PF00069.25	Pkinase	2	212	264	93.52	1.3e-26	2.2e-30
mrna12685.1	369	622	368	629	PF00069.25	Pkinase	2	253	264	136.93	7.7e-40	1.3e-43
mrna12688.1	146	295	144	309	PF00069.25	Pkinase	3	151	264	142.6	1.4e-41	1.6e-45
mrna12692.1	71	349	68	349	PF00069.25	Pkinase	4	264	264	221.58	1.2e-65	1.9e-69
mrna12762.1	138	400	138	400	PF00069.25	Pkinase	1	264	264	241.25	1.2e-71	2.6e-75
mrna12990.1	360	626	359	631	PF00069.25	Pkinase	2	257	264	164.06	4e-48	6.8e-52
mrna13027.1	611	887	607	888	PF00069.25	Pkinase	6	263	264	118.99	2.3e-34	3.8e-38
mrna13032.1	38	178	38	186	PF00069.25	Pkinase	1	132	264	78.89	3.9e-22	4.3e-26
mrna13056.1	184	412	178	414	PF00069.25	Pkinase	46	260	264	128.62	2.6e-37	4.4e-41
mrna13121.1	352	615	349	617	PF00069.25	Pkinase	4	260	264	115.93	1.9e-33	6.5e-37
mrna13148.1	530	730	528	795	PF00069.25	Pkinase	3	196	264	160.25	5.9e-47	1.3e-50
mrna13193.1	172	433	170	436	PF00069.25	Pkinase	3	260	264	131	4.9e-38	5.5e-42
mrna13200.1	496	760	494	763	PF00069.25	Pkinase	3	258	264	142.84	1.2e-41	2.7e-45
mrna13228.1	586	841	585	841	PF00069.25	Pkinase	2	264	264	236.69	2.8e-70	6.3e-74
mrna13236.1	381	632	379	642	PF00069.25	Pkinase	3	254	264	140.69	5.4e-41	9.1e-45
mrna13302.1	997	1266	996	1267	PF00069.25	Pkinase	2	260	264	160.75	4.1e-47	1.6e-50
mrna13335.1	721	977	719	977	PF00069.25	Pkinase	3	264	264	237.35	1.8e-70	2e-74
mrna13364.1	480	735	480	738	PF00069.25	Pkinase	1	259	264	112.24	2.6e-32	4.3e-36
mrna13366.1	80	230	77	239	PF00069.25	Pkinase	4	149	264	97.29	9.4e-28	1.1e-31
mrna13404.1	657	922	655	925	PF00069.25	Pkinase	3	259	264	147.47	4.6e-43	1.8e-46
mrna13428.1	411	673	410	675	PF00069.25	Pkinase	2	260	264	85.31	4.3e-24	1.7e-27
mrna13439.1	117	186	115	192	PF00069.25	Pkinase	3	75	264	44.55	1.2e-11	1.3e-15
mrna13451.1	55	311	53	311	PF00069.25	Pkinase	3	264	264	243.94	1.7e-72	8.7e-76
mrna13491.1	351	617	350	619	PF00069.25	Pkinase	2	260	264	171.4	2.3e-50	3.9e-54
mrna13516.1	83	362	83	362	PF00069.25	Pkinase	1	264	264	254.08	1.4e-75	1.6e-79
mrna13564.1	149	404	149	404	PF00069.25	Pkinase	1	264	264	249.57	3.3e-74	9.3e-78
mrna13565.1	284	483	255	483	PF00069.25	Pkinase	93	264	264	71.88	5.3e-20	6e-24
mrna13568.1	527	791	527	797	PF00069.25	Pkinase	1	255	264	143.27	8.9e-42	2e-45
mrna13577.1	341	604	338	606	PF00069.25	Pkinase	4	260	264	124.8	3.8e-36	1.3e-39
mrna13584.1	568	814	566	816	PF00069.25	Pkinase	3	260	264	148.13	2.9e-43	4.9e-47
mrna13585.1	110	271	84	273	PF00069.25	Pkinase	108	260	264	95.68	2.9e-27	4.9e-31
mrna13618.1	80	295	57	298	PF00069.25	Pkinase	68	258	264	79.8	2e-22	2.3e-26
mrna13619.1	54	347	54	347	PF00069.25	Pkinase	1	264	264	219.75	4.1e-65	6.9e-69
mrna13628.1	83	354	80	356	PF00069.25	Pkinase	4	260	264	159.36	1.1e-46	1.2e-50
mrna13646.1	1083	1350	1082	1352	PF00069.25	Pkinase	2	260	264	153.25	8e-45	2.2e-48
mrna13650.1	9	265	9	265	PF00069.25	Pkinase	1	264	264	230.25	2.6e-68	2.9e-72
mrna13789.1	524	788	521	789	PF00069.25	Pkinase	4	261	264	132.81	1.4e-38	4.6e-42
mrna13841.1	12	266	12	266	PF00069.25	Pkinase	1	264	264	255.77	4.3e-76	9.5e-80
mrna13849.1	31	285	31	285	PF00069.25	Pkinase	1	264	264	238.21	9.7e-71	2.2e-74
mrna13854.1	34	288	31	288	PF00069.25	Pkinase	5	264	264	157.8	3.3e-46	3.7e-50
mrna13863.1	43	298	40	300	PF00069.25	Pkinase	5	260	264	187.68	2.5e-55	2.8e-59
mrna13875.1	179	445	171	448	PF00069.25	Pkinase	9	261	264	88.35	5e-25	5.6e-29
mrna13883.1	678	883	675	943	PF00069.25	Pkinase	4	204	264	137.47	5.2e-40	1.8e-43
mrna13896.1	738	1023	736	1023	PF00069.25	Pkinase	3	264	264	206.2	5.6e-61	1.9e-64
mrna13903.1	36	312	35	312	PF00069.25	Pkinase	2	264	264	193.85	3.3e-57	5.5e-61
mrna13920.1	102	207	102	207	PF00069.25	Pkinase	140	264	264	66.39	2.5e-18	2.8e-22
mrna13940.1	10	232	9	275	PF00069.25	Pkinase	2	213	264	97.98	5.8e-28	9.7e-32
mrna14010.1	495	754	491	760	PF00069.25	Pkinase	5	255	264	147.27	5.3e-43	1.2e-46
mrna14077.1	120	414	115	416	PF00069.25	Pkinase	6	258	264	143.86	5.9e-42	6.6e-46
mrna14078.1	213	490	210	492	PF00069.25	Pkinase	4	260	264	152.84	1.1e-44	1.2e-48
mrna14109.1	507	761	505	768	PF00069.25	Pkinase	3	256	264	139.34	1.4e-40	2.3e-44
mrna14227.1	171	428	151	432	PF00069.25	Pkinase	24	259	264	100.13	1.3e-28	6.5e-32
mrna14420.1	15	277	15	278	PF00069.25	Pkinase	1	263	264	207.35	2.5e-61	2.8e-65
mrna14482.1	40	179	40	185	PF00069.25	Pkinase	1	131	264	71.88	5.3e-20	5.9e-24
mrna14517.1	324	569	322	573	PF00069.25	Pkinase	3	260	264	212.8	5.5e-63	9.1e-67
mrna14543.1	168	341	162	343	PF00069.25	Pkinase	98	260	264	72.45	3.6e-20	4e-24
mrna14609.1	87	347	87	347	PF00069.25	Pkinase	1	264	264	228.7	7.7e-68	4.3e-71
mrna14687.1	56	314	56	314	PF00069.25	Pkinase	1	264	264	255.54	5e-76	2.5e-79
mrna14788.1	305	520	304	576	PF00069.25	Pkinase	2	212	264	149.19	1.4e-43	1.6e-47
mrna14943.1	33	319	32	319	PF00069.25	Pkinase	2	264	264	238.69	7e-71	1.6e-74
mrna15015.1	11	265	11	265	PF00069.25	Pkinase	1	264	264	258.9	4.8e-77	1.3e-80
mrna15042.1	265	477	260	477	PF00069.25	Pkinase	47	264	264	188.02	2e-55	4.4e-59
mrna15149.1	538	809	530	811	PF00069.25	Pkinase	9	260	264	55.08	7.1e-15	2.4e-18
mrna15192.1	33	319	32	319	PF00069.25	Pkinase	2	264	264	241.26	1.1e-71	2.5e-75
mrna15228.1	841	1110	839	1112	PF00069.25	Pkinase	3	259	264	123.6	8.9e-36	3.5e-39
mrna15357.1	76	334	76	334	PF00069.25	Pkinase	1	264	264	249.57	3.3e-74	1.7e-77
mrna15365.1	735	935	732	942	PF00069.25	Pkinase	5	195	264	82.56	2.9e-23	9.8e-27
mrna15366.1	89	364	86	367	PF00069.25	Pkinase	4	259	264	164.56	2.8e-48	3.2e-52
mrna15372.1	13	302	13	302	PF00069.25	Pkinase	1	264	264	220.2	3e-65	6.7e-69
mrna15407.1	156	367	155	421	PF00069.25	Pkinase	2	201	264	152.23	1.6e-44	1.8e-48
mrna15428.1	93	241	92	252	PF00069.25	Pkinase	2	149	264	140.33	7e-41	1.2e-44
mrna15432.1	517	769	515	776	PF00069.25	Pkinase	3	254	264	136.26	1.2e-39	1.4e-43
mrna15486.1	86	357	82	359	PF00069.25	Pkinase	5	259	264	150.39	6e-44	6.7e-48
mrna15491.1	716	977	713	979	PF00069.25	Pkinase	4	259	264	150.94	4e-44	1.6e-47
mrna15687.1	454	720	452	722	PF00069.25	Pkinase	4	260	264	169.38	9.6e-50	1.6e-53
mrna15725.1	48	306	45	309	PF00069.25	Pkinase	4	259	264	94.22	8.1e-27	2.3e-30
mrna15729.1	449	703	448	710	PF00069.25	Pkinase	2	255	264	135.18	2.6e-39	4.4e-43
mrna15730.1	433	686	432	694	PF00069.25	Pkinase	2	254	264	138.51	2.5e-40	4.2e-44
mrna15733.1	41	308	40	310	PF00069.25	Pkinase	2	259	264	149.91	8.4e-44	9.4e-48
mrna15756.1	558	696	557	700	PF00069.25	Pkinase	107	259	264	103.92	9e-30	1.5e-33
mrna15779.1	90	301	89	366	PF00069.25	Pkinase	2	202	264	148.14	2.9e-43	3.2e-47
mrna15782.1	77	361	77	361	PF00069.25	Pkinase	1	264	264	215.23	1e-63	1.1e-67
mrna15806.1	669	961	668	964	PF00069.25	Pkinase	2	258	264	139.17	1.6e-40	5.3e-44
mrna15816.1	318	569	315	577	PF00069.25	Pkinase	4	254	264	141.25	3.7e-41	6.1e-45
mrna15826.1	9	255	4	257	PF00069.25	Pkinase	14	260	264	116.68	1.1e-33	1.3e-37
mrna15828.1	90	238	87	251	PF00069.25	Pkinase	4	150	264	99.54	1.9e-28	2.2e-32
mrna15891.1	13	274	13	274	PF00069.25	Pkinase	1	264	264	201.97	1.1e-59	1.2e-63
mrna15945.1	148	415	147	418	PF00069.25	Pkinase	2	260	264	138.26	3e-40	3.4e-44
mrna15995.1	437	687	432	693	PF00069.25	Pkinase	6	255	264	144.56	3.6e-42	6e-46
mrna16040.1	82	337	80	337	PF00069.25	Pkinase	3	264	264	176.55	6.3e-52	7e-56
mrna16076.1	361	535	350	537	PF00069.25	Pkinase	96	259	264	89.61	2.1e-25	7e-29
mrna16161.1	359	562	355	622	PF00069.25	Pkinase	5	204	264	147.93	3.4e-43	5.6e-47
mrna16244.1	4	260	4	260	PF00069.25	Pkinase	1	264	264	246.86	2.2e-73	2.5e-77
mrna16283.1	258	529	258	532	PF00069.25	Pkinase	1	259	264	145.23	2.2e-42	5e-46
mrna16298.1	25	322	25	322	PF00069.25	Pkinase	1	264	264	229.39	4.8e-68	5.3e-72
mrna16436.1	122	403	122	405	PF00069.25	Pkinase	1	261	264	226.11	4.8e-67	5.3e-71
mrna16465.1	675	920	672	923	PF00069.25	Pkinase	4	258	264	178.12	2.1e-52	3.5e-56
mrna16468.1	155	416	150	418	PF00069.25	Pkinase	9	260	264	174.38	2.9e-51	3.2e-55
mrna16513.1	48	303	46	303	PF00069.25	Pkinase	4	264	264	165.14	1.9e-48	3.2e-52
mrna16529.1	4	273	4	274	PF00069.25	Pkinase	1	263	264	204.23	2.3e-60	2.5e-64
mrna16583.1	526	792	524	796	PF00069.25	Pkinase	3	259	264	160.3	5.7e-47	1.3e-50
mrna16634.1	9	265	9	265	PF00069.25	Pkinase	1	264	264	232.2	6.6e-69	1.1e-72
mrna16693.1	711	980	709	983	PF00069.25	Pkinase	3	258	264	163.58	5.7e-48	1.9e-51
mrna16719.1	810	1082	805	1084	PF00069.25	Pkinase	6	260	264	168.13	2.3e-49	6.5e-53
mrna16739.1	299	560	297	562	PF00069.25	Pkinase	4	260	264	161.96	1.8e-47	3.9e-51
mrna16741.1	55	324	53	329	PF00069.25	Pkinase	3	259	264	150	7.9e-44	8.8e-48
mrna16828.1	118	244	111	261	PF00069.25	Pkinase	81	200	264	73.63	1.6e-20	1.7e-24
mrna16840.1	962	1224	959	1226	PF00069.25	Pkinase	4	260	264	150.8	4.5e-44	1.5e-47
mrna16955.1	454	717	453	733	PF00069.25	Pkinase	2	259	264	139.97	9e-41	1.5e-44
mrna16959.1	84	351	83	353	PF00069.25	Pkinase	2	259	264	145.61	1.7e-42	2.9e-46
mrna16992.1	71	334	69	337	PF00069.25	Pkinase	3	260	264	135.86	1.6e-39	1.8e-43
mrna17112.1	425	636	424	678	PF00069.25	Pkinase	2	212	264	138.93	1.9e-40	5.2e-44
mrna17121.1	354	635	353	637	PF00069.25	Pkinase	2	260	264	147.36	5e-43	8.4e-47
mrna17125.1	641	914	637	914	PF00069.25	Pkinase	15	264	264	195.87	8e-58	2.7e-61
mrna17146.1	131	415	131	415	PF00069.25	Pkinase	1	264	264	228.38	9.7e-68	2.2e-71
mrna17154.1	419	585	403	589	PF00069.25	Pkinase	98	258	264	102.99	1.7e-29	2.9e-33
mrna17170.1	309	565	306	567	PF00069.25	Pkinase	4	259	264	150.53	5.4e-44	9.1e-48
mrna17189.1	18	306	16	306	PF00069.25	Pkinase	14	264	264	128.27	3.3e-37	3.7e-41
mrna17222.1	108	375	100	378	PF00069.25	Pkinase	14	259	264	77.72	8.8e-22	9.8e-26
mrna17318.1	88	364	86	366	PF00069.25	Pkinase	3	260	264	148.35	2.5e-43	2.8e-47
mrna17333.1	508	768	503	772	PF00069.25	Pkinase	6	257	264	144.49	3.8e-42	8.4e-46
mrna17341.1	101	359	101	359	PF00069.25	Pkinase	1	264	264	241.84	7.6e-72	3.8e-75
mrna17342.1	9	71	7	75	PF00069.25	Pkinase	3	69	264	32.07	7.4e-08	8.3e-12
mrna17409.1	4	284	4	284	PF00069.25	Pkinase	1	264	264	256.56	2.5e-76	2.7e-80
mrna17422.1	20	178	18	186	PF00069.25	Pkinase	3	151	264	114.53	5.2e-33	8.7e-37
mrna17482.1	22	295	21	297	PF00069.25	Pkinase	2	260	264	126.35	1.3e-36	1.4e-40
mrna17519.1	163	372	161	437	PF00069.25	Pkinase	3	204	264	155.65	1.5e-45	1.7e-49
mrna17546.1	913	1173	912	1176	PF00069.25	Pkinase	2	258	264	162.81	9.7e-48	2.7e-51
mrna17556.1	381	644	373	646	PF00069.25	Pkinase	11	260	264	73.82	1.4e-20	3e-24
mrna17561.1	800	1071	798	1074	PF00069.25	Pkinase	3	259	264	145.01	2.6e-42	7.3e-46
mrna17615.1	30	309	30	311	PF00069.25	Pkinase	1	260	264	147.91	3.4e-43	7.6e-47
mrna17626.1	584	850	581	852	PF00069.25	Pkinase	4	260	264	163.21	7.4e-48	2.5e-51
mrna17648.1	214	332	213	334	PF00069.25	Pkinase	2	117	264	86.56	1.8e-24	2e-28
mrna17718.1	139	422	139	423	PF00069.25	Pkinase	1	263	264	224.81	1.2e-66	1.3e-70
mrna17719.1	375	640	374	642	PF00069.25	Pkinase	2	260	264	160.82	3.9e-47	8.8e-51
mrna17726.1	503	640	497	651	PF00069.25	Pkinase	16	152	264	60.73	1.3e-16	3e-20
mrna17730.1	89	340	75	343	PF00069.25	Pkinase	17	258	264	39.88	3.1e-10	3.4e-14
mrna17731.1	485	749	483	751	PF00069.25	Pkinase	4	260	264	161.7	2.1e-47	5.9e-51
mrna17732.1	435	699	433	700	PF00069.25	Pkinase	4	260	264	158.91	1.5e-46	4.2e-50
mrna17737.1	219	440	213	453	PF00069.25	Pkinase	7	193	264	48.22	8.8e-13	9.8e-17
mrna17864.1	859	1113	856	1113	PF00069.25	Pkinase	4	264	264	183.79	3.9e-54	1.1e-57
mrna17942.1	177	451	176	455	PF00069.25	Pkinase	2	257	264	150.5	5.5e-44	6.2e-48
mrna18005.1	78	296	76	354	PF00069.25	Pkinase	3	209	264	137.35	5.7e-40	6.3e-44
mrna18098.1	595	813	593	865	PF00069.25	Pkinase	3	219	264	151.44	2.9e-44	8e-48
mrna18135.1	139	397	139	397	PF00069.25	Pkinase	1	264	264	250.81	1.4e-74	7e-78
mrna18153.1	80	348	77	353	PF00069.25	Pkinase	4	259	264	153.05	9.3e-45	1e-48
mrna18191.1	94	412	92	412	PF00069.25	Pkinase	11	264	264	153.68	5.9e-45	6.6e-49
mrna18254.1	171	429	171	429	PF00069.25	Pkinase	1	264	264	240.44	2e-71	1.1e-74
mrna18258.1	256	519	255	523	PF00069.25	Pkinase	2	256	264	157.04	5.6e-46	1.3e-49
mrna18324.1	599	873	596	875	PF00069.25	Pkinase	4	260	264	161.91	1.8e-47	6.1e-51
mrna18332.1	6	229	2	265	PF00069.25	Pkinase	26	245	264	144.85	2.9e-42	3.3e-46
mrna18355.1	457	729	456	733	PF00069.25	Pkinase	2	258	264	138.81	2e-40	3.4e-44
mrna18376.1	16	272	15	272	PF00069.25	Pkinase	2	264	264	249.32	4e-74	4.4e-78
mrna18422.1	107	383	104	386	PF00069.25	Pkinase	4	259	264	157.09	5.4e-46	6e-50
mrna18464.1	345	612	345	614	PF00069.25	Pkinase	1	260	264	156.12	1.1e-45	2.4e-49
mrna18466.1	344	543	341	557	PF00069.25	Pkinase	4	198	264	154.94	2.4e-45	4.1e-49
mrna18498.1	940	1199	939	1201	PF00069.25	Pkinase	2	259	264	168.13	2.3e-49	3.9e-53
mrna18511.1	14	266	12	266	PF00069.25	Pkinase	3	264	264	209.86	4.3e-62	7.2e-66
mrna18512.1	17	271	15	271	PF00069.25	Pkinase	3	264	264	202.91	5.7e-60	6.3e-64
mrna18552.1	424	691	423	694	PF00069.25	Pkinase	2	259	264	142.29	1.8e-41	4e-45
mrna18554.1	533	793	531	797	PF00069.25	Pkinase	4	256	264	141.17	3.9e-41	8.6e-45
mrna18555.1	526	786	524	789	PF00069.25	Pkinase	4	258	264	168.21	2.2e-49	3.7e-53
mrna18599.1	350	499	349	509	PF00069.25	Pkinase	2	146	264	48.6	6.7e-13	1.1e-16
mrna18600.1	18	273	15	273	PF00069.25	Pkinase	4	264	264	241.99	6.8e-72	7.6e-76
mrna18646.1	42	297	42	297	PF00069.25	Pkinase	1	264	264	244.72	1e-72	2.2e-76
mrna18654.1	156	418	156	418	PF00069.25	Pkinase	1	264	264	232.46	5.5e-69	9.2e-73
mrna18683.1	144	386	118	386	PF00069.25	Pkinase	16	264	264	163.27	7e-48	7.8e-52
mrna18692.1	353	616	351	619	PF00069.25	Pkinase	3	259	264	159.4	1.1e-46	1.8e-50
mrna18710.1	478	750	476	753	PF00069.25	Pkinase	3	260	264	180.34	4.4e-53	1.7e-56
mrna18711.1	512	781	510	783	PF00069.25	Pkinase	4	259	264	169.97	6.4e-50	1.4e-53
mrna18752.1	73	309	65	313	PF00069.25	Pkinase	14	258	264	75.46	4.3e-21	4.8e-25
mrna18767.1	465	666	464	691	PF00069.25	Pkinase	2	195	264	150.45	5.7e-44	1.6e-47
mrna18856.1	622	849	617	851	PF00069.25	Pkinase	22	260	264	110.92	6.6e-32	7.3e-36
mrna18880.1	31	258	25	258	PF00069.25	Pkinase	13	264	264	125.04	3.2e-36	3.6e-40
mrna18912.1	270	501	244	504	PF00069.25	Pkinase	43	259	264	113.58	1e-32	1.7e-36
mrna19014.1	17	281	15	281	PF00069.25	Pkinase	3	264	264	135.74	1.8e-39	2e-43
mrna19040.1	122	362	67	365	PF00069.25	Pkinase	43	259	264	62.37	4.2e-17	4.7e-21
mrna19129.1	145	425	141	425	PF00069.25	Pkinase	5	264	264	216.48	4.1e-64	4.6e-68
mrna19234.1	359	625	358	630	PF00069.25	Pkinase	2	260	264	157.73	3.5e-46	5.8e-50
mrna19236.1	155	421	152	423	PF00069.25	Pkinase	4	260	264	159.19	1.2e-46	1.4e-50
mrna19238.1	44	326	41	326	PF00069.25	Pkinase	5	264	264	238.28	9.3e-71	1.5e-74
mrna19248.1	317	513	314	525	PF00069.25	Pkinase	5	197	264	146.3	1.1e-42	1.8e-46
mrna19250.1	343	607	342	609	PF00069.25	Pkinase	2	260	264	157.22	4.9e-46	8.3e-50
mrna19252.1	294	501	293	560	PF00069.25	Pkinase	2	209	264	149.58	1.1e-43	2.4e-47
mrna19262.1	139	409	136	412	PF00069.25	Pkinase	4	260	264	174.73	2.3e-51	2.5e-55
mrna19263.1	446	715	442	718	PF00069.25	Pkinase	5	260	264	168.09	2.4e-49	5.3e-53
mrna19270.1	516	789	514	792	PF00069.25	Pkinase	4	258	264	136.88	7.9e-40	2.2e-43
mrna19276.1	715	989	713	1001	PF00069.25	Pkinase	3	257	264	123.71	8.2e-36	2.8e-39
mrna19304.1	1351	1588	1349	1632	PF00069.25	Pkinase	3	210	264	127.35	6.4e-37	2.1e-40
mrna19308.1	501	750	496	768	PF00069.25	Pkinase	6	252	264	142.23	1.8e-41	3.1e-45
mrna19329.1	443	694	440	698	PF00069.25	Pkinase	4	259	264	174.44	2.8e-51	1.1e-54
mrna19379.1	48	299	48	299	PF00069.25	Pkinase	1	264	264	256.13	3.3e-76	5.6e-80
mrna19419.1	393	645	383	647	PF00069.25	Pkinase	12	260	264	78.87	3.9e-22	1.3e-25
mrna19450.1	101	255	99	267	PF00069.25	Pkinase	3	151	264	97.04	1.1e-27	1.3e-31
mrna19476.1	4	256	3	256	PF00069.25	Pkinase	2	264	264	189.5	7e-56	7.8e-60
mrna19496.1	335	589	331	591	PF00069.25	Pkinase	6	259	264	122.53	1.9e-35	2.1e-39
mrna19499.1	473	742	470	745	PF00069.25	Pkinase	4	260	264	149.63	1e-43	2.8e-47
mrna19522.1	1046	1231	1045	1233	PF00069.25	Pkinase	2	181	264	134.56	4e-39	6.7e-43
mrna19524.1	308	510	307	522	PF00069.25	Pkinase	2	198	264	155.76	1.4e-45	2.3e-49
mrna19525.1	344	546	343	598	PF00069.25	Pkinase	2	198	264	153.37	7.4e-45	1.2e-48
mrna19526.1	348	512	347	528	PF00069.25	Pkinase	2	160	264	115.21	3.2e-33	5.4e-37
mrna19528.1	315	581	314	583	PF00069.25	Pkinase	2	259	264	159.87	7.7e-47	1.3e-50
mrna19532.1	284	550	283	553	PF00069.25	Pkinase	2	258	264	157.01	5.7e-46	9.6e-50
mrna19533.1	321	583	320	585	PF00069.25	Pkinase	2	258	264	155.51	1.6e-45	2.7e-49
mrna19534.1	196	415	195	455	PF00069.25	Pkinase	2	216	264	147.29	5.3e-43	8.8e-47
mrna19536.1	338	451	335	454	PF00069.25	Pkinase	4	117	264	62.92	2.9e-17	4.8e-21
mrna19537.1	343	425	340	448	PF00069.25	Pkinase	4	89	264	53.7	1.9e-14	3.1e-18
mrna19539.1	347	613	346	615	PF00069.25	Pkinase	2	258	264	158.28	2.3e-46	3.9e-50
mrna19540.1	346	611	345	614	PF00069.25	Pkinase	2	257	264	158.03	2.8e-46	9.4e-50
mrna19541.1	355	554	354	622	PF00069.25	Pkinase	2	195	264	160.09	6.6e-47	1.1e-50
mrna19582.1	87	352	82	359	PF00069.25	Pkinase	6	258	264	150.09	7.4e-44	8.2e-48
mrna19615.1	96	354	96	354	PF00069.25	Pkinase	1	264	264	239.1	5.2e-71	3.2e-74
mrna19693.1	676	936	672	940	PF00069.25	Pkinase	5	259	264	147.81	3.7e-43	1.2e-46
mrna19749.1	85	329	79	331	PF00069.25	Pkinase	9	260	264	189.81	5.6e-56	6.3e-60
mrna19789.1	285	553	284	556	PF00069.25	Pkinase	2	259	264	136.84	8.1e-40	1.8e-43
mrna19846.1	215	365	214	379	PF00069.25	Pkinase	2	149	264	127.13	7.4e-37	8.3e-41
mrna19873.1	137	288	136	301	PF00069.25	Pkinase	2	150	264	131.72	3e-38	3.3e-42
mrna19913.1	700	968	698	970	PF00069.25	Pkinase	3	260	264	153.64	6.1e-45	2.4e-48
mrna19929.1	965	1240	960	1243	PF00069.25	Pkinase	6	260	264	160.04	6.8e-47	2.3e-50
mrna20003.1	1881	2140	1880	2143	PF00069.25	Pkinase	2	259	264	165.14	1.9e-48	5.3e-52
mrna20153.1	259	380	258	381	PF00069.25	Pkinase	2	122	264	93.25	1.6e-26	2.7e-30
mrna20321.1	179	400	179	434	PF00069.25	Pkinase	1	221	264	230.02	3.1e-68	1.2e-71
mrna20327.1	51	159	12	186	PF00069.25	Pkinase	43	146	264	39.05	5.5e-10	1.5e-13
mrna20329.1	847	1119	842	1121	PF00069.25	Pkinase	7	260	264	163.91	4.5e-48	2.2e-51
mrna20333.1	4	269	4	270	PF00069.25	Pkinase	1	263	264	202.21	9.3e-60	1e-63
mrna20346.1	862	1049	853	1049	PF00069.25	Pkinase	135	264	264	49.45	3.7e-13	4.1e-17
mrna20424.1	149	416	147	418	PF00069.25	Pkinase	3	260	264	154.73	2.8e-45	3.2e-49
mrna20430.1	366	633	365	637	PF00069.25	Pkinase	2	257	264	150.26	6.5e-44	7.3e-48
mrna20540.1	197	347	196	361	PF00069.25	Pkinase	2	149	264	128.57	2.7e-37	3e-41
mrna20593.1	351	622	350	624	PF00069.25	Pkinase	2	260	264	162.35	1.3e-47	3e-51
mrna20615.1	22	191	20	204	PF00069.25	Pkinase	3	165	264	102.88	1.9e-29	2.1e-33
mrna20629.1	380	437	369	443	PF00069.25	Pkinase	37	94	264	31.7	9.6e-08	1.6e-11
mrna20630.1	496	762	494	764	PF00069.25	Pkinase	4	260	264	167.33	4.1e-49	6.8e-53
mrna20631.1	518	784	516	785	PF00069.25	Pkinase	4	260	264	169.16	1.1e-49	1.9e-53
mrna20632.1	399	483	397	498	PF00069.25	Pkinase	4	89	264	44.28	1.4e-11	3.1e-15
mrna20664.1	503	702	501	721	PF00069.25	Pkinase	5	200	264	151.8	2.2e-44	3.7e-48
mrna20751.1	813	1077	809	1079	PF00069.25	Pkinase	5	259	264	168.59	1.7e-49	5.6e-53
mrna20781.1	287	561	287	565	PF00069.25	Pkinase	1	260	264	157.65	3.7e-46	8.1e-50
mrna20826.1	469	609	460	616	PF00069.25	Pkinase	23	151	264	49.51	3.6e-13	6e-17
mrna20827.1	469	622	466	626	PF00069.25	Pkinase	6	152	264	48.27	8.5e-13	1.4e-16
mrna20831.1	362	572	359	627	PF00069.25	Pkinase	4	206	264	135.48	2.1e-39	3.5e-43
mrna20850.1	247	369	242	370	PF00069.25	Pkinase	6	123	264	63.95	1.4e-17	2.3e-21
mrna20947.1	343	512	340	512	PF00069.25	Pkinase	5	167	264	120.96	5.7e-35	9.5e-39
mrna20950.1	60	229	56	229	PF00069.25	Pkinase	5	167	264	126.67	1e-36	1.1e-40
mrna20952.1	337	506	334	506	PF00069.25	Pkinase	5	167	264	124.2	5.8e-36	9.8e-40
mrna20954.1	319	491	316	504	PF00069.25	Pkinase	5	168	264	121	5.5e-35	9.3e-39
mrna20955.1	315	380	310	380	PF00069.25	Pkinase	109	167	264	57.62	1.2e-15	2e-19
mrna20972.1	482	763	480	765	PF00069.25	Pkinase	3	260	264	151.14	3.5e-44	5.9e-48
mrna20976.1	373	673	371	673	PF00069.25	Pkinase	3	264	264	172.6	1e-50	1.1e-54
mrna21020.1	587	832	578	835	PF00069.25	Pkinase	12	258	264	66.17	2.9e-18	8.2e-22
mrna21081.1	227	504	226	506	PF00069.25	Pkinase	2	260	264	153.51	6.7e-45	7.4e-49
mrna21089.1	502	762	500	764	PF00069.25	Pkinase	4	259	264	162.12	1.6e-47	3.5e-51
mrna21115.1	124	406	124	406	PF00069.25	Pkinase	1	264	264	232.85	4.2e-69	7e-73
mrna21119.1	872	1141	872	1143	PF00069.25	Pkinase	1	260	264	158.18	2.5e-46	9.8e-50
mrna21172.1	80	355	77	357	PF00069.25	Pkinase	5	259	264	87.07	1.2e-24	1.4e-28
mrna21173.1	459	711	456	718	PF00069.25	Pkinase	4	256	264	134.69	3.7e-39	6.1e-43
mrna21178.1	72	316	65	319	PF00069.25	Pkinase	9	259	264	175.43	1.4e-51	3.1e-55
mrna21180.1	77	280	70	311	PF00069.25	Pkinase	9	209	264	159.62	9.2e-47	1.5e-50
mrna21189.1	749	934	747	946	PF00069.25	Pkinase	3	166	264	95.7	2.9e-27	9.7e-31
mrna21196.1	713	983	711	986	PF00069.25	Pkinase	4	259	264	159.59	9.3e-47	3.1e-50
mrna21216.1	721	972	720	1014	PF00069.25	Pkinase	2	205	264	104.29	6.9e-30	1.9e-33
mrna21257.1	261	541	261	541	PF00069.25	Pkinase	1	264	264	243.2	2.9e-72	4.9e-76
mrna21265.1	778	1091	777	1091	PF00069.25	Pkinase	2	264	264	188.79	1.2e-55	1.3e-59
mrna21283.1	636	900	633	901	PF00069.25	Pkinase	4	261	264	137.94	3.7e-40	1e-43
mrna21319.1	12	266	12	266	PF00069.25	Pkinase	1	264	264	252.22	5.2e-75	1.4e-78
mrna21320.1	20	274	20	274	PF00069.25	Pkinase	1	264	264	251.03	1.2e-74	3.3e-78
mrna21355.1	680	884	677	944	PF00069.25	Pkinase	4	203	264	143.1	1e-41	3.9e-45
mrna21382.1	352	620	349	625	PF00069.25	Pkinase	4	260	264	118.5	3.2e-34	8.9e-38
mrna21551.1	175	326	174	340	PF00069.25	Pkinase	2	152	264	75.4	4.5e-21	7.5e-25
mrna21653.1	31	284	27	284	PF00069.25	Pkinase	6	264	264	172.86	8.4e-51	9.3e-55
mrna21678.1	519	789	519	793	PF00069.25	Pkinase	1	258	264	148.53	2.2e-43	4.9e-47
mrna21679.1	468	772	468	772	PF00069.25	Pkinase	1	263	264	166.59	6.8e-49	2.3e-52
mrna21850.1	534	733	532	798	PF00069.25	Pkinase	3	198	264	142.46	1.6e-41	4.4e-45
mrna21869.1	85	275	73	338	PF00069.25	Pkinase	27	212	264	81.2	7.6e-23	1.3e-26
mrna21999.1	199	305	197	308	PF00069.25	Pkinase	3	107	264	68.21	7e-19	1.6e-22
mrna22007.1	447	595	446	612	PF00069.25	Pkinase	2	147	264	128.3	3.3e-37	3.7e-41
mrna22116.1	2	63	1	72	PF00069.25	Pkinase	115	172	264	34.02	1.9e-08	2.1e-12
mrna22117.1	697	887	694	889	PF00069.25	Pkinase	79	260	264	91.15	7e-26	2.4e-29
mrna22139.1	729	998	724	1000	PF00069.25	Pkinase	6	260	264	147.55	4.4e-43	1.5e-46
mrna22140.1	650	916	645	918	PF00069.25	Pkinase	6	260	264	148.69	2e-43	7.7e-47
mrna22141.1	12	98	7	116	PF00069.25	Pkinase	6	92	264	58.39	7e-16	7.8e-20
mrna22142.1	593	761	589	773	PF00069.25	Pkinase	10	171	264	106.79	1.2e-30	3.3e-34
mrna22143.1	5	80	1	152	PF00069.25	Pkinase	118	198	264	43.71	2.1e-11	2.3e-15
mrna22156.1	376	605	363	607	PF00069.25	Pkinase	26	259	264	61.89	5.9e-17	9.9e-21
mrna22273.1	721	990	719	992	PF00069.25	Pkinase	3	260	264	142.97	1.1e-41	4.9e-45
mrna22347.1	302	506	301	574	PF00069.25	Pkinase	2	197	264	138.06	3.5e-40	3.9e-44
mrna22348.1	305	516	303	577	PF00069.25	Pkinase	3	204	264	134.26	5e-39	5.5e-43
mrna22349.1	175	381	174	439	PF00069.25	Pkinase	2	203	264	136.95	7.5e-40	1.3e-43
mrna22405.1	25	314	25	314	PF00069.25	Pkinase	1	264	264	252.33	4.8e-75	5.3e-79
mrna22415.1	104	318	101	377	PF00069.25	Pkinase	4	205	264	136.86	8e-40	9e-44
mrna22532.1	54	339	54	339	PF00069.25	Pkinase	1	264	264	209.57	5.3e-62	8.9e-66
mrna22546.1	742	1024	741	1027	PF00069.25	Pkinase	2	260	264	143.18	9.5e-42	3.2e-45
mrna22552.1	63	162	62	165	PF00069.25	Pkinase	2	97	264	59.13	4.1e-16	4.6e-20
mrna22593.1	373	580	372	641	PF00069.25	Pkinase	2	203	264	154.28	3.9e-45	6.5e-49
mrna22638.1	13	187	2	239	PF00069.25	Pkinase	46	212	264	95.4	3.6e-27	4e-31
mrna22662.1	362	634	361	637	PF00069.25	Pkinase	2	259	264	114.57	5.1e-33	1.7e-36
mrna22806.1	24	279	24	279	PF00069.25	Pkinase	1	264	264	235.51	6.5e-70	1.8e-73
mrna22816.1	180	447	179	450	PF00069.25	Pkinase	2	259	264	165.21	1.8e-48	2e-52
mrna22817.1	153	362	150	424	PF00069.25	Pkinase	4	202	264	140.3	7.2e-41	8e-45
mrna22901.1	919	1011	886	1031	PF00069.25	Pkinase	119	212	264	65.42	5e-18	1.1e-21
mrna22902.1	567	795	545	798	PF00069.25	Pkinase	43	259	264	110.4	9.4e-32	1.6e-35
mrna22907.1	480	690	477	745	PF00069.25	Pkinase	5	212	264	146.44	9.6e-43	3.2e-46
mrna22908.1	526	746	522	749	PF00069.25	Pkinase	49	259	264	119.76	1.3e-34	2.2e-38
mrna22909.1	491	711	486	715	PF00069.25	Pkinase	49	258	264	122.8	1.6e-35	2.6e-39
mrna22925.1	189	457	188	459	PF00069.25	Pkinase	2	260	264	161.77	2e-47	2.3e-51
mrna23053.1	473	741	471	745	PF00069.25	Pkinase	3	258	264	154.68	2.9e-45	3.3e-49
mrna23069.1	54	276	50	280	PF00069.25	Pkinase	49	258	264	125.44	2.4e-36	2.7e-40
mrna23091.1	492	754	488	756	PF00069.25	Pkinase	5	259	264	143.04	1e-41	1.2e-45
mrna23148.1	31	167	27	261	PF00069.25	Pkinase	15	151	264	44.15	1.5e-11	1.7e-15
mrna23183.1	30	309	28	311	PF00069.25	Pkinase	3	260	264	72.38	3.7e-20	4.2e-24
mrna23184.1	88	365	83	367	PF00069.25	Pkinase	6	260	264	163.92	4.5e-48	5e-52
mrna23190.1	50	319	48	323	PF00069.25	Pkinase	3	260	264	158.46	2.1e-46	2.3e-50
mrna23251.1	264	497	246	503	PF00069.25	Pkinase	45	255	264	97.82	6.5e-28	7.3e-32
mrna23312.1	504	707	501	771	PF00069.25	Pkinase	4	196	264	136.53	1e-39	2.8e-43
mrna23336.1	75	340	70	344	PF00069.25	Pkinase	6	258	264	161.07	3.3e-47	3.7e-51
mrna23363.1	490	752	486	757	PF00069.25	Pkinase	5	258	264	161.04	3.4e-47	7.5e-51
mrna23410.1	54	318	52	319	PF00069.25	Pkinase	3	263	264	218.35	1.1e-64	2.5e-68
mrna23482.1	55	210	55	217	PF00069.25	Pkinase	1	151	264	153.73	5.7e-45	9.6e-49
mrna23558.1	715	898	712	900	PF00069.25	Pkinase	4	166	264	104.68	5.3e-30	1.8e-33
mrna23668.1	104	362	104	362	PF00069.25	Pkinase	1	264	264	245.27	6.8e-73	2.7e-76
mrna23671.1	375	507	373	509	PF00069.25	Pkinase	3	141	264	67.07	1.6e-18	2.6e-22
mrna23677.1	91	223	89	235	PF00069.25	Pkinase	3	155	264	58.17	8.1e-16	9e-20
mrna23689.1	16	91	8	146	PF00069.25	Pkinase	136	212	264	39.49	4e-10	4.5e-14
mrna23690.1	242	349	234	351	PF00069.25	Pkinase	10	117	264	36.68	2.9e-09	3.3e-13
mrna23756.1	342	586	339	588	PF00069.25	Pkinase	4	260	264	206.83	3.6e-61	6.1e-65
mrna23790.1	488	571	485	588	PF00069.25	Pkinase	4	90	264	53.17	2.7e-14	9.1e-18
mrna23820.1	534	731	533	757	PF00069.25	Pkinase	2	193	264	153.03	9.4e-45	2.6e-48
mrna23821.1	170	437	168	439	PF00069.25	Pkinase	3	260	264	164.14	3.8e-48	4.3e-52
mrna23827.1	5	262	3	262	PF00069.25	Pkinase	3	264	264	189.61	6.5e-56	7.3e-60
mrna23868.1	379	578	376	631	PF00069.25	Pkinase	4	199	264	112.43	2.3e-32	5.1e-36
mrna23961.1	4	255	3	255	PF00069.25	Pkinase	2	264	264	174.38	2.9e-51	4.8e-55
mrna23978.1	67	254	55	254	PF00069.25	Pkinase	69	264	264	126.94	8.5e-37	1.4e-40
mrna24016.1	516	784	512	786	PF00069.25	Pkinase	5	259	264	158.37	2.2e-46	4.9e-50
mrna24017.1	471	740	468	742	PF00069.25	Pkinase	4	259	264	160.27	5.8e-47	1.3e-50
mrna24030.1	479	707	475	729	PF00069.25	Pkinase	7	198	264	98.77	3.3e-28	1.5e-31
mrna24077.1	420	682	420	682	PF00069.25	Pkinase	1	264	264	242.08	6.4e-72	1.4e-75
mrna24085.1	358	607	357	607	PF00069.25	Pkinase	2	264	264	177.85	2.5e-52	2.8e-56
mrna24096.1	23	204	23	237	PF00069.25	Pkinase	1	182	264	174.97	1.9e-51	2.1e-55
mrna24097.1	277	524	271	526	PF00069.25	Pkinase	23	260	264	139.99	8.9e-41	1.5e-44
mrna24099.1	88	338	84	341	PF00069.25	Pkinase	23	260	264	112.96	1.6e-32	1.7e-36
mrna24105.1	56	210	52	222	PF00069.25	Pkinase	7	150	264	81.48	6.3e-23	7e-27
mrna24108.1	1100	1244	1098	1249	PF00069.25	Pkinase	3	134	264	48.73	6.1e-13	2.1e-16
mrna24114.1	316	400	306	447	PF00069.25	Pkinase	54	134	264	48.3	8.3e-13	1.4e-16
mrna24158.1	23	261	23	279	PF00069.25	Pkinase	1	221	264	195.35	1.2e-57	1.3e-61
mrna24365.1	794	1068	791	1071	PF00069.25	Pkinase	4	259	264	135.73	1.8e-39	4.9e-43
mrna24385.1	847	1107	846	1109	PF00069.25	Pkinase	2	260	264	169.72	7.6e-50	1.3e-53
mrna24440.1	434	678	433	678	PF00069.25	Pkinase	2	264	264	211.65	1.2e-62	2.7e-66
mrna24443.1	505	743	502	743	PF00069.25	Pkinase	17	264	264	206.62	4.2e-61	1.2e-64
mrna24460.1	387	655	384	658	PF00069.25	Pkinase	4	259	264	59.34	3.6e-16	9.9e-20
mrna24508.1	392	681	388	684	PF00069.25	Pkinase	7	259	264	99.62	1.8e-28	6.2e-32
mrna24522.1	73	354	73	355	PF00069.25	Pkinase	1	263	264	207.29	2.6e-61	2.9e-65
mrna24559.1	72	280	69	343	PF00069.25	Pkinase	4	201	264	144.26	4.4e-42	4.9e-46
mrna24643.1	3	196	1	196	PF00069.25	Pkinase	6	190	264	135.43	2.2e-39	2.4e-43
mrna24649.1	356	461	355	469	PF00069.25	Pkinase	2	107	264	50.62	1.6e-13	2.7e-17
mrna24666.1	134	391	130	394	PF00069.25	Pkinase	5	260	264	167.16	4.6e-49	5.1e-53
mrna24687.1	668	948	665	950	PF00069.25	Pkinase	4	260	264	149.79	9.1e-44	3.1e-47
mrna24744.1	165	405	165	463	PF00069.25	Pkinase	1	218	264	63.14	2.5e-17	4.1e-21
mrna24839.1	367	449	364	453	PF00069.25	Pkinase	4	89	264	62.92	2.9e-17	3.2e-21
mrna24851.1	172	406	165	408	PF00069.25	Pkinase	22	259	264	172.95	7.8e-51	3.1e-54
mrna24906.1	217	481	217	481	PF00069.25	Pkinase	1	264	264	155.97	1.2e-45	1.3e-49
mrna24962.1	335	562	316	566	PF00069.25	Pkinase	43	259	264	136.89	7.8e-40	1.7e-43
mrna24963.1	348	614	347	617	PF00069.25	Pkinase	2	260	264	173.75	4.5e-51	7.5e-55
mrna24983.1	326	591	325	594	PF00069.25	Pkinase	2	260	264	163.27	7e-48	1.6e-51
mrna24986.1	361	545	361	546	PF00069.25	Pkinase	1	181	264	144.62	3.4e-42	5.8e-46
mrna25018.1	809	1067	804	1073	PF00069.25	Pkinase	6	255	264	143.88	5.8e-42	1.3e-45
mrna25028.1	497	562	495	568	PF00069.25	Pkinase	3	71	264	35.25	7.9e-09	2.6e-12
mrna25029.1	499	741	498	751	PF00069.25	Pkinase	2	254	264	133.19	1.1e-38	2.9e-42
mrna25036.1	537	619	536	639	PF00069.25	Pkinase	2	87	264	45.85	4.6e-12	1.3e-15
mrna25072.1	532	615	531	617	PF00069.25	Pkinase	2	88	264	49.23	4.3e-13	1.2e-16
mrna25073.1	11	111	2	180	PF00069.25	Pkinase	100	194	264	91.61	5.1e-26	5.7e-30
mrna25128.1	578	845	577	849	PF00069.25	Pkinase	2	258	264	164.46	3e-48	6.8e-52
mrna25145.1	45	249	44	311	PF00069.25	Pkinase	2	200	264	147.46	4.7e-43	7.8e-47
mrna25207.1	613	883	611	886	PF00069.25	Pkinase	3	259	264	97.6	7.6e-28	2.1e-31
mrna25220.1	52	330	52	330	PF00069.25	Pkinase	1	264	264	239.08	5.3e-71	2.9e-74
mrna25224.1	267	375	266	378	PF00069.25	Pkinase	2	111	264	54.17	1.3e-14	2.2e-18
mrna25237.1	500	771	492	773	PF00069.25	Pkinase	9	260	264	57.31	1.5e-15	5e-19
mrna25364.1	8	83	1	83	PF00069.25	Pkinase	98	167	264	56.3	3e-15	3.4e-19
mrna25385.1	107	166	97	172	PF00069.25	Pkinase	36	95	264	33.65	2.4e-08	2.7e-12
mrna25390.1	85	366	82	366	PF00069.25	Pkinase	6	264	264	247.1	1.9e-73	3.1e-77
mrna25407.1	286	568	283	568	PF00069.25	Pkinase	5	264	264	241.58	9.1e-72	1e-75
mrna25418.1	6	241	1	249	PF00069.25	Pkinase	40	254	264	99.93	1.5e-28	1.6e-32
mrna25423.1	22	224	21	292	PF00069.25	Pkinase	2	198	264	159.27	1.2e-46	1.3e-50
mrna25622.1	497	717	494	720	PF00069.25	Pkinase	49	259	264	120.28	9.2e-35	1.5e-38
mrna25642.1	128	362	128	423	PF00069.25	Pkinase	1	212	264	60.59	1.5e-16	2.5e-20
mrna25725.1	306	584	305	586	PF00069.25	Pkinase	2	259	264	161.29	2.8e-47	4.7e-51
mrna25746.1	252	521	251	523	PF00069.25	Pkinase	2	259	264	150.35	6.2e-44	6.9e-48
mrna25781.1	30	111	28	126	PF00069.25	Pkinase	50	132	264	75.37	4.6e-21	5.1e-25
mrna25814.1	375	642	374	646	PF00069.25	Pkinase	2	260	264	170.04	6.1e-50	1.4e-53
mrna25908.1	422	646	388	649	PF00069.25	Pkinase	54	260	264	90.75	9.3e-26	1.6e-29
mrna25918.1	486	680	482	746	PF00069.25	Pkinase	5	193	264	59.42	3.4e-16	7.5e-20
mrna25936.1	315	581	313	583	PF00069.25	Pkinase	3	260	264	165.77	1.2e-48	4.1e-52
mrna26060.1	1097	1360	1096	1365	PF00069.25	Pkinase	2	256	264	149.61	1e-43	2.9e-47
mrna26062.1	111	395	111	395	PF00069.25	Pkinase	1	264	264	220.97	1.8e-65	3.9e-69
mrna26068.1	787	1056	786	1059	PF00069.25	Pkinase	2	259	264	155.13	2.1e-45	8.4e-49
mrna26169.1	424	666	422	667	PF00069.25	Pkinase	46	261	264	90.45	1.2e-25	1.9e-29
mrna26279.1	1	99	1	116	PF00069.25	Pkinase	55	148	264	56.72	2.2e-15	2.5e-19
mrna26334.1	344	548	344	561	PF00069.25	Pkinase	1	200	264	160.19	6.1e-47	1.4e-50
mrna26395.1	284	438	280	535	PF00069.25	Pkinase	10	153	264	50.23	2.1e-13	2.4e-17
mrna26443.1	9	232	9	269	PF00069.25	Pkinase	1	218	264	190.68	3.1e-56	5.1e-60
mrna26503.1	113	407	112	410	PF00069.25	Pkinase	2	259	264	80.86	9.7e-23	1.1e-26
mrna26504.1	671	949	670	952	PF00069.25	Pkinase	2	259	264	145.61	1.7e-42	3.8e-46
mrna26505.1	159	436	138	438	PF00069.25	Pkinase	21	260	264	92.65	2.5e-26	5.5e-30
mrna26528.1	704	974	703	976	PF00069.25	Pkinase	2	260	264	160.99	3.5e-47	1.4e-50
mrna26535.1	20	239	18	257	PF00069.25	Pkinase	3	204	264	124.1	6.3e-36	7e-40
mrna26593.1	51	201	50	217	PF00069.25	Pkinase	2	149	264	68.18	7.1e-19	8e-23
mrna26595.1	129	311	125	314	PF00069.25	Pkinase	5	171	264	109.74	1.5e-31	1.7e-35
mrna26596.1	133	410	130	412	PF00069.25	Pkinase	4	260	264	149.87	8.6e-44	9.6e-48
mrna26704.1	514	726	512	780	PF00069.25	Pkinase	3	212	264	138.64	2.3e-40	5.1e-44
mrna26742.1	320	386	319	391	PF00069.25	Pkinase	2	71	264	36.42	3.5e-09	7.8e-13
mrna26791.1	23	282	20	290	PF00069.25	Pkinase	4	258	264	141.44	3.2e-41	3.6e-45
mrna26851.1	3	180	1	198	PF00069.25	Pkinase	67	238	264	127.55	5.5e-37	2.2e-40
mrna26903.1	700	986	698	988	PF00069.25	Pkinase	3	260	264	145.29	2.1e-42	7.2e-46
mrna26905.1	657	931	655	933	PF00069.25	Pkinase	3	260	264	165.53	1.4e-48	4e-52
mrna27058.1	627	895	623	898	PF00069.25	Pkinase	5	258	264	149.84	8.8e-44	2.9e-47
mrna27061.1	19	253	19	287	PF00069.25	Pkinase	1	199	264	176.55	6.3e-52	7e-56
mrna27065.1	145	429	145	429	PF00069.25	Pkinase	1	264	264	232.31	6.1e-69	6.8e-73
mrna27111.1	354	620	353	624	PF00069.25	Pkinase	2	258	264	146.02	1.3e-42	2.1e-46
mrna27137.1	802	1068	800	1070	PF00069.25	Pkinase	3	260	264	161.87	1.9e-47	2.1e-51
mrna27195.1	427	572	425	583	PF00069.25	Pkinase	3	146	264	114.18	6.6e-33	1.1e-36
mrna27321.1	669	869	666	893	PF00069.25	Pkinase	4	198	264	152.47	1.4e-44	4.6e-48
mrna27326.1	624	824	621	853	PF00069.25	Pkinase	4	198	264	152.96	9.8e-45	3.3e-48
mrna27328.1	667	868	665	894	PF00069.25	Pkinase	3	198	264	158.83	1.6e-46	5.3e-50
mrna27329.1	586	786	585	854	PF00069.25	Pkinase	2	196	264	154.72	2.9e-45	9.6e-49
mrna27365.1	13	111	13	115	PF00069.25	Pkinase	1	95	264	54.93	7.9e-15	8.8e-19
mrna27368.1	817	1074	816	1076	PF00069.25	Pkinase	2	260	264	157.42	4.3e-46	7.2e-50
mrna27394.1	10	278	10	278	PF00069.25	Pkinase	1	264	264	228.23	1.1e-67	2.4e-71
mrna27440.1	24	279	21	279	PF00069.25	Pkinase	4	264	264	253.73	1.8e-75	9e-79
mrna27472.1	686	942	684	944	PF00069.25	Pkinase	12	260	264	75.74	3.5e-21	1.2e-24
mrna27479.1	339	599	336	602	PF00069.25	Pkinase	4	259	264	121.34	4.3e-35	1.2e-38
mrna27511.1	308	571	307	573	PF00069.25	Pkinase	2	260	264	141.48	3.1e-41	8.7e-45
mrna27520.1	425	692	422	693	PF00069.25	Pkinase	4	260	264	166.49	7.3e-49	1.6e-52
mrna27588.1	218	499	218	499	PF00069.25	Pkinase	1	264	264	220.14	3.2e-65	3.5e-69
mrna27599.1	85	364	83	366	PF00069.25	Pkinase	3	259	264	142.67	1.4e-41	1.5e-45
mrna27633.1	681	837	680	844	PF00069.25	Pkinase	2	156	264	98.83	3.2e-28	8.9e-32
mrna27709.1	99	369	94	371	PF00069.25	Pkinase	6	260	264	147.24	5.5e-43	6.1e-47
mrna27714.1	506	769	504	771	PF00069.25	Pkinase	3	260	264	156.86	6.3e-46	1.8e-49
mrna27748.1	297	566	295	568	PF00069.25	Pkinase	3	260	264	149.68	9.8e-44	1.1e-47
mrna27749.1	114	375	113	376	PF00069.25	Pkinase	2	259	264	147.15	5.8e-43	6.5e-47
mrna27933.1	315	585	311	587	PF00069.25	Pkinase	5	260	264	127.02	8.1e-37	1.4e-40
mrna27940.1	25	278	21	281	PF00069.25	Pkinase	6	260	264	172.74	9.1e-51	2.5e-54
mrna27955.1	510	709	509	718	PF00069.25	Pkinase	2	195	264	161.13	3.2e-47	1.1e-50
mrna28050.1	307	546	304	550	PF00069.25	Pkinase	4	257	264	132.4	1.8e-38	3.1e-42
mrna28058.1	636	910	635	913	PF00069.25	Pkinase	2	260	264	150.11	7.3e-44	1.6e-47
mrna28063.1	340	602	337	620	PF00069.25	Pkinase	4	260	264	121.5	3.9e-35	1.3e-38
mrna28121.1	4	248	2	248	PF00069.25	Pkinase	15	264	264	148.93	1.7e-43	1.9e-47
mrna28132.1	24	278	24	278	PF00069.25	Pkinase	1	264	264	241.71	8.3e-72	1.8e-75
mrna28136.1	18	272	18	272	PF00069.25	Pkinase	1	264	264	253.4	2.3e-75	5.1e-79
mrna28217.1	367	580	343	582	PF00069.25	Pkinase	41	259	264	94.04	9.3e-27	1e-30
mrna28225.1	1058	1310	1053	1312	PF00069.25	Pkinase	7	259	264	74.66	7.6e-21	2.5e-24
mrna28243.1	203	465	200	468	PF00069.25	Pkinase	5	260	264	170.98	3.1e-50	3.5e-54
mrna28322.1	474	734	471	736	PF00069.25	Pkinase	4	260	264	101.66	4.4e-29	9.8e-33
mrna28381.1	370	619	367	622	PF00069.25	Pkinase	5	259	264	73.29	2e-20	3.3e-24
mrna28397.1	548	816	545	818	PF00069.25	Pkinase	4	259	264	167.74	3e-49	6.8e-53
mrna28424.1	14	275	14	275	PF00069.25	Pkinase	1	264	264	198.94	9.3e-59	1e-62
mrna28439.1	76	360	76	360	PF00069.25	Pkinase	1	264	264	215.67	7.3e-64	1.2e-67
mrna28451.1	321	566	320	591	PF00069.25	Pkinase	2	239	264	151.7	2.4e-44	4e-48
mrna28477.1	86	339	83	339	PF00069.25	Pkinase	4	264	264	199.2	7.7e-59	8.6e-63
mrna28499.1	290	444	289	507	PF00069.25	Pkinase	2	153	264	125.25	2.8e-36	3.1e-40
mrna28630.1	282	549	269	554	PF00069.25	Pkinase	43	257	264	77.58	9.7e-22	1.1e-25
mrna28692.1	746	1012	741	1014	PF00069.25	Pkinase	6	260	264	153.84	5.3e-45	2.1e-48
mrna28706.1	244	550	244	550	PF00069.25	Pkinase	1	264	264	216.49	4.1e-64	6.8e-68
mrna28721.1	188	455	186	457	PF00069.25	Pkinase	3	260	264	164.99	2.1e-48	2.3e-52
mrna28861.1	446	528	445	532	PF00069.25	Pkinase	2	86	264	50.86	1.4e-13	3.1e-17
mrna28874.1	771	970	768	980	PF00069.25	Pkinase	5	194	264	90.05	1.5e-25	6e-29
mrna28878.1	579	845	576	848	PF00069.25	Pkinase	4	261	264	154.78	2.7e-45	6.1e-49
mrna28915.1	492	666	425	668	PF00069.25	Pkinase	95	260	264	97.31	9.3e-28	3.1e-31
mrna28928.1	824	1094	804	1099	PF00069.25	Pkinase	42	256	264	125.65	2.1e-36	3.5e-40
mrna28939.1	826	1096	825	1098	PF00069.25	Pkinase	2	260	264	147.37	5e-43	1.7e-46
mrna29001.1	114	187	113	194	PF00069.25	Pkinase	2	78	264	46.58	2.8e-12	3.1e-16
mrna29066.1	28	282	28	282	PF00069.25	Pkinase	1	264	264	231.95	7.9e-69	1.8e-72
mrna29167.1	16	306	16	306	PF00069.25	Pkinase	1	264	264	234.23	1.6e-69	1.8e-73
mrna29222.1	18	266	16	266	PF00069.25	Pkinase	3	264	264	216.5	4.1e-64	4.6e-68
mrna29225.1	116	397	116	399	PF00069.25	Pkinase	1	261	264	230.09	2.9e-68	3.2e-72
mrna29270.1	835	1049	833	1113	PF00069.25	Pkinase	3	208	264	151.78	2.3e-44	1.1e-47
mrna29272.1	95	305	74	305	PF00069.25	Pkinase	49	264	264	189.36	7.8e-56	8.7e-60
mrna29277.1	577	843	576	847	PF00069.25	Pkinase	2	260	264	156.58	7.7e-46	1.7e-49
mrna29278.1	612	878	611	880	PF00069.25	Pkinase	2	260	264	164.36	3.3e-48	7.3e-52
mrna29329.1	387	623	374	626	PF00069.25	Pkinase	44	258	264	125.06	3.2e-36	5.3e-40
mrna29331.1	383	640	380	643	PF00069.25	Pkinase	14	258	264	122.38	2.1e-35	3.5e-39
mrna29417.1	135	373	133	405	PF00069.25	Pkinase	3	204	264	109.23	2.1e-31	3.6e-35
mrna29421.1	352	491	348	493	PF00069.25	Pkinase	13	151	264	75.42	4.4e-21	7.4e-25
mrna29422.1	353	602	350	605	PF00069.25	Pkinase	15	260	264	127.92	4.3e-37	7.2e-41
mrna29506.1	179	342	179	348	PF00069.25	Pkinase	1	152	264	106.22	1.8e-30	2e-34
mrna29508.1	386	624	377	626	PF00069.25	Pkinase	39	260	264	144.92	2.8e-42	4.7e-46
mrna29546.1	57	309	54	311	PF00069.25	Pkinase	4	259	264	182.17	1.2e-53	3.4e-57
mrna29554.1	733	912	729	914	PF00069.25	Pkinase	93	260	264	81.67	5.5e-23	1.5e-26
mrna29591.1	692	969	690	971	PF00069.25	Pkinase	3	260	264	139.88	9.6e-41	3.2e-44
mrna29593.1	82	187	80	190	PF00069.25	Pkinase	3	106	264	54.03	1.5e-14	1.7e-18
mrna29678.1	367	601	352	603	PF00069.25	Pkinase	28	260	264	48.56	6.9e-13	1.5e-16
mrna29681.1	13	267	13	267	PF00069.25	Pkinase	1	264	264	249.62	3.2e-74	7.2e-78
mrna29682.1	35	289	35	289	PF00069.25	Pkinase	1	264	264	250.06	2.4e-74	5.3e-78
mrna29685.1	411	576	409	585	PF00069.25	Pkinase	3	145	264	52.8	3.5e-14	1.2e-17
mrna29686.1	639	905	637	907	PF00069.25	Pkinase	3	259	264	141.46	3.2e-41	1.2e-44
mrna29689.1	799	1068	798	1070	PF00069.25	Pkinase	2	260	264	137.24	6.1e-40	2.1e-43
mrna29692.1	795	1065	794	1067	PF00069.25	Pkinase	2	260	264	147.37	5e-43	1.7e-46
mrna29693.1	39	323	39	323	PF00069.25	Pkinase	1	264	264	214.67	1.5e-63	1.6e-67
mrna29694.1	328	597	327	598	PF00069.25	Pkinase	2	260	264	147.7	3.9e-43	1.1e-46
mrna29764.1	685	905	683	961	PF00069.25	Pkinase	3	205	264	140.51	6.2e-41	2.1e-44
mrna29765.1	72	269	71	329	PF00069.25	Pkinase	2	198	264	86.76	1.5e-24	1.7e-28
mrna29838.1	108	374	103	383	PF00069.25	Pkinase	6	259	264	153.82	5.4e-45	6e-49
mrna29873.1	6	88	4	91	PF00069.25	Pkinase	167	260	264	34.34	1.5e-08	1.7e-12
mrna29949.1	45	234	44	253	PF00069.25	Pkinase	2	195	264	128.07	3.8e-37	1.5e-40
mrna29972.1	91	359	85	361	PF00069.25	Pkinase	9	260	264	165.13	1.9e-48	3.2e-52
mrna29996.1	319	596	318	598	PF00069.25	Pkinase	2	260	264	148.23	2.7e-43	3e-47
mrna30002.1	927	1190	922	1192	PF00069.25	Pkinase	6	260	264	152.79	1.1e-44	3.1e-48
mrna30003.1	769	1029	764	1031	PF00069.25	Pkinase	6	260	264	151.4	2.9e-44	9.8e-48
mrna30004.1	627	887	622	891	PF00069.25	Pkinase	6	260	264	157.57	3.9e-46	1.3e-49
mrna30005.1	708	966	703	971	PF00069.25	Pkinase	6	259	264	149.89	8.5e-44	2.8e-47
mrna30031.1	5	229	1	234	PF00069.25	Pkinase	42	256	264	128.97	2.1e-37	2.3e-41
mrna30060.1	562	761	561	830	PF00069.25	Pkinase	2	195	264	155.09	2.2e-45	6.1e-49
mrna30077.1	346	617	345	619	PF00069.25	Pkinase	2	260	264	162	1.7e-47	2.9e-51
mrna30094.1	45	185	45	191	PF00069.25	Pkinase	1	132	264	74.81	6.8e-21	7.6e-25
mrna30102.1	373	644	370	646	PF00069.25	Pkinase	5	260	264	114.06	7.2e-33	2e-36
mrna30145.1	575	823	573	825	PF00069.25	Pkinase	3	260	264	192.55	8.2e-57	1.4e-60
mrna30199.1	715	930	712	1005	PF00069.25	Pkinase	4	200	264	145.67	1.6e-42	5.5e-46
mrna30242.1	590	740	589	753	PF00069.25	Pkinase	2	149	264	126.46	1.2e-36	1.3e-40
mrna30354.1	602	875	601	877	PF00069.25	Pkinase	2	260	264	148.5	2.3e-43	6.3e-47
mrna30382.1	61	251	52	251	PF00069.25	Pkinase	65	264	264	185.07	1.6e-54	3.5e-58
mrna30455.1	444	648	440	699	PF00069.25	Pkinase	5	204	264	106.29	1.7e-30	6.6e-34
mrna30546.1	371	636	370	639	PF00069.25	Pkinase	2	258	264	163.05	8.2e-48	2.3e-51
mrna30550.1	867	1149	866	1151	PF00069.25	Pkinase	2	260	264	155.86	1.3e-45	4.3e-49
mrna30631.1	643	841	641	904	PF00069.25	Pkinase	3	195	264	154.32	3.8e-45	1.1e-48
mrna30632.1	535	714	532	723	PF00069.25	Pkinase	4	195	264	134.5	4.2e-39	1.2e-42
mrna30633.1	591	689	579	692	PF00069.25	Pkinase	94	186	264	84.28	8.8e-24	2.4e-27
mrna30634.1	534	650	533	653	PF00069.25	Pkinase	2	118	264	59.48	3.2e-16	9e-20
mrna30635.1	488	754	487	757	PF00069.25	Pkinase	2	258	264	161.85	1.9e-47	4.3e-51
mrna30636.1	514	714	513	781	PF00069.25	Pkinase	2	196	264	144.82	3e-42	8.3e-46
mrna30637.1	261	462	260	528	PF00069.25	Pkinase	2	197	264	153.08	9e-45	1.5e-48
mrna30638.1	520	602	519	604	PF00069.25	Pkinase	2	88	264	53.2	2.7e-14	8.9e-18
mrna30639.1	513	712	511	779	PF00069.25	Pkinase	3	196	264	151.22	3.3e-44	1.1e-47
mrna30640.1	468	733	466	735	PF00069.25	Pkinase	3	259	264	160.47	5e-47	1.4e-50
mrna30642.1	545	810	543	812	PF00069.25	Pkinase	3	259	264	163.92	4.5e-48	1.2e-51
mrna30643.1	300	544	293	547	PF00069.25	Pkinase	23	258	264	141.69	2.7e-41	7.5e-45
mrna30644.1	265	528	264	532	PF00069.25	Pkinase	2	256	264	157.47	4.1e-46	9.3e-50
mrna30648.1	252	439	249	441	PF00069.25	Pkinase	4	185	264	148.46	2.3e-43	5.2e-47
mrna30649.1	427	690	424	693	PF00069.25	Pkinase	4	258	264	162.64	1.1e-47	2.4e-51
mrna30650.1	530	731	527	795	PF00069.25	Pkinase	4	198	264	148.97	1.6e-43	5.4e-47
mrna30651.1	508	774	507	776	PF00069.25	Pkinase	2	259	264	157.79	3.3e-46	9.2e-50
mrna30652.1	416	616	414	681	PF00069.25	Pkinase	3	197	264	151.01	3.9e-44	1.1e-47
mrna30657.1	453	720	452	722	PF00069.25	Pkinase	2	259	264	157.92	3e-46	8.4e-50
mrna30658.1	517	728	516	787	PF00069.25	Pkinase	2	204	264	153.28	7.9e-45	2.2e-48
mrna30659.1	455	656	454	705	PF00069.25	Pkinase	2	195	264	139.64	1.1e-40	3.2e-44
mrna30660.1	504	771	502	773	PF00069.25	Pkinase	3	259	264	157.34	4.5e-46	1.3e-49
mrna30661.1	552	753	550	821	PF00069.25	Pkinase	3	198	264	152.43	1.4e-44	4e-48
mrna30662.1	482	682	481	751	PF00069.25	Pkinase	2	196	264	148.65	2e-43	5.7e-47
mrna30744.1	534	736	533	801	PF00069.25	Pkinase	2	198	264	148.21	2.8e-43	9.3e-47
mrna30748.1	534	732	532	748	PF00069.25	Pkinase	3	195	264	149.15	1.4e-43	5.6e-47
mrna30751.1	298	381	296	382	PF00069.25	Pkinase	3	89	264	48.47	7.3e-13	1.6e-16
mrna30752.1	299	414	297	420	PF00069.25	Pkinase	3	118	264	61.74	6.6e-17	1.5e-20
mrna30753.1	580	664	579	665	PF00069.25	Pkinase	2	89	264	48.78	5.9e-13	1.7e-16
mrna30754.1	529	612	528	614	PF00069.25	Pkinase	2	88	264	46.94	2.2e-12	6e-16
mrna30833.1	1113	1361	1112	1363	PF00069.25	Pkinase	2	260	264	144.92	2.8e-42	4.7e-46
mrna30859.1	708	946	706	948	PF00069.25	Pkinase	13	259	264	67.76	9.6e-19	3.2e-22
mrna30878.1	493	749	491	752	PF00069.25	Pkinase	3	259	264	146.74	7.8e-43	2.2e-46
mrna30893.1	280	486	279	551	PF00069.25	Pkinase	2	204	264	150.28	6.4e-44	7.2e-48
mrna30951.1	350	610	347	612	PF00069.25	Pkinase	4	260	264	130.72	6e-38	1.7e-41
mrna30977.1	108	386	104	388	PF00069.25	Pkinase	6	260	264	139.61	1.2e-40	2.6e-44
mrna30981.1	719	980	718	982	PF00069.25	Pkinase	2	260	264	162.51	1.2e-47	1.3e-51
mrna30984.1	381	577	379	646	PF00069.25	Pkinase	3	194	264	147.88	3.5e-43	5.8e-47
mrna30985.1	85	246	84	258	PF00069.25	Pkinase	2	148	264	99.94	1.5e-28	1.6e-32
mrna31049.1	72	325	72	325	PF00069.25	Pkinase	1	264	264	236.64	2.9e-70	6.5e-74
mrna31104.1	98	371	95	373	PF00069.25	Pkinase	4	259	264	156.12	1.1e-45	1.2e-49
mrna31125.1	219	469	218	475	PF00069.25	Pkinase	2	258	264	106.78	1.2e-30	1.3e-34
mrna31213.1	103	343	88	377	PF00069.25	Pkinase	45	264	264	76.49	2.1e-21	2.3e-25
mrna31351.1	25	328	25	328	PF00069.25	Pkinase	1	264	264	229.84	3.5e-68	3.9e-72
mrna31404.1	780	986	777	1050	PF00069.25	Pkinase	5	202	264	91.28	6.4e-26	2.5e-29
mrna31417.1	491	576	490	598	PF00069.25	Pkinase	2	90	264	50.69	1.5e-13	4.3e-17
mrna31502.1	457	743	453	743	PF00069.25	Pkinase	5	264	264	131.26	4.1e-38	6.9e-42
mrna31613.1	180	463	180	463	PF00069.25	Pkinase	1	264	264	265.51	4.6e-79	5.1e-83
mrna31627.1	192	264	191	264	PF00069.25	Pkinase	2	76	264	43.79	2e-11	3.3e-15
mrna31646.1	457	729	456	732	PF00069.25	Pkinase	2	260	264	153.72	5.8e-45	6.4e-49
mrna31648.1	263	525	262	527	PF00069.25	Pkinase	2	261	264	135.88	1.6e-39	2.7e-43
mrna31782.1	784	1050	780	1053	PF00069.25	Pkinase	5	258	264	138.44	2.6e-40	8.8e-44
mrna31795.1	297	571	296	573	PF00069.25	Pkinase	2	261	264	165.93	1.1e-48	1.8e-52
mrna31827.1	48	102	45	112	PF00069.25	Pkinase	5	59	264	35.29	7.7e-09	8.6e-13
mrna31882.1	148	413	147	413	PF00069.25	Pkinase	2	264	264	229.74	3.7e-68	4.1e-72
mrna31902.1	23	279	23	279	PF00069.25	Pkinase	1	264	264	240.93	1.4e-71	1.6e-75
mrna31992.1	68	326	68	326	PF00069.25	Pkinase	1	264	264	246.26	3.4e-73	1.9e-76
mrna32026.1	328	591	325	595	PF00069.25	Pkinase	4	260	264	118.2	4e-34	1.1e-37
mrna32034.1	270	507	257	510	PF00069.25	Pkinase	43	259	264	111.27	5.1e-32	8.6e-36
mrna32063.1	65	207	58	209	PF00069.25	Pkinase	134	260	264	68.75	4.8e-19	5.3e-23
mrna32067.1	2	86	1	89	PF00069.25	Pkinase	158	260	264	41.29	1.1e-10	1.3e-14
mrna32071.1	444	716	442	718	PF00069.25	Pkinase	3	260	264	160.92	3.7e-47	8.2e-51
mrna32074.1	526	799	524	801	PF00069.25	Pkinase	3	260	264	175.73	1.1e-51	3.1e-55
mrna32113.1	118	348	117	410	PF00069.25	Pkinase	2	204	264	141.46	3.2e-41	3.5e-45
mrna32157.1	357	612	354	615	PF00069.25	Pkinase	5	258	264	66.5	2.3e-18	7.8e-22
mrna32170.1	105	373	101	375	PF00069.25	Pkinase	5	260	264	171.23	2.6e-50	4.4e-54
mrna32177.1	65	308	60	310	PF00069.25	Pkinase	9	259	264	188.09	1.9e-55	3.2e-59
mrna32207.1	533	797	532	799	PF00069.25	Pkinase	2	260	264	151.64	2.5e-44	1.1e-47
mrna32289.1	416	652	415	695	PF00069.25	Pkinase	2	212	264	78.01	7.2e-22	2.4e-25
mrna32322.1	601	873	597	875	PF00069.25	Pkinase	5	260	264	117.84	5.1e-34	1.7e-37
mrna32375.1	44	300	42	300	PF00069.25	Pkinase	3	264	264	237.95	1.2e-70	1.3e-74
mrna32405.1	430	678	428	680	PF00069.25	Pkinase	3	260	264	187.7	2.5e-55	6.9e-59
mrna32449.1	370	634	365	636	PF00069.25	Pkinase	7	260	264	53.32	2.4e-14	6.8e-18
mrna32475.1	71	306	62	309	PF00069.25	Pkinase	14	259	264	78.87	3.9e-22	4.4e-26
mrna32487.1	47	233	46	237	PF00069.25	Pkinase	2	186	264	154.02	4.7e-45	1e-48
mrna32490.1	56	309	55	309	PF00069.25	Pkinase	2	264	264	182.01	1.3e-53	2.3e-57
mrna32511.1	421	676	420	676	PF00069.25	Pkinase	2	264	264	237.71	1.4e-70	1.5e-74
mrna32528.1	15	291	15	291	PF00069.25	Pkinase	1	264	264	199.64	5.7e-59	6.3e-63
mrna32580.1	454	655	452	720	PF00069.25	Pkinase	3	198	264	153.48	6.8e-45	2.3e-48
mrna32585.1	301	540	291	542	PF00069.25	Pkinase	24	259	264	149.38	1.2e-43	1.4e-47
mrna32651.1	292	533	289	536	PF00069.25	Pkinase	4	258	264	195.41	1.1e-57	1.2e-61
mrna32655.1	494	751	491	753	PF00069.25	Pkinase	5	259	264	160.34	5.5e-47	1.2e-50
mrna32673.1	769	1038	766	1041	PF00069.25	Pkinase	4	259	264	145.65	1.7e-42	5.6e-46
mrna33825.1	52	322	51	325	PF00069.25	Pkinase	2	258	264	174.19	3.3e-51	3.7e-55
mrna33902.1	347	617	345	619	PF00069.25	Pkinase	4	260	264	159.14	1.3e-46	2.1e-50
mrna33903.1	2	163	1	165	PF00069.25	Pkinase	102	260	264	110.17	1.1e-31	1.2e-35
mrna33938.1	116	182	109	183	PF00069.25	Pkinase	16	82	264	39.95	2.9e-10	3.3e-14
mrna33946.1	6	92	4	105	PF00069.25	Pkinase	4	94	264	50.85	1.4e-13	1.5e-17
mrna34017.1	85	196	83	198	PF00069.25	Pkinase	3	117	264	52.52	4.3e-14	4.8e-18
mrna34061.1	23	241	20	290	PF00069.25	Pkinase	4	221	264	161.23	3e-47	3.3e-51
mrna34300.1	41	309	40	312	PF00069.25	Pkinase	2	259	264	169.58	8.4e-50	9.3e-54
mrna34321.1	121	386	120	389	PF00069.25	Pkinase	2	258	264	168.47	1.8e-49	2e-53
mrna34322.1	355	623	355	625	PF00069.25	Pkinase	1	259	264	156.79	6.7e-46	1.5e-49
mrna34339.1	7	113	3	115	PF00069.25	Pkinase	159	260	264	36.02	4.6e-09	5.2e-13
mrna34775.1	49	180	46	189	PF00069.25	Pkinase	4	132	264	58.3	7.4e-16	8.2e-20
mrna34776.1	146	293	140	320	PF00069.25	Pkinase	14	149	264	74.59	8e-21	8.9e-25
mrna34778.1	8	140	7	145	PF00069.25	Pkinase	2	121	264	35.48	6.8e-09	7.5e-13
mrna34846.1	34	289	29	292	PF00069.25	Pkinase	13	258	264	121.84	3.1e-35	3.4e-39
mrna34881.1	92	357	90	359	PF00069.25	Pkinase	4	260	264	169.07	1.2e-49	1.3e-53
mrna00124.1	69	124	59	137	PF07714.17	Pkinase_Tyr	40	95	259	25.95	5.1e-06	5.7e-10
mrna00329.1	1	102	1	103	PF07714.17	Pkinase_Tyr	172	258	259	24.66	1.3e-05	7.1e-10
mrna03070.1	61	117	41	122	PF07714.17	Pkinase_Tyr	177	233	259	24.49	1.4e-05	8e-10
mrna05715.1	521	640	508	640	PF07714.17	Pkinase_Tyr	157	259	259	33.76	2.1e-08	6e-12
mrna07587.1	426	511	420	516	PF07714.17	Pkinase_Tyr	174	244	259	24.53	1.4e-05	1.6e-09
mrna10888.1	267	387	262	394	PF07714.17	Pkinase_Tyr	14	140	259	35.64	5.7e-09	3.2e-13
mrna11242.1	45	113	38	147	PF07714.17	Pkinase_Tyr	27	97	259	40.45	1.9e-10	1.1e-14
mrna13104.1	338	376	322	399	PF07714.17	Pkinase_Tyr	165	202	259	26.41	3.7e-06	6.2e-10
mrna16334.1	1001	1102	993	1103	PF07714.17	Pkinase_Tyr	171	258	259	25.54	6.8e-06	1.1e-09
mrna16839.1	58	147	49	148	PF07714.17	Pkinase_Tyr	179	258	259	23.35	3.2e-05	1.8e-09
mrna17155.1	362	415	359	417	PF07714.17	Pkinase_Tyr	4	63	259	25.48	7.1e-06	8e-10
mrna18553.1	460	525	459	529	PF07714.17	Pkinase_Tyr	2	73	259	35.83	5e-09	1.1e-12
mrna18847.1	3	67	1	79	PF07714.17	Pkinase_Tyr	180	247	259	26.53	3.4e-06	1.9e-10
mrna20147.1	294	403	266	417	PF07714.17	Pkinase_Tyr	35	148	259	39.6	3.5e-10	3.9e-14
mrna20464.1	396	452	393	464	PF07714.17	Pkinase_Tyr	4	66	259	24.83	1.1e-05	2.5e-09
mrna20825.1	37	167	32	177	PF07714.17	Pkinase_Tyr	10	149	259	35.87	4.8e-09	5.4e-13
mrna21217.1	4	103	1	104	PF07714.17	Pkinase_Tyr	181	258	259	25.76	5.9e-06	3.3e-10
mrna21350.1	93	140	72	156	PF07714.17	Pkinase_Tyr	171	216	259	24.85	1.1e-05	6.2e-10
mrna24113.1	29	127	14	127	PF07714.17	Pkinase_Tyr	179	259	259	29.2	5.2e-07	2.9e-11
mrna26852.1	558	617	557	618	PF07714.17	Pkinase_Tyr	3	68	259	25.72	6e-06	6.7e-10
mrna27319.1	514	618	504	619	PF07714.17	Pkinase_Tyr	169	258	259	30.05	2.9e-07	6.4e-11
mrna28690.1	185	288	176	288	PF07714.17	Pkinase_Tyr	169	259	259	34.92	9.4e-09	1.1e-12
mrna29025.1	1	101	1	103	PF07714.17	Pkinase_Tyr	172	257	259	26.1	4.6e-06	2.6e-10
mrna29871.1	5	90	2	90	PF07714.17	Pkinase_Tyr	174	259	259	68.88	4.1e-19	1.6e-22
mrna30033.1	828	929	816	931	PF07714.17	Pkinase_Tyr	169	256	259	25.73	6e-06	1e-09
mrna30411.1	35	142	20	143	PF07714.17	Pkinase_Tyr	165	258	259	27.12	2.3e-06	1.3e-10
mrna30745.1	470	504	458	550	PF07714.17	Pkinase_Tyr	169	203	259	27.43	1.8e-06	5.1e-10
mrna34777.1	70	183	65	189	PF07714.17	Pkinase_Tyr	6	96	259	27.1	2.3e-06	2.6e-10
