# Supplementary material for: The wild strawberry kinome: identification, classification and transcript profiling of protein kinases during development and in response to gray mold infection
Source: BMC Genomics. 2020 Sep 14;21:635. doi: 10.1186/s12864-020-07053-4 (PMC7490889; doi:10.1186/s12864-020-07053-4)
Supplement: Supplementary file 3 — Additional file 3: Table S2. Sub-family classification of woodland protein kinases and their related information. [file 12864_2020_7053_MOESM3_ESM.xlsx]

## Sheet: Sheet1
Table S2: Sub-family classification of woodland protein kinases and their related information.
Gene ID	HMM classification	E value of HMM classification	localization	Intron numbers	Subcellular localization
mrna21265.1	AGC_MAST	7.7e-47	LG7:19224085...19230464	15	Nucleus.
mrna09355.1	AGC_MAST	9.9e-34	LG5:9911618...9919653	16	Nucleus.
mrna09104.1	AGC_NDR	1.1e-68	LG2:21154797...21158661	11	Nucleus.
mrna15428.1	AGC_NDR	9.4e-48	LG6:13811895...13816913	11	Nucleus.
mrna11481.1	AGC_NDR	4e-56	LG4:3212280...3217067	12	Nucleus.
mrna12688.1	AGC_NDR	6.5e-37	LG1:5741305...5746640	12	Nucleus.
mrna08269.1	AGC_NDR	7.6e-52	LG2:13098099...13103517	14	Nucleus.
mrna20153.1	AGC_NDR	3.1e-15	LG3:8414746...8421585	15	Nucleus.
mrna23410.1	AGC_PDK1	1.5e-31	LG7:13572899...13579573	15	Nucleus.
mrna11873.1	AGC_PKA-PKG	1e-38	LG5:21816256...21822399	14	Chloroplast. Cytoplasm. Nucleus.
mrna10373.1	AGC_RSK-2	7.5e-50	LG3:25653229...25654704	0	Nucleus.
mrna20615.1	AGC_RSK-2	9.3e-39	LG3:30019613...30020836	0	Nucleus.
mrna00117.1	AGC_RSK-2	7.6e-37	LG3:5753919...5755570	1	Nucleus.
mrna01309.1	AGC_RSK-2	3.8e-51	LG6:1850790...1852717	1	Nucleus.
mrna03575.1	AGC_RSK-2	7.1e-51	LG3:14706035...14709621	1	Nucleus.
mrna04899.1	AGC_RSK-2	1.2e-27	LG7:10845140...10848859	1	Nucleus.
mrna17422.1	AGC_RSK-2	3e-20	LG2:10951633...10953082	1	Nucleus.
mrna19846.1	AGC_RSK-2	3e-41	LG3:1349796...1352409	1	Nucleus.
mrna20540.1	AGC_RSK-2	1.1e-40	LG3:29662525...29664799	1	Nucleus.
mrna28499.1	AGC_RSK-2	3.5e-39	LG6:37111462...37113983	1	Nucleus.
mrna30985.1	AGC_RSK-2	4.4e-54	LG1:2021658...2023448	1	Nucleus.
mrna19873.1	AGC_RSK-2	3e-51	LG3:6746259...6748492	2	Nucleus.
mrna22007.1	AGC_RSK-2	6.5e-49	una:ored...4303348...4309488	3	Nucleus.
mrna30242.1	AGC_RSK-2	2.2e-48	LG6:12604406...12609277	3	Nucleus.
mrna17125.1	AGC_RSK-2	2.7e-80	LG2:10407057...10415542	21	Cell membrane.
mrna13896.1	AGC_RSK-2	6.5e-32	LG3:27805777...27813320	22	Cell membrane. Nucleus.
mrna20321.1	AGC-Pl	3.7e-48	LG2:14334343...14336910	2	Nucleus.
mrna09523.1	AGC-Pl	1.3e-53	LG5:10837988...10840257	5	Nucleus.
mrna13564.1	AGC-Pl	1.2e-50	LG6:7837391...7839704	5	Nucleus.
mrna09022.1	Aur	5e-54	LG2:20743703...20745988	4	Nucleus.
mrna33938.1	Aur	2.5e-09	LG4:228464...230843	4	Chloroplast. Cytoplasm. Nucleus.
mrna19379.1	Aur	8.8e-47	LG7:4801107...4803070	5	Nucleus.
mrna11492.1	Aur	2.4e-44	LG4:3274818...3278482	8	Nucleus.
mrna17737.1	BUB	3.3e-46	LG6:20652113...20656197	13	Nucleus.
mrna04397.1	CAMK_AMPK	1.6e-45	LG6:33471422...33474823	9	Nucleus.
mrna29272.1	CAMK_CAMK1-DCAMKL	2.1e-44	LG5:19006873...19009013	3	Nucleus.
mrna25220.1	CAMK_CAMK1-Tthe	3.9e-69	LG6:19324137...19327350	7	Nucleus.
mrna10067.1	CAMK_CAMKL-CHK1	3e-43	LG1:202721...204004	0	Nucleus.
mrna13841.1	CAMK_CAMKL-CHK1	2.8e-22	LG6:7527235...7528650	0	Nucleus.
mrna13849.1	CAMK_CAMKL-CHK1	9.7e-32	LG6:7562772...7564091	0	Nucleus.
mrna15015.1	CAMK_CAMKL-CHK1	6.7e-69	LG2:21680086...21681417	0	Nucleus.
mrna21319.1	CAMK_CAMKL-CHK1	3.3e-34	LG7:18041660...18042952	0	Nucleus.
mrna21320.1	CAMK_CAMKL-CHK1	2.3e-15	LG7:18044073...18045137	0	Nucleus.
mrna28132.1	CAMK_CAMKL-CHK1	3.5e-40	LG3:20278106...20279425	0	Nucleus.
mrna28136.1	CAMK_CAMKL-CHK1	1.7e-46	LG3:20300376...20301782	0	Nucleus.
mrna29066.1	CAMK_CAMKL-CHK1	1.2e-44	LG4:1169240...1170556	0	Nucleus.
mrna29681.1	CAMK_CAMKL-CHK1	2e-36	LG3:5102371...5103756	0	Nucleus.
mrna29682.1	CAMK_CAMKL-CHK1	1.4e-60	LG3:5107006...5108529	0	Nucleus.
mrna05792.1	CAMK_CAMKL-CHK1	2.2e-16	LG1:15103347...15108890	1	Nucleus.
mrna22806.1	CAMK_CAMKL-CHK1	3.7e-51	LG4:20736511...20740674	11	Nucleus.
mrna27394.1	CAMK_CAMKL-CHK1	5.1e-79	LG4:10857038...10859901	12	Nucleus.
mrna15372.1	CAMK_CAMKL-CHK1	4.4e-43	LG2:24450812...24456179	13	Nucleus.
mrna18646.1	CAMK_CAMKL-CHK1	4.7e-21	LG7:1146978...1150471	13	Nucleus.
mrna26443.1	CAMK_CAMKL-CHK1	2.1e-51	LG1:4102511...4108833	13	Nucleus.
mrna30382.1	CAMK_CAMKL-CHK1	1.3e-49	LG3:2076508...2081465	13	Nucleus.
mrna31049.1	CAMK_CAMKL-CHK1	3.2e-59	LG1:2288798...2293688	15	Nucleus.
mrna04829.1	CAMK_CAMKL-LKB	5.9e-19	LG4:21466539...21471511	10	Nucleus.
mrna05409.1	CAMK_CDPK	2.7e-44	LG6:27459291...27460787	0	Nucleus.
mrna13650.1	CAMK_CDPK	1.9e-64	LG6:8281348...8282175	0	Nucleus.
mrna16634.1	CAMK_CDPK	1.8e-43	LG6:551325...552314	1	Nucleus.
mrna11458.1	CAMK_CDPK	9.1e-54	LG4:3082060...3083161	2	Nucleus.
mrna12059.1	CAMK_CDPK	2e-28	LG5:24309925...24312334	2	Nucleus.
mrna23482.1	CAMK_CDPK	1.4e-75	LG4:296610...297513	2	Nucleus.
mrna32375.1	CAMK_CDPK	3.4e-39	LG5:995733...998096	3	Nucleus.
mrna08576.1	CAMK_CDPK	1.1e-27	LG2:19182892...19186797	6	Nucleus.
mrna13451.1	CAMK_CDPK	4.9e-31	LG6:6842534...6846941	6	Nucleus.
mrna17341.1	CAMK_CDPK	2e-28	LG2:10179942...10183296	6	Nucleus.
mrna27440.1	CAMK_CDPK	1e-30	LG2:429217...432145	6	Nucleus.
mrna03391.1	CAMK_CDPK	1.1e-49	LG3:13177898...13182279	7	Nucleus.
mrna14687.1	CAMK_CDPK	1.7e-77	LG2:23420992...23425402	7	Nucleus.
mrna18254.1	CAMK_CDPK	6.3e-64	LG6:18045101...18049749	7	Nucleus.
mrna19615.1	CAMK_CDPK	1e-63	LG3:440791...444005	7	Nucleus.
mrna23668.1	CAMK_CDPK	2.1e-55	LG7:12250784...12264777	8	Nucleus.
mrna31992.1	CAMK_CDPK	3.7e-55	LG5:2203768...2208038	8	Nucleus.
mrna15357.1	CAMK_CDPK	1.6e-47	LG2:24311895...24319062	9	Nucleus.
mrna18135.1	CAMK_CDPK	4.1e-49	LG6:17846926...17855906	9	Nucleus.
mrna09567.1	CAMK_CDPK	1.3e-35	LG5:11050829...11058423	10	Nucleus.
mrna12762.1	CAMK_CDPK	5.5e-42	LG7:20059206...20063295	10	Nucleus.
mrna18654.1	CAMK_CDPK	4.6e-68	LG7:1196275...1201380	10	Nucleus.
mrna31882.1	CAMK_CDPK	1.2e-50	LG2:4381001...4386815	10	Nucleus.
mrna14609.1	CAMK_CDPK	3.5e-39	LG1:7913710...7917475	11	Nucleus.
mrna21999.1	CAMK_CDPK	4.6e-20	una:ored...4246508...4251149	12	Cytoplasm. Nucleus.
mrna13335.1	CAMK_CDPK	1.6e-79	LG7:22042257...22050103	14	Nucleus.
mrna24077.1	CAMK_CDPK	2.7e-17	LG6:35727547...35739581	18	Nucleus.
mrna06595.1	CAMK_OST1L	3.8e-72	LG4:17303229...17304323	0	Nucleus.
mrna10769.1	CAMK_OST1L	1.5e-48	LG5:12537368...12540312	8	Nucleus.
mrna11031.1	CAMK_OST1L	9.2e-27	LG5:20512532...20515841	8	Nucleus.
mrna11970.1	CAMK_OST1L	2.5e-34	LG5:23756399...23758634	8	Nucleus.
mrna16244.1	CAMK_OST1L	1.3e-50	LG1:18156792...18158968	8	Nucleus.
mrna31902.1	CAMK_OST1L	5.6e-46	LG2:4513914...4517902	8	Nucleus.
mrna11969.1	CAMK_OST1L	9.9e-49	LG5:23751256...23753923	9	Nucleus.
mrna24096.1	CAMK_OST1L	3.1e-47	LG6:35825014...35828952	9	Nucleus.
mrna11971.1	CAMK_OST1L	3.7e-50	LG5:23762770...23778110	25	Nucleus.
mrna13940.1	CK1_CK1	9.1e-67	LG3:27210526...27211521	0	Nucleus.
mrna08601.1	CK1_CK1	1.6e-51	LG2:19265953...19267093	3	Nucleus.
mrna07489.1	CK1_CK1	3.1e-42	LG6:26458756...26463154	13	Cell membrane. Cytoplasm. Nucleus.
mrna08271.1	CK1_CK1	1.2e-49	LG2:13110968...13115342	13	Cell membrane. Cytoplasm. Nucleus.
mrna08825.1	CK1_CK1	7.2e-32	LG2:20388305...20391293	13	Cell membrane. Cytoplasm. Nucleus.
mrna11484.1	CK1_CK1	7.3e-48	LG4:3232931...3237345	13	Cell membrane. Cytoplasm. Nucleus.
mrna12673.1	CK1_CK1	4.3e-26	LG1:5687510...5690732	13	Cell membrane. Cytoplasm. Nucleus.
mrna11487.1	CK1_CK1	6.9e-49	LG4:3242329...3250702	16	Cytoplasm. Nucleus.
mrna11866.1	CK1_CK1	8.7e-73	LG5:21794194...21797967	16	Cell membrane. Cytoplasm. Nucleus.
mrna01884.1	CK1_CK1-Pl	3.8e-52	LG5:5639801...5644826	4	Nucleus.
mrna08991.1	CK1_CK1-Pl	4.5e-50	LG2:20596512...20600489	15	Cytoplasm.
mrna24744.1	CK1_CK1-Pl	5e-19	LG3:28040405...28045200	15	Nucleus.
mrna25642.1	CK1_CK1-Pl	1.4e-50	LG6:25344369...25349623	15	Cytoplasm. Nucleus.
mrna02101.1	CK1_CK1-Pl	2.7e-70	LG1:5338515...5344308	17	Nucleus.
mrna10418.1	CK1_CK1-Pl	1.6e-29	LG1:20848756...20864135	19	Cytoplasm. Nucleus.
mrna11841.1	CMGC_CDK-CCRK	3e-40	LG5:21675068...21676695	1	Nucleus.
mrna09428.1	CMGC_CDK-CDK7	6.5e-47	LG5:10294740...10297506	5	Nucleus.
mrna24158.1	CMGC_CDK-CDK8	1.6e-51	LG1:10536820...10542488	11	Nucleus.
mrna31351.1	CMGC_CDK-CRK7-CDK9	1.3e-74	LG5:14540765...14542447	0	Nucleus.
mrna06721.1	CMGC_CDK-CRK7-CDK9	1.2e-30	LG4:18719899...18723625	6	Nucleus.
mrna21115.1	CMGC_CDK-CRK7-CDK9	7.5e-25	LG1:16926223...16930838	7	Nucleus.
mrna27065.1	CMGC_CDK-CRK7-CDK9	1.8e-49	LG5:22922710...22926425	7	Nucleus.
mrna27588.1	CMGC_CDK-CRK7-CDK9	6.8e-53	LG2:1502357...1510596	7	Nucleus.
mrna16436.1	CMGC_CDK-CRK7-CDK9	3.9e-51	LG1:19292557...19297857	8	*
mrna17146.1	CMGC_CDK-CRK7-CDK9	8.7e-37	LG4:6612609...6620903	8	Nucleus.
mrna17718.1	CMGC_CDK-CRK7-CDK9	7e-78	LG6:20510956...20516324	8	Nucleus.
mrna29225.1	CMGC_CDK-CRK7-CDK9	1.6e-67	LG5:18153072...18158382	8	Nucleus.
mrna06457.1	CMGC_CDK-CRK7-CDK9	1.6e-41	LG5:4320523...4326655	9	Nucleus.
mrna22405.1	CMGC_CDK-CRK7-CDK9	2.7e-40	LG4:12498946...12504800	10	Nucleus.
mrna16298.1	CMGC_CDK-CRK7-CDK9	1.9e-51	LG1:18511390...18516147	11	*
mrna04392.1	CMGC_CDK-CRK7-CDK9	6.4e-48	LG6:33446161...33454766	13	Nucleus.
mrna26062.1	CMGC_CDK-CRK7-CDK9	7.2e-46	LG5:7338849...7356546	29	Nucleus.
mrna13618.1	CMGC_CDKL-Os	3.7e-50	LG6:8106255...8108581	2	Nucleus.
mrna06387.1	CMGC_CDK-PITSLRE	1.6e-73	LG5:5011161...5013191	0	Nucleus.
mrna06388.1	CMGC_CDK-PITSLRE	7.9e-22	LG5:5015498...5017528	0	Nucleus.
mrna07959.1	CMGC_CDK-Pl	2.2e-46	LG3:22031269...22032911	3	Nucleus.
mrna17189.1	CMGC_CDK-Pl	3e-24	LG2:9554462...9556956	3	Nucleus.
mrna13619.1	CMGC_CDK-Pl	2.8e-59	LG6:8109787...8111876	4	Nucleus.
mrna29167.1	CMGC_CDK-Pl	2.1e-43	LG5:19579947...19581583	7	Nucleus.
mrna31613.1	CMGC_CDK-Pl	1e-48	LG1:10400310...10408230	15	Cytoplasm. Nucleus.
mrna22532.1	CMGC_CK2	1.7e-15	LG6:2467465...2468514	0	Nucleus.
mrna02553.1	CMGC_CK2	1.5e-31	LG2:17652657...17657544	8	Nucleus.
mrna01549.1	CMGC_CK2	2.8e-46	LG1:14608972...14612226	9	Nucleus.
mrna05727.1	CMGC_CK2	5.7e-34	LG1:14743384...14748018	9	Nucleus.
mrna09980.1	CMGC_CLK	1.2e-77	LG4:13608227...13611245	9	Nucleus.
mrna18191.1	CMGC_CLK	7.2e-66	LG6:4701834...4705099	10	Nucleus.
mrna08770.1	CMGC_CLK	1.9e-59	LG2:20120891...20123816	11	Nucleus.
mrna20976.1	CMGC_DYRK-PRP4	1.4e-78	LG7:17384121...17387820	6	Nucleus.
mrna09315.1	CMGC_DYRK-PRP4	5.1e-72	LG5:9670519...9678019	9	Nucleus.
mrna03765.1	CMGC_DYRK-PRP4	6e-52	LG4:25394460...25405522	16	Nucleus.
mrna12548.1	CMGC_DYRK-YAK	1.3e-43	LG7:19317046...19330935	24	Nucleus.
mrna29593.1	CMGC_GSK	2.9e-51	unanchored:5466536...5470453	9	Nucleus.
mrna24522.1	CMGC_GSK	5.7e-30	LG1:11894251...11897041	11	Nucleus.
mrna29693.1	CMGC_GSK	6.6e-34	LG3:5169489...5173078	11	Nucleus.
mrna15782.1	CMGC_GSK	7e-56	LG6:21671829...21677708	12	Nucleus.
mrna19129.1	CMGC_GSK	1.1e-54	LG7:3876178...3880550	12	Nucleus.
mrna00297.1	CMGC_GSK	9.7e-38	LG6:3687559...3696318	18	Nucleus.
mrna28439.1	CMGC_GSK	1.7e-49	LG6:36791856...36802754	21	Nucleus.
mrna20346.1	CMGC_GSKL	1.4e-16	LG2:14461274...14470755	18	Nucleus.
mrna14943.1	CMGC_MAPK	3.2e-52	LG1:8393664...8395106	1	Nucleus.
mrna15192.1	CMGC_MAPK	1.4e-43	LG2:22508007...22509835	1	Nucleus.
mrna10128.1	CMGC_MAPK	4e-47	LG1:491878...494862	4	Nucleus.
mrna19238.1	CMGC_MAPK	1.3e-31	LG7:2788930...2792684	5	Nucleus.
mrna31827.1	CMGC_MAPK	1.2e-61	LG5:1923265...1926740	5	Nucleus.
mrna25390.1	CMGC_MAPK	2.4e-17	LG3:19249762...19252170	6	Nucleus.
mrna06108.1	CMGC_MAPK	4.6e-80	LG4:16165849...16169688	8	Nucleus.
mrna27365.1	CMGC_MAPK	1.9e-47	LG3:24635931...24639525	8	Nucleus.
mrna09401.1	CMGC_MAPK	5.9e-15	LG5:10150969...10155274	10	Nucleus.
mrna25407.1	CMGC_MAPK	5.1e-60	LG3:19421394...19432433	10	Nucleus.
mrna28706.1	CMGC_MAPK	2e-34	LG6:29782521...29793912	13	Nucleus.
mrna00362.1	CMGC_Pl-Tthe	6.8e-52	LG7:12557826...12570195	16	Nucleus.
mrna08903.1	CMGC_RCK	1.2e-20	LG5:8887960...8888736	0	Nucleus.
mrna17342.1	CMGC_RCK	1.3e-70	LG2:10191037...10191994	1	Nucleus.
mrna21257.1	CMGC_RCK	1.5e-46	LG7:19177882...19180742	2	Nucleus.
mrna08884.1	CMGC_RCK	1.7e-22	LG5:8762135...8767579	3	Nucleus.
mrna08886.1	CMGC_RCK	4.8e-49	LG5:8777203...8779698	4	Nucleus.
mrna13516.1	CMGC_RCK	6.9e-69	LG5:15369311...15374816	16	Nucleus.
mrna17409.1	CMGC_RCK	8.8e-51	LG2:11215628...11220694	16	Nucleus.
mrna13032.1	CMGC_SRPK	9.1e-45	LG1:7087281...7089541	3	Nucleus.
mrna14482.1	CMGC_SRPK	4.4e-59	LG3:31819817...31823145	3	Nucleus.
mrna30094.1	CMGC_SRPK	5.4e-47	LG6:11976122...11980284	3	Nucleus.
mrna04872.1	Group-Pl-2	2.5e-62	LG7:10640322...10645509	14	Cell membrane. Nucleus.
mrna10795.1	Group-Pl-2	1.5e-51	LG5:12736778...12745673	22	Chloroplast. Nucleus.
mrna18376.1	Group-Pl-3	7.6e-76	LG6:5767964...5773802	12	Nucleus.
mrna18600.1	Group-Pl-3	2e-43	LG7:919004...923465	12	Chloroplast. Nucleus.
mrna13565.1	Group-Pl-4	2.2e-48	LG6:7840066...7842886	6	Cytoplasm. Nucleus.
mrna03874.1	Group-Pl-4	3.9e-47	LG4:25677624...25680975	9	Chloroplast.
mrna31502.1	IRE1	4.4e-26	LG5:20192033...20195796	5	Cytoplasm. Nucleus.
mrna13027.1	IRE1	6.3e-74	LG1:7047553...7053325	9	Cytoplasm.
mrna26791.1	NAK	1.2e-38	LG7:5402038...5405207	6	Nucleus.
mrna26169.1	NAK	2.9e-47	LG5:8168850...8175415	15	Cytoplasm. Nucleus.
mrna14420.1	NEK	1.3e-80	LG6:11181477...11185952	12	Nucleus.
mrna16529.1	NEK	1.5e-44	LG1:19694461...19698492	13	Nucleus.
mrna20333.1	NEK	6e-17	LG2:14422271...14426278	13	Nucleus.
mrna27061.1	NEK	6.1e-47	LG3:15184364...15190025	13	Nucleus.
mrna21679.1	PEK_GCN2	9e-44	LG4:7548895...7565182	30	Cytoplasm. Nucleus.
mrna27933.1	RLK-Pelle_C-LEC	2.1e-48	LG3:19710605...19714929	5	Nucleus.
mrna07908.1	RLK-Pelle_CR4L	2e-49	LG3:22605839...22608103	0	Cytoplasm. Nucleus.
mrna09713.1	RLK-Pelle_CR4L	3.7e-48	LG6:8694607...8696841	0	Nucleus.
mrna12072.1	RLK-Pelle_CR4L	4.8e-47	LG5:24379712...24381145	0	Cell membrane. Nucleus.
mrna20972.1	RLK-Pelle_CR4L	1e-43	LG7:17365642...17368011	0	Chloroplast. Nucleus.
mrna21678.1	RLK-Pelle_CR4L	5.3e-79	LG4:7544459...7547203	0	Chloroplast. Cytoplasm. Nucleus.
mrna07736.1	RLK-Pelle_CR4L	4.1e-49	LG5:16842966...16846773	1	Nucleus.
mrna20147.1	RLK-Pelle_CR4L	1.9e-53	LG3:8388874...8390569	1	Cell membrane.
mrna11989.1	RLK-Pelle_CR4L	1.1e-45	LG6:11706331...11717485	5	Cell membrane. Cytoplasm.
mrna04244.1	RLK-Pelle_CrRLK1L-1	3.4e-47	LG6:32790781...32793438	0	Chloroplast. Cytoplasm. Nucleus.
mrna04246.1	RLK-Pelle_CrRLK1L-1	7.8e-47	LG6:32805543...32808068	0	Chloroplast. Nucleus.
mrna04247.1	RLK-Pelle_CrRLK1L-1	5.8e-70	LG6:32808821...32811322	0	Cytoplasm.
mrna04250.1	RLK-Pelle_CrRLK1L-1	6.9e-84	LG6:32823153...32825636	0	Chloroplast. Cytoplasm. Nucleus.
mrna04553.1	RLK-Pelle_CrRLK1L-1	1.8e-28	LG4:26449517...26451892	0	Chloroplast. Cytoplasm.
mrna05124.1	RLK-Pelle_CrRLK1L-1	4.7e-49	LG4:22468596...22471178	0	Nucleus.
mrna13200.1	RLK-Pelle_CrRLK1L-1	1.7e-27	LG7:21358386...21360875	0	Cytoplasm. Extracell. Nucleus.
mrna13568.1	RLK-Pelle_CrRLK1L-1	2.9e-72	LG6:7849947...7852598	0	Chloroplast. Cytoplasm. Nucleus.
mrna14010.1	RLK-Pelle_CrRLK1L-1	4e-24	LG3:27623777...27626275	0	Nucleus.
mrna16583.1	RLK-Pelle_CrRLK1L-1	2.9e-46	LG6:251304...253940	0	Cytoplasm. Mitochondrion. Nucleus.
mrna17333.1	RLK-Pelle_CrRLK1L-1	2.5e-51	LG2:10144961...10147495	0	Cell membrane. Cytoplasm. Nucleus.
mrna23363.1	RLK-Pelle_CrRLK1L-1	1.3e-50	LG7:15100141...15102585	0	Nucleus.
mrna24017.1	RLK-Pelle_CrRLK1L-1	4.9e-46	LG6:34854840...34857284	0	Cell membrane. Cytoplasm. Mitochondrion. Nucleus.
mrna26704.1	RLK-Pelle_CrRLK1L-1	9e-79	LG7:16183030...16185576	0	Chloroplast.
mrna24016.1	RLK-Pelle_CrRLK1L-1	2.9e-65	LG6:34849861...34853022	1	Cytoplasm. Mitochondrion. Nucleus.
mrna28878.1	RLK-Pelle_CrRLK1L-1	3.2e-44	LG3:6018250...6028905	2	Chloroplast. Cytoplasm.
mrna04245.1	RLK-Pelle_CrRLK1L-1	6.9e-48	LG6:32796108...32803245	3	Chloroplast. Cytoplasm. Nucleus.
mrna21850.1	RLK-Pelle_CrRLK1L-1	8.9e-66	LG2:9134212...9145819	6	Nucleus.
mrna25018.1	RLK-Pelle_CrRLK1L-1	2.5e-20	LG3:11611253...11619610	6	Chloroplast. Cytoplasm. Nucleus.
mrna26060.1	RLK-Pelle_CrRLK1L-1	2.2e-40	LG5:7319310...7336511	17	Nucleus.
mrna00329.1	RLK-Pelle_DLSV	1.7e-18	unanchored:670928...671589	1	Nucleus.
mrna02010.1	RLK-Pelle_DLSV	2.4e-20	LG6:36157844...36158428	1	Nucleus.
mrna30411.1	RLK-Pelle_DLSV	4e-48	LG3:2236616...2241033	2	Nucleus.
mrna01965.1	RLK-Pelle_DLSV	2.7e-12	LG6:36279700...36287564	3	Cell membrane. Cytoplasm. Mitochondrion. Nucleus.
mrna17155.1	RLK-Pelle_DLSV	1.7e-49	LG4:6680398...6681993	3	Nucleus.
mrna19537.1	RLK-Pelle_DLSV	5.3e-52	LG3:101638...104301	3	Nucleus.
mrna21350.1	RLK-Pelle_DLSV	9.9e-21	LG7:18177979...18179073	3	Nucleus.
mrna25073.1	RLK-Pelle_DLSV	1.6e-29	LG3:11773293...11777315	3	Nucleus.
mrna29025.1	RLK-Pelle_DLSV	1.2e-17	LG4:702638...704691	3	Nucleus.
mrna30031.1	RLK-Pelle_DLSV	7.5e-45	LG3:25042612...25043905	3	Nucleus.
mrna30638.1	RLK-Pelle_DLSV	7.2e-48	LG3:3169556...3173369	3	Nucleus.
mrna30751.1	RLK-Pelle_DLSV	8.6e-13	LG3:3084275...3085790	3	Nucleus.
mrna30754.1	RLK-Pelle_DLSV	1.9e-76	LG3:3104989...3107152	3	Nucleus.
mrna09712.1	RLK-Pelle_DLSV	1.1e-55	LG6:8692030...8693408	4	Nucleus.
mrna10472.1	RLK-Pelle_DLSV	2e-29	LG3:25563878...25566238	4	Nucleus.
mrna11723.1	RLK-Pelle_DLSV	7e-49	una:ored...9837535...9839065	4	Nucleus.
mrna19536.1	RLK-Pelle_DLSV	2.3e-50	LG3:97905...100519	4	Nucleus.
mrna29001.1	RLK-Pelle_DLSV	5.3e-78	LG4:466518...470990	4	Nucleus.
mrna31627.1	RLK-Pelle_DLSV	2.3e-57	LG1:10264238...10266035	4	Cell membrane.
mrna34061.1	RLK-Pelle_DLSV	6.2e-10	LG3:3837380...3838901	4	Nucleus.
mrna03254.1	RLK-Pelle_DLSV	4.3e-55	LG3:11958057...11961180	5	Nucleus.
mrna14543.1	RLK-Pelle_DLSV	2.5e-75	LG1:7549654...7551723	5	Nucleus.
mrna19524.1	RLK-Pelle_DLSV	3.2e-74	LG3:43219...45376	5	Cell membrane. Nucleus.
mrna19534.1	RLK-Pelle_DLSV	2.4e-48	LG3:92786...95200	5	Nucleus.
mrna23190.1	RLK-Pelle_DLSV	5.1e-36	LG7:14462801...14465281	5	Nucleus.
mrna25072.1	RLK-Pelle_DLSV	1.4e-53	LG3:11768085...11771363	5	Nucleus.
mrna25423.1	RLK-Pelle_DLSV	3.8e-46	unanchored:5972897...5975337	5	Nucleus.
mrna28451.1	RLK-Pelle_DLSV	7.3e-52	LG6:36854918...36857509	5	Chloroplast. Nucleus.
mrna30640.1	RLK-Pelle_DLSV	2.6e-44	LG3:3178070...3181259	5	Nucleus.
mrna30648.1	RLK-Pelle_DLSV	6.5e-74	LG3:3220127...3222077	5	Nucleus.
mrna30659.1	RLK-Pelle_DLSV	6.9e-42	LG3:3282746...3286590	5	Nucleus.
mrna30662.1	RLK-Pelle_DLSV	6.4e-49	LG3:3304703...3308570	5	Nucleus.
mrna30752.1	RLK-Pelle_DLSV	4.1e-72	LG3:3094535...3097460	5	Nucleus.
mrna31417.1	RLK-Pelle_DLSV	6.8e-18	LG5:23232554...23237160	5	Chloroplast. Cytoplasm. Nucleus.
mrna32580.1	RLK-Pelle_DLSV	1.1e-14	LG4:2213918...2217151	5	Nucleus.
mrna03255.1	RLK-Pelle_DLSV	6e-77	LG3:11966412...11969080	6	Nucleus.
mrna03257.1	RLK-Pelle_DLSV	1.3e-52	LG3:11972456...11975061	6	Nucleus.
mrna03603.1	RLK-Pelle_DLSV	3.3e-52	LG4:24481551...24484055	6	Nucleus.
mrna03604.1	RLK-Pelle_DLSV	7.1e-53	LG4:24486819...24489166	6	Nucleus.
mrna04775.1	RLK-Pelle_DLSV	1.7e-40	LG4:21520555...21524174	6	Cell membrane.
mrna10452.1	RLK-Pelle_DLSV	2.9e-77	LG3:25475362...25478507	6	Nucleus.
mrna10460.1	RLK-Pelle_DLSV	3.5e-27	LG3:25499725...25503201	6	Cell membrane. Nucleus.
mrna11412.1	RLK-Pelle_DLSV	1.3e-46	LG1:4728535...4734421	6	Nucleus.
mrna11679.1	RLK-Pelle_DLSV	3.4e-51	una:ored...9575871...9579027	6	Cell membrane. Nucleus.
mrna11718.1	RLK-Pelle_DLSV	2e-35	una:ored...9795221...9797753	6	Cell membrane. Cytoplasm. Nucleus.
mrna11720.1	RLK-Pelle_DLSV	5.2e-30	una:ored...9800687...9803461	6	Cell membrane. Nucleus.
mrna11725.1	RLK-Pelle_DLSV	3.4e-74	una:ored...9844976...9847755	6	Nucleus.
mrna17154.1	RLK-Pelle_DLSV	1.4e-40	LG4:6676760...6679550	6	Nucleus.
mrna18552.1	RLK-Pelle_DLSV	4.8e-25	LG7:587808...591168	6	Cell membrane. Nucleus.
mrna19528.1	RLK-Pelle_DLSV	1.8e-43	LG3:64741...67325	6	Cell membrane. Nucleus.
mrna19532.1	RLK-Pelle_DLSV	8.3e-41	LG3:82020...85003	6	Nucleus.
mrna20464.1	RLK-Pelle_DLSV	9.5e-39	LG6:24819064...24824279	6	Cytoplasm. Nucleus.
mrna23312.1	RLK-Pelle_DLSV	1.4e-40	LG7:14425294...14428628	6	Nucleus.
mrna24649.1	RLK-Pelle_DLSV	2.1e-31	LG5:14483...17206	6	Cell membrane. Nucleus.
mrna25036.1	RLK-Pelle_DLSV	5.1e-25	LG3:11223032...11227312	6	Cell membrane. Cytoplasm. Nucleus.
mrna26742.1	RLK-Pelle_DLSV	1.2e-24	LG3:11136415...11139362	6	Nucleus.
mrna30632.1	RLK-Pelle_DLSV	1.5e-20	LG3:3134517...3138217	6	Cell membrane. Nucleus.
mrna30635.1	RLK-Pelle_DLSV	4.7e-46	LG3:3152933...3156169	6	Cell membrane. Nucleus.
mrna30639.1	RLK-Pelle_DLSV	1.7e-41	LG3:3174945...3177969	6	Cell membrane. Chloroplast. Cytoplasm. Nucleus.
mrna30643.1	RLK-Pelle_DLSV	5.8e-47	LG3:3193016...3195661	6	Nucleus.
mrna30644.1	RLK-Pelle_DLSV	1.6e-32	LG3:3203583...3206124	6	Nucleus.
mrna30650.1	RLK-Pelle_DLSV	1.3e-34	LG3:3243683...3246886	6	Cell membrane.
mrna30651.1	RLK-Pelle_DLSV	2.3e-25	LG3:3247836...3251159	6	Nucleus.
mrna30652.1	RLK-Pelle_DLSV	3.9e-72	LG3:3252591...3255936	6	Cell membrane. Cytoplasm. Nucleus.
mrna30657.1	RLK-Pelle_DLSV	2.5e-29	LG3:3269243...3274495	6	Cell membrane. Nucleus.
mrna30658.1	RLK-Pelle_DLSV	4.3e-17	LG3:3276632...3280308	6	Nucleus.
mrna30661.1	RLK-Pelle_DLSV	3.3e-15	LG3:3293849...3297319	6	Nucleus.
mrna30744.1	RLK-Pelle_DLSV	2.7e-43	LG3:3028923...3032314	6	Cell membrane. Chloroplast. Cytoplasm. Nucleus.
mrna30753.1	RLK-Pelle_DLSV	1.6e-75	LG3:3098987...3102356	6	Nucleus.
mrna30878.1	RLK-Pelle_DLSV	5.3e-23	LG1:1499307...1502361	6	Cell membrane. Nucleus.
mrna30984.1	RLK-Pelle_DLSV	7.8e-22	LG1:2014714...2017677	6	Cell membrane.
mrna00306.1	RLK-Pelle_DLSV	8.2e-25	unanchored:537598...540733	7	Nucleus.
mrna11680.1	RLK-Pelle_DLSV	5e-43	una:ored...9581594...9585878	7	Cell membrane. Nucleus.
mrna11681.1	RLK-Pelle_DLSV	1.3e-50	una:ored...9588276...9592405	7	Cell membrane. Nucleus.
mrna11688.1	RLK-Pelle_DLSV	1.7e-11	una:ored...9624412...9628430	7	Nucleus.
mrna18258.1	RLK-Pelle_DLSV	4e-45	LG6:18063576...18067080	7	Nucleus.
mrna18767.1	RLK-Pelle_DLSV	2.4e-47	LG6:6152446...6155425	7	Cell membrane. Chloroplast. Cytoplasm. Nucleus.
mrna19525.1	RLK-Pelle_DLSV	1.2e-46	LG3:46460...49110	7	Nucleus.
mrna19533.1	RLK-Pelle_DLSV	3.3e-42	LG3:88694...91693	7	Nucleus.
mrna19539.1	RLK-Pelle_DLSV	2.7e-30	LG3:120186...123145	7	Nucleus.
mrna19541.1	RLK-Pelle_DLSV	1.5e-13	LG3:132198...135181	7	Cell membrane. Nucleus.
mrna25028.1	RLK-Pelle_DLSV	4.7e-51	LG3:11180552...11184304	7	Cell membrane.
mrna25029.1	RLK-Pelle_DLSV	6.9e-48	LG3:11188024...11193207	7	Cell membrane. Nucleus.
mrna27955.1	RLK-Pelle_DLSV	2.3e-52	LG6:37293822...37297461	7	Chloroplast. Nucleus.
mrna30060.1	RLK-Pelle_DLSV	5.2e-47	LG3:25286884...25292171	7	Cell membrane.
mrna30631.1	RLK-Pelle_DLSV	1.6e-16	LG3:3125595...3130856	7	Cell membrane. Chloroplast. Cytoplasm. Nucleus.
mrna30634.1	RLK-Pelle_DLSV	6e-16	LG3:3148224...3152070	7	Chloroplast. Nucleus.
mrna30637.1	RLK-Pelle_DLSV	2.2e-46	LG3:3163975...3167263	7	Nucleus.
mrna11724.1	RLK-Pelle_DLSV	2.9e-70	una:ored...9839542...9843050	8	Cell membrane.
mrna19526.1	RLK-Pelle_DLSV	6.3e-60	LG3:50195...53962	8	Cell membrane. Nucleus.
mrna30546.1	RLK-Pelle_DLSV	9.3e-47	LG3:1521244...1526824	8	Nucleus.
mrna30642.1	RLK-Pelle_DLSV	1.3e-51	LG3:3186759...3191665	8	Chloroplast. Cytoplasm. Nucleus.
mrna30660.1	RLK-Pelle_DLSV	5.1e-83	LG3:3289168...3293137	8	Nucleus.
mrna23820.1	RLK-Pelle_DLSV	4.9e-43	LG6:35312395...35318282	9	Chloroplast. Nucleus.
mrna30633.1	RLK-Pelle_DLSV	1.7e-16	LG3:3139437...3145842	9	Cell membrane. Chloroplast. Cytoplasm. Nucleus.
mrna00249.1	RLK-Pelle_DLSV	3.8e-65	LG6:3583988...3589578	10	Chloroplast. Nucleus.
mrna01964.1	RLK-Pelle_DLSV	3.4e-52	LG6:36275248...36279537	10	Nucleus.
mrna18553.1	RLK-Pelle_DLSV	1.6e-47	LG7:592626...598536	10	Nucleus.
mrna20629.1	RLK-Pelle_DLSV	2e-19	LG3:30108950...30117984	10	Chloroplast. Nucleus.
mrna30636.1	RLK-Pelle_DLSV	3.2e-22	LG3:3156837...3162209	10	Cell membrane. Nucleus.
mrna32207.1	RLK-Pelle_DLSV	8.2e-20	LG5:3318822...3328396	10	Cytoplasm. Nucleus.
mrna11721.1	RLK-Pelle_DLSV	8.8e-39	una:ored...9823182...9830486	11	Cell membrane.
mrna19540.1	RLK-Pelle_DLSV	1.2e-71	LG3:125044...130974	11	Nucleus.
mrna25145.1	RLK-Pelle_DLSV	4.1e-52	LG5:6534249...6539304	11	Chloroplast. Cytoplasm. Nucleus.
mrna30649.1	RLK-Pelle_DLSV	1.2e-49	LG3:3236683...3243376	11	Nucleus.
mrna11678.1	RLK-Pelle_DLSV	4.5e-49	una:ored...9563162...9574546	12	Cell membrane. Nucleus.
mrna18856.1	RLK-Pelle_DLSV	5.3e-53	LG6:6647404...6654523	12	*
mrna24839.1	RLK-Pelle_DLSV	3.4e-19	LG3:3774303...3779858	12	Cell membrane.
mrna12280.1	RLK-Pelle_DLSV	1.1e-80	LG5:25823014...25831700	13	Chloroplast. Nucleus.
mrna13104.1	RLK-Pelle_DLSV	2e-74	LG7:20912066...20916768	13	Nucleus.
mrna18512.1	RLK-Pelle_DLSV	1.4e-53	LG7:393960...398601	14	Nucleus.
mrna28915.1	RLK-Pelle_DLSV	1.7e-18	LG4:736200...743049	14	Cell membrane.
mrna27319.1	RLK-Pelle_DLSV	2.5e-54	LG3:24326723...24333345	16	Cell membrane.
mrna02013.1	RLK-Pelle_DLSV	3.2e-22	LG6:36218261...36239681	18	Nucleus.
mrna02014.1	RLK-Pelle_DLSV	3e-12	LG6:36240780...36260282	18	Cell membrane. Nucleus.
mrna19789.1	RLK-Pelle_DLSV	7.3e-48	LG3:1107167...1114878	19	Cytoplasm. Mitochondrion. Nucleus.
mrna30748.1	RLK-Pelle_DLSV	1.8e-52	LG3:3054922...3070671	19	Cell membrane. Nucleus.
mrna05715.1	RLK-Pelle_DLSV	4e-73	LG6:29048012...29054692	20	Cell membrane.
mrna19522.1	RLK-Pelle_DLSV	8.2e-48	LG3:14018...38167	21	Cell membrane. Nucleus.
mrna27329.1	RLK-Pelle_DLSV	1.3e-38	LG3:24390698...24397119	21	Cell membrane.
mrna16334.1	RLK-Pelle_DLSV	6.5e-53	LG1:18725345...18737577	22	*
mrna27321.1	RLK-Pelle_DLSV	1.1e-50	LG3:24345504...24353789	22	Cell membrane. Nucleus.
mrna27326.1	RLK-Pelle_DLSV	3.1e-42	LG3:24365634...24372622	22	Cell membrane.
mrna27328.1	RLK-Pelle_DLSV	1.6e-47	LG3:24377923...24387186	22	Cell membrane.
mrna30033.1	RLK-Pelle_DLSV	9.3e-50	LG3:25049317...25062957	25	Cell membrane.
mrna29949.1	RLK-Pelle_DLSV	4.3e-51	LG3:24848919...24865882	28	*
mrna02011.1	RLK-Pelle_DLSV	1.5e-19	LG6:36162796...36209933	44	*
mrna23790.1	RLK-Pelle_DLSV	1.3e-61	LG3:4321005...4344745	47	Cell membrane.
mrna31648.1	RLK-Pelle_Extensin	6.3e-63	LG1:9957202...9959684	4	Nucleus.
mrna15779.1	RLK-Pelle_Extensin	6e-46	LG6:21653473...21656261	5	Nucleus.
mrna31646.1	RLK-Pelle_Extensin	1.5e-74	LG1:9945881...9951914	8	Cell membrane. Nucleus.
mrna08369.1	RLK-Pelle_Extensin	3.6e-13	LG2:13725800...13730519	9	Chloroplast. Cytoplasm. Nucleus.
mrna23053.1	RLK-Pelle_Extensin	3.3e-13	LG4:23271573...23276459	9	Nucleus.
mrna22593.1	RLK-Pelle_Extensin	2.3e-50	LG6:2789283...2794849	11	Nucleus.
mrna12641.1	RLK-Pelle_Extensin	3.8e-38	LG1:5538484...5544594	19	*
mrna00967.1	RLK-Pelle_L-LEC	8.7e-73	unanchored:111239...113335	0	Nucleus.
mrna02384.1	RLK-Pelle_L-LEC	4.5e-56	LG3:5458028...5459671	0	Nucleus.
mrna03404.1	RLK-Pelle_L-LEC	9e-50	LG3:13616346...13618442	0	Cell membrane. Chloroplast. Cytoplasm. Nucleus.
mrna05762.1	RLK-Pelle_L-LEC	6.1e-72	LG1:14984147...14984827	0	Nucleus.
mrna07839.1	RLK-Pelle_L-LEC	2.5e-50	LG3:22989741...22991819	0	Cytoplasm. Extracell. Nucleus.
mrna09648.1	RLK-Pelle_L-LEC	1.8e-55	LG6:8529168...8531333	0	Cell membrane. Nucleus.
mrna09783.1	RLK-Pelle_L-LEC	1.1e-54	LG4:12655350...12657866	0	Nucleus.
mrna09931.1	RLK-Pelle_L-LEC	1.3e-76	LG4:13384115...13386106	0	Nucleus.
mrna12439.1	RLK-Pelle_L-LEC	2.2e-51	LG7:19833966...19835978	0	Cell membrane.
mrna13491.1	RLK-Pelle_L-LEC	2.3e-26	LG6:7034010...7036037	0	Cell membrane. Cytoplasm. Nucleus.
mrna17719.1	RLK-Pelle_L-LEC	1e-48	LG6:20517267...20519408	0	Cell membrane. Cytoplasm. Nucleus.
mrna18466.1	RLK-Pelle_L-LEC	7.8e-52	LG6:5595809...5597842	0	Cell membrane. Chloroplast. Cytoplasm. Nucleus.
mrna18692.1	RLK-Pelle_L-LEC	1.4e-50	LG7:1413716...1415704	0	Cell membrane. Cytoplasm. Extracell. Nucleus.
mrna19234.1	RLK-Pelle_L-LEC	5.6e-80	LG7:2764300...2766297	0	Cell membrane. Cytoplasm. Extracell. Mitochondrion. Nucleus.
mrna19250.1	RLK-Pelle_L-LEC	2.1e-39	LG7:2860714...2862639	0	Cell membrane. Cytoplasm. Nucleus.
mrna19252.1	RLK-Pelle_L-LEC	2.8e-47	LG7:2867592...2869367	0	Chloroplast. Cytoplasm. Nucleus.
mrna20593.1	RLK-Pelle_L-LEC	9.8e-40	LG3:29886052...29888058	0	Cell membrane. Cytoplasm. Extracell. Nucleus.
mrna24963.1	RLK-Pelle_L-LEC	1.6e-32	LG1:16120271...16122337	0	Cell membrane. Nucleus.
mrna25814.1	RLK-Pelle_L-LEC	9.6e-48	LG5:7703647...7705773	0	Nucleus.
mrna26334.1	RLK-Pelle_L-LEC	6.8e-73	LG7:15394704...15396794	0	Cell membrane. Cytoplasm. Nucleus.
mrna27111.1	RLK-Pelle_L-LEC	1.1e-47	LG5:23175530...23177575	0	Cytoplasm. Nucleus.
mrna32113.1	RLK-Pelle_L-LEC	9.3e-54	LG5:2834382...2836922	0	Nucleus.
mrna04968.1	RLK-Pelle_L-LEC	5.7e-43	LG4:21540833...21542191	1	Cell membrane. Nucleus.
mrna06619.1	RLK-Pelle_L-LEC	4.7e-49	LG4:17432349...17433807	1	Cell membrane. Cell wall. Cytoplasm. Extracell. Nucleus.
mrna06763.1	RLK-Pelle_L-LEC	3.2e-43	LG4:19653582...19655458	1	Chloroplast. Cytoplasm. Nucleus.
mrna12990.1	RLK-Pelle_L-LEC	2.7e-45	LG1:6837019...6839842	1	Cell membrane. Nucleus.
mrna18464.1	RLK-Pelle_L-LEC	9.2e-73	LG6:5585876...5588313	1	Cell membrane. Cytoplasm. Extracell. Nucleus.
mrna19248.1	RLK-Pelle_L-LEC	7.8e-60	LG7:2856773...2858474	1	Cell membrane. Chloroplast. Cytoplasm. Nucleus.
mrna24986.1	RLK-Pelle_L-LEC	1.5e-38	LG2:3521743...3524326	1	Cell membrane. Cytoplasm. Nucleus.
mrna25224.1	RLK-Pelle_L-LEC	8.4e-49	LG6:19357832...19359298	1	Cell membrane. Cytoplasm. Nucleus.
mrna27195.1	RLK-Pelle_L-LEC	1.4e-40	LG3:23502982...23508664	1	Cell membrane. Cytoplasm. Nucleus.
mrna00461.1	RLK-Pelle_L-LEC	2.3e-29	LG6:19461029...19464104	2	Nucleus.
mrna05937.1	RLK-Pelle_L-LEC	9.2e-22	LG4:15685374...15687880	2	Nucleus.
mrna11648.1	RLK-Pelle_L-LEC	3.6e-50	una:ored...9428029...9430285	2	Nucleus.
mrna17121.1	RLK-Pelle_L-LEC	8.3e-12	LG2:10389494...10392368	2	Cell membrane. Cytoplasm. Nucleus.
mrna24962.1	RLK-Pelle_L-LEC	1e-75	LG1:16113072...16115480	2	Cell membrane. Nucleus.
mrna00968.1	RLK-Pelle_L-LEC	1.3e-38	unanchored:122872...127453	3	Cell wall. Cytoplasm. Nucleus.
mrna20781.1	RLK-Pelle_L-LEC	7e-73	unanchored:2330717...2337113	4	Cell membrane. Nucleus.
mrna24983.1	RLK-Pelle_L-LEC	1.3e-50	LG2:3510589...3517897	5	Nucleus.
mrna33946.1	RLK-Pelle_LRK10L-2	5.4e-13	LG7:11864358...11865317	1	Nucleus.
mrna33902.1	RLK-Pelle_LRK10L-2	1.9e-10	LG6:16025610...16028247	2	Cell membrane. Cytoplasm. Nucleus.
mrna25364.1	RLK-Pelle_LRR-I-1	2.5e-19	unanchored:5722394...5722765	1	Nucleus.
mrna09575.1	RLK-Pelle_LRR-I-1	2.7e-44	LG6:8340344...8342997	3	Nucleus.
mrna11242.1	RLK-Pelle_LRR-I-1	7.2e-51	LG2:17013019...17014620	3	Chloroplast. Nucleus.
mrna20955.1	RLK-Pelle_LRR-I-1	1.3e-59	LG7:17276402...17278365	3	Cell wall.
mrna20950.1	RLK-Pelle_LRR-I-1	3.1e-50	LG7:17257862...17259000	4	Nucleus.
mrna23069.1	RLK-Pelle_LRR-I-1	6.1e-65	LG4:23389289...23390899	4	Nucleus.
mrna20947.1	RLK-Pelle_LRR-I-1	9.7e-31	LG7:17235895...17238117	6	Nucleus.
mrna20952.1	RLK-Pelle_LRR-I-1	1.9e-33	LG7:17263923...17266439	6	Nucleus.
mrna25622.1	RLK-Pelle_LRR-I-1	5.5e-30	LG6:24974458...24982820	9	Cytoplasm. Nucleus.
mrna22908.1	RLK-Pelle_LRR-I-1	2.6e-22	LG4:23915875...23920330	10	Cell membrane. Chloroplast. Cytoplasm. Nucleus.
mrna22909.1	RLK-Pelle_LRR-I-1	9e-20	LG4:23931236...23935893	10	Cell membrane. Cytoplasm. Nucleus.
mrna11357.1	RLK-Pelle_LRR-I-1	2e-78	LG1:4486784...4490643	11	Cell membrane. Nucleus.
mrna20954.1	RLK-Pelle_LRR-I-1	4.9e-76	LG7:17271083...17275353	11	Nucleus.
mrna22902.1	RLK-Pelle_LRR-I-1	1.8e-33	LG4:23857979...23861969	11	Cell membrane. Chloroplast. Cytoplasm. Nucleus.
mrna17626.1	RLK-Pelle_LRR-I-1	6.3e-44	LG2:11641579...11645882	14	Cell membrane.
mrna22901.1	RLK-Pelle_LRR-I-1	9.6e-49	LG4:23833169...23856521	15	Chloroplast. Cytoplasm. Nucleus.
mrna18098.1	RLK-Pelle_LRR-I-1	2.4e-49	LG6:4218021...4224403	16	Cell membrane.
mrna22907.1	RLK-Pelle_LRR-I-1	2.7e-76	LG4:23900285...23914802	22	Cell membrane. Cytoplasm. Nucleus.
mrna03286.1	RLK-Pelle_LRR-I-2	1e-60	LG3:12157816...12161250	6	Nucleus.
mrna04204.1	RLK-Pelle_LRR-I-2	1.8e-49	LG6:32574350...32576765	6	Nucleus.
mrna24666.1	RLK-Pelle_LRR-I-2	2.9e-74	LG5:69128...72246	7	Nucleus.
mrna04170.1	RLK-Pelle_LRR-II	2.7e-45	LG6:32396592...32399274	9	Cell membrane.
mrna16283.1	RLK-Pelle_LRR-II	1.1e-72	LG1:18427091...18432696	9	Cell membrane.
mrna29694.1	RLK-Pelle_LRR-II	2.3e-51	LG3:5174504...5178285	9	Cell membrane.
mrna04495.1	RLK-Pelle_LRR-II	1.3e-53	LG4:26071871...26074831	10	Cell membrane.
mrna16076.1	RLK-Pelle_LRR-II	3.2e-52	LG5:15010060...15015481	10	Cell membrane.
mrna27511.1	RLK-Pelle_LRR-II	9.8e-33	LG2:1005286...1011991	10	Cell membrane.
mrna12337.1	RLK-Pelle_LRR-II	3.8e-57	unanchored:11369045...11377481	13	Cell membrane.
mrna27633.1	RLK-Pelle_LRR-II	1.2e-67	LG4:11015695...11028845	20	Cell membrane.
mrna02695.1	RLK-Pelle_LRR-III	6.7e-51	LG2:18381556...18383529	0	Cell membrane.
mrna00857.1	RLK-Pelle_LRR-III	4e-53	LG4:14543201...14547575	1	Cell membrane.
mrna03546.1	RLK-Pelle_LRR-III	3.4e-42	LG3:14466227...14468364	1	Cell membrane.
mrna03676.1	RLK-Pelle_LRR-III	1.2e-40	LG4:24862199...24864436	1	Cell membrane.
mrna03699.1	RLK-Pelle_LRR-III	4.5e-45	LG4:24999010...25001726	1	Cell membrane.
mrna05381.1	RLK-Pelle_LRR-III	7.3e-16	LG6:27307986...27310529	1	Cell membrane.
mrna09145.1	RLK-Pelle_LRR-III	1.6e-69	LG2:21395154...21397891	1	Cell membrane.
mrna09354.1	RLK-Pelle_LRR-III	7.4e-76	LG5:9906474...9909002	1	Cell membrane.
mrna09554.1	RLK-Pelle_LRR-III	2.9e-44	LG5:10976703...10978777	1	Cell membrane.
mrna12536.1	RLK-Pelle_LRR-III	2.2e-30	LG1:6294494...6296914	1	Cell membrane.
mrna13577.1	RLK-Pelle_LRR-III	4.6e-42	LG6:7892275...7894388	1	Cell membrane.
mrna17556.1	RLK-Pelle_LRR-III	9.8e-17	LG2:12037813...12040539	1	Cell membrane.
mrna17730.1	RLK-Pelle_LRR-III	1.1e-74	LG6:20609164...20610610	1	Nucleus.
mrna21172.1	RLK-Pelle_LRR-III	4.9e-47	LG7:18743594...18745636	1	Nucleus.
mrna21382.1	RLK-Pelle_LRR-III	3.9e-44	LG7:18337046...18339110	1	Cell membrane.
mrna23868.1	RLK-Pelle_LRR-III	1.2e-64	LG6:35132783...35135159	1	Cell membrane.
mrna24508.1	RLK-Pelle_LRR-III	1.2e-16	LG6:29413741...29415881	1	Cell membrane.
mrna26279.1	RLK-Pelle_LRR-III	7e-56	LG6:39041031...39043027	1	Nucleus.
mrna27479.1	RLK-Pelle_LRR-III	3.5e-54	LG2:744552...747377	1	Cell membrane.
mrna28063.1	RLK-Pelle_LRR-III	6.1e-49	LG3:19911427...19913766	1	Cell membrane.
mrna28381.1	RLK-Pelle_LRR-III	3.2e-72	LG6:36482885...36485042	1	Cell membrane.
mrna30102.1	RLK-Pelle_LRR-III	9.2e-50	LG6:12052145...12054270	1	Cell membrane.
mrna30951.1	RLK-Pelle_LRR-III	8.2e-51	LG1:1843623...1846241	1	Cell membrane.
mrna32026.1	RLK-Pelle_LRR-III	2.1e-50	LG5:2418513...2421484	1	Cell membrane.
mrna32157.1	RLK-Pelle_LRR-III	2e-53	LG5:3047889...3049879	1	Cell membrane.
mrna02191.1	RLK-Pelle_LRR-III	1.8e-14	LG5:27996284...28001669	2	Cell membrane. Chloroplast. Cytoplasm. Nucleus.
mrna05533.1	RLK-Pelle_LRR-III	5.2e-42	LG6:28282460...28285049	2	Cell membrane.
mrna08742.1	RLK-Pelle_LRR-III	1.9e-69	LG2:19997462...20000121	2	Cell membrane.
mrna08967.1	RLK-Pelle_LRR-III	7.9e-69	LG5:9255190...9257272	2	Cell membrane.
mrna12211.1	RLK-Pelle_LRR-III	5.4e-35	LG5:25370641...25373289	2	Cell membrane.
mrna13121.1	RLK-Pelle_LRR-III	4.3e-36	LG7:21016206...21019225	2	Cell membrane.
mrna15365.1	RLK-Pelle_LRR-III	1.6e-53	LG2:24396501...24401796	2	Cell membrane.
mrna28874.1	RLK-Pelle_LRR-III	1.5e-26	LG3:6002717...6006192	2	Cell membrane.
mrna31404.1	RLK-Pelle_LRR-III	6.9e-59	LG1:14002772...14008402	2	Cell membrane.
mrna00546.1	RLK-Pelle_LRR-III	1.2e-47	LG6:19791120...19796187	3	Cell membrane.
mrna13789.1	RLK-Pelle_LRR-III	5.5e-61	LG6:7212481...7216339	3	Cell membrane.
mrna21283.1	RLK-Pelle_LRR-III	7.8e-20	LG7:17850135...17854230	5	Cell membrane.
mrna24030.1	RLK-Pelle_LRR-III	2.4e-43	LG6:34921290...34926958	7	Cell membrane.
mrna19419.1	RLK-Pelle_LRR-IV	4.8e-21	LG7:5118240...5121460	3	Cell membrane.
mrna32289.1	RLK-Pelle_LRR-IV	8.9e-25	LG5:518677...521313	3	Cell membrane.
mrna13428.1	RLK-Pelle_LRR-IV	1.3e-39	LG7:22527063...22532070	4	Cell membrane.
mrna30745.1	RLK-Pelle_LRR-IV	8.8e-44	LG3:3033922...3036513	4	Chloroplast. Nucleus.
mrna06126.1	RLK-Pelle_LRR-IX	7e-76	LG4:16281924...16283139	1	Nucleus.
mrna06588.1	RLK-Pelle_LRR-IX	3.5e-67	LG4:17265068...17268127	1	Cell membrane.
mrna18324.1	RLK-Pelle_LRR-IX	8.6e-45	LG6:18507795...18511012	1	Cell membrane.
mrna27058.1	RLK-Pelle_LRR-IX	8.9e-32	LG3:15156694...15160669	1	Cell membrane.
mrna30354.1	RLK-Pelle_LRR-IX	3.2e-44	LG1:9338520...9345343	1	Cell membrane.
mrna34776.1	RLK-Pelle_LRR-IX	1.6e-22	LG4:22207395...22208429	1	Chloroplast. Cytoplasm. Nucleus.
mrna34777.1	RLK-Pelle_LRR-IX	1e-09	LG4:22209012...22210883	2	Nucleus.
mrna34778.1	RLK-Pelle_LRR-IX	1.3e-10	LG4:22212303...22213459	2	Nucleus.
mrna34775.1	RLK-Pelle_LRR-IX	2.6e-10	LG4:22204083...22207096	5	Nucleus.
mrna22638.1	RLK-Pelle_LRR-V	7.3e-32	LG6:18782043...18783196	4	Nucleus.
mrna19499.1	RLK-Pelle_LRR-V	1.1e-50	LG3:756108...765890	14	Cell membrane.
mrna05491.1	RLK-Pelle_LRR-V	3.2e-46	LG6:27971151...27977430	15	Cell membrane.
mrna05524.1	RLK-Pelle_LRR-V	2.1e-25	LG6:28223844...28228169	15	Cell membrane.
mrna22662.1	RLK-Pelle_LRR-V	2.8e-43	LG6:19031615...19036667	16	Cell membrane.
mrna10281.1	RLK-Pelle_LRR-V	5.5e-52	LG6:31843853...31856650	28	*
mrna30455.1	RLK-Pelle_LRR-V	5.7e-47	LG3:2456664...2472478	35	Cell membrane.
mrna00364.1	RLK-Pelle_LRR-VI-1	4e-51	LG7:12577664...12581681	6	Cell membrane.
mrna06369.1	RLK-Pelle_LRR-VI-1	1.1e-50	LG5:4949540...4952405	6	Cell membrane.
mrna24460.1	RLK-Pelle_LRR-VI-1	1.3e-15	LG1:11081494...11085712	6	Cell membrane.
mrna25918.1	RLK-Pelle_LRR-VI-1	7.8e-13	LG6:38455593...38458959	6	Cell membrane.
mrna26395.1	RLK-Pelle_LRR-VI-1	2.1e-46	LG6:38581105...38584683	12	Cytoplasm. Nucleus.
mrna21020.1	RLK-Pelle_LRR-VI-2	3.3e-78	LG7:17630091...17636135	10	Cell membrane.
mrna29678.1	RLK-Pelle_LRR-VI-2	7.6e-25	LG3:5089422...5093503	10	Cell membrane.
mrna32449.1	RLK-Pelle_LRR-VI-2	5.7e-10	LG5:1384451...1388684	11	Cell membrane.
mrna28225.1	RLK-Pelle_LRR-VI-2	1.8e-72	LG3:20815468...20825465	13	Cell membrane.
mrna13883.1	RLK-Pelle_LRR-VII-1	2.3e-44	LG6:7727229...7730505	1	Cell membrane.
mrna21355.1	RLK-Pelle_LRR-VII-1	4.9e-45	LG7:18203508...18206867	1	Cell membrane.
mrna22273.1	RLK-Pelle_LRR-VII-1	2.2e-38	LG4:11602468...11605592	1	Cell membrane.
mrna32322.1	RLK-Pelle_LRR-VII-1	7.5e-13	LG5:698623...701372	1	Cell membrane.
mrna10074.1	RLK-Pelle_LRR-VII-2	4.6e-42	LG1:257188...260266	1	Cell membrane.
mrna29685.1	RLK-Pelle_LRR-VII-2	5.5e-46	LG3:5121415...5123768	1	Cell membrane.
mrna07742.1	RLK-Pelle_LRR-VII-3	9.6e-56	LG5:16896895...16900314	0	Cell membrane.
mrna15228.1	RLK-Pelle_LRR-VII-3	6.7e-48	LG2:22650253...22653660	0	Cell membrane.
mrna13439.1	RLK-Pelle_LRR-VIII-1	4.9e-47	LG6:7094447...7096731	4	Cell membrane.
mrna13585.1	RLK-Pelle_LRR-VIII-1	2.2e-74	LG6:7945450...7947392	6	Cell membrane. Cytoplasm. Nucleus.
mrna03534.1	RLK-Pelle_LRR-VIII-1	2.6e-37	LG3:14408239...14412972	10	Cell membrane.
mrna05569.1	RLK-Pelle_LRR-VIII-1	1.5e-48	LG1:15896310...15902930	13	Cell membrane.
mrna29277.1	RLK-Pelle_LRR-VIII-1	1.7e-28	LG5:19019745...19026122	16	Cell membrane.
mrna29278.1	RLK-Pelle_LRR-VIII-1	6e-49	LG5:19026936...19033308	17	Cell membrane.
mrna03528.1	RLK-Pelle_LRR-VIII-1	1.3e-27	LG3:14351382...14357027	18	Cell membrane.
mrna03532.1	RLK-Pelle_LRR-VIII-1	2.9e-15	LG3:14395927...14401917	19	Cell membrane.
mrna28058.1	RLK-Pelle_LRR-VIII-1	6e-29	LG3:19876192...19883923	19	Cell membrane.
mrna13584.1	RLK-Pelle_LRR-VIII-1	9.5e-80	LG6:7931581...7940675	22	Cell membrane.
mrna13646.1	RLK-Pelle_LRR-VIII-1	1.8e-43	LG6:8253977...8265219	32	Cell membrane.
mrna00740.1	RLK-Pelle_LRR-Xa	5.7e-59	LG4:27068799...27070616	0	Cell membrane.
mrna01316.1	RLK-Pelle_LRR-Xa	1.8e-23	LG6:1890765...1892555	0	Cell membrane.
mrna17482.1	RLK-Pelle_LRR-Xa	3.4e-14	LG2:10533600...10534607	0	Nucleus.
mrna05293.1	RLK-Pelle_LRR-Xa	3.7e-29	LG6:27071831...27073809	1	Cell membrane.
mrna00864.1	RLK-Pelle_LRR-Xb-1	3.6e-13	LG4:14605137:14606219	0	Nucleus.
mrna01195.1	RLK-Pelle_LRR-Xb-1	1.7e-40	LG3:28827488...28831069	0	Cell membrane.
mrna05431.1	RLK-Pelle_LRR-Xb-1	1.8e-40	LG6:27600898...27604152	0	Cell membrane.
mrna13302.1	RLK-Pelle_LRR-Xb-1	3.9e-54	LG7:21844369...21848196	0	Cell membrane.
mrna21119.1	RLK-Pelle_LRR-Xb-1	9.3e-55	LG1:16955811...16959365	0	Cell membrane.
mrna27599.1	RLK-Pelle_LRR-Xb-1	1e-62	LG2:1564145...1565263	0	Nucleus.
mrna29270.1	RLK-Pelle_LRR-Xb-1	1.1e-46	LG5:18973625...18977017	0	Cell membrane.
mrna29765.1	RLK-Pelle_LRR-Xb-1	1.1e-48	LG3:4631928...4632944	0	Nucleus.
mrna17112.1	RLK-Pelle_LRR-Xb-1	3.8e-75	LG4:6843384...6848471	4	Cell membrane.
mrna26068.1	RLK-Pelle_LRR-Xb-2	4e-52	LG5:7387939...7391410	1	Cell membrane.
mrna01491.1	RLK-Pelle_LRR-XI-1	1.1e-45	LG3:29283058...29286454	1	Cell membrane.
mrna05608.1	RLK-Pelle_LRR-XI-1	2.1e-69	LG1:15644676...15648103	1	Cell membrane.
mrna05695.1	RLK-Pelle_LRR-XI-1	1.4e-55	LG6:28922490...28925909	1	Cell membrane.
mrna05696.1	RLK-Pelle_LRR-XI-1	1.3e-68	LG6:28928392...28931506	1	Cell membrane.
mrna08126.1	RLK-Pelle_LRR-XI-1	6.1e-45	LG2:1777641...1780903	1	Cell membrane.
mrna08310.1	RLK-Pelle_LRR-XI-1	1.5e-46	LG2:13342147...13346218	1	Cell membrane.
mrna08313.1	RLK-Pelle_LRR-XI-1	3.1e-47	LG2:13353961...13357592	1	Cell membrane.
mrna08315.1	RLK-Pelle_LRR-XI-1	3.6e-78	LG2:13390975...13394725	1	Cell membrane.
mrna08548.1	RLK-Pelle_LRR-XI-1	4.2e-28	LG2:19053897...19056984	1	Cell membrane.
mrna09010.1	RLK-Pelle_LRR-XI-1	3.6e-56	LG2:20694031...20697221	1	Cell membrane.
mrna11302.1	RLK-Pelle_LRR-XI-1	1.3e-69	LG1:4238871...4242010	1	Cell membrane.
mrna11306.1	RLK-Pelle_LRR-XI-1	8.9e-69	LG1:4251742...4254878	1	Cell membrane.
mrna11311.1	RLK-Pelle_LRR-XI-1	1.1e-30	LG1:4264441...4267570	1	Cell membrane.
mrna11927.1	RLK-Pelle_LRR-XI-1	6.5e-43	LG5:24068972...24074113	1	Cell membrane.
mrna16693.1	RLK-Pelle_LRR-XI-1	5.2e-44	LG6:899378...902547	1	*
mrna16719.1	RLK-Pelle_LRR-XI-1	8.4e-47	LG6:1046052...1049501	1	*
mrna16840.1	RLK-Pelle_LRR-XI-1	3.7e-41	LG7:38609...42436	1	*
mrna18332.1	RLK-Pelle_LRR-XI-1	3.7e-53	LG6:18546940...18547925	1	Nucleus.
mrna19913.1	RLK-Pelle_LRR-XI-1	2.1e-33	LG3:6984701...6988497	1	Cell membrane.
mrna19929.1	RLK-Pelle_LRR-XI-1	1.6e-11	LG3:7066958...7070835	1	Cell membrane.
mrna20751.1	RLK-Pelle_LRR-XI-1	3.5e-51	LG6:26136658...26140615	1	Cell membrane.
mrna21196.1	RLK-Pelle_LRR-XI-1	3.7e-41	LG7:18877080...18880768	1	Cell membrane.
mrna22116.1	RLK-Pelle_LRR-XI-1	4e-31	LG5:27143303...27143990	1	Nucleus.
mrna22140.1	RLK-Pelle_LRR-XI-1	2e-52	LG5:27322797...27325985	1	Cell membrane.
mrna22143.1	RLK-Pelle_LRR-XI-1	1.6e-35	LG5:27351987...27352672	1	Nucleus.
mrna24365.1	RLK-Pelle_LRR-XI-1	5.8e-46	LG4:23990002...23993578	1	Cell membrane.
mrna24643.1	RLK-Pelle_LRR-XI-1	7.8e-47	LG5:28406450...28407115	1	Nucleus.
mrna24687.1	RLK-Pelle_LRR-XI-1	2.2e-18	LG2:8264080...8267160	1	Cell membrane.
mrna25207.1	RLK-Pelle_LRR-XI-1	2.9e-47	LG6:19203518...19206292	1	Cell membrane.
mrna26903.1	RLK-Pelle_LRR-XI-1	3.5e-69	LG5:22554183...22557330	1	Cell membrane.
mrna26905.1	RLK-Pelle_LRR-XI-1	1.5e-45	LG5:22572935...22576151	1	Cell membrane.
mrna27472.1	RLK-Pelle_LRR-XI-1	2.5e-24	LG2:702272...705419	1	Cell membrane.
mrna29591.1	RLK-Pelle_LRR-XI-1	6.1e-49	unanchored:5443144...5446823	1	Cell membrane.
mrna30003.1	RLK-Pelle_LRR-XI-1	1.1e-47	LG5:27456239...27459477	1	Cell membrane.
mrna30004.1	RLK-Pelle_LRR-XI-1	1.4e-50	LG5:27460341...27463203	1	Cell membrane.
mrna30005.1	RLK-Pelle_LRR-XI-1	1.2e-51	LG5:27463893...27466990	1	Cell membrane.
mrna30859.1	RLK-Pelle_LRR-XI-1	8.6e-36	LG1:3230025...3232980	1	Cell membrane.
mrna31782.1	RLK-Pelle_LRR-XI-1	2.3e-48	LG5:3486060...3490231	1	Cell membrane.
mrna32673.1	RLK-Pelle_LRR-XI-1	8e-10	LG2:5428301...5431722	1	Cell membrane.
mrna07735.1	RLK-Pelle_LRR-XI-1	1e-48	LG5:16811029...16822194	2	Cell membrane.
mrna10361.1	RLK-Pelle_LRR-XI-1	4.4e-49	LG3:25789131...25792475	2	Cell membrane.
mrna10371.1	RLK-Pelle_LRR-XI-1	1.4e-48	LG3:25638808...25641925	2	Cell membrane.
mrna10374.1	RLK-Pelle_LRR-XI-1	2.7e-45	LG3:25655367...25659001	2	Cell membrane.
mrna16839.1	RLK-Pelle_LRR-XI-1	9.1e-48	LG7:36014...37092	2	Cell membrane. Nucleus.
mrna17561.1	RLK-Pelle_LRR-XI-1	1.1e-57	LG2:12063025...12069065	2	Cell membrane.
mrna22141.1	RLK-Pelle_LRR-XI-1	8e-45	LG5:27328916...27330247	2	Nucleus.
mrna01077.1	RLK-Pelle_LRR-XI-1	3.9e-44	LG6:20008299...20013032	3	Cell membrane.
mrna12633.1	RLK-Pelle_LRR-XI-1	6.8e-52	LG1:5489871...5495786	3	Cell membrane.
mrna19693.1	RLK-Pelle_LRR-XI-1	4.1e-17	LG3:6470858...6474200	3	Cell membrane.
mrna22117.1	RLK-Pelle_LRR-XI-1	1.7e-36	LG5:27146250...27150540	3	Cell membrane.
mrna22139.1	RLK-Pelle_LRR-XI-1	1.8e-73	LG5:27293747...27304113	3	Cell membrane.
mrna11574.1	RLK-Pelle_LRR-XI-1	2.4e-43	LG4:3745022...3748708	4	Cell membrane.
mrna22142.1	RLK-Pelle_LRR-XI-1	1.1e-21	LG5:27344253...27347510	4	Cell membrane.
mrna28690.1	RLK-Pelle_LRR-XI-1	7.4e-25	LG6:29692232...29694757	4	Cytoplasm. Nucleus.
mrna30002.1	RLK-Pelle_LRR-XI-1	8.9e-18	LG5:27440402...27448038	4	Cell membrane.
mrna08337.1	RLK-Pelle_LRR-XI-1	1.8e-50	LG2:13521239...13526395	5	Cell membrane.
mrna16828.1	RLK-Pelle_LRR-XI-1	2.9e-33	LG7:112650...117521	6	Cytoplasm. Nucleus.
mrna29764.1	RLK-Pelle_LRR-XI-1	4.3e-49	LG3:4622223...4627725	6	Cell membrane.
mrna28692.1	RLK-Pelle_LRR-XI-1	7.2e-41	LG6:29701056...29708100	8	Cell membrane.
mrna05604.1	RLK-Pelle_LRR-XI-1	2.1e-46	LG1:15605742...15617586	9	Mitochondrion. Nucleus.
mrna10001.1	RLK-Pelle_LRR-XI-2	1.4e-14	LG4:13695030...13696931	0	Cell membrane.
mrna18847.1	RLK-Pelle_LRR-XII-1	2.5e-55	LG6:6607537...6607929	0	Nucleus.
mrna21217.1	RLK-Pelle_LRR-XII-1	2.4e-29	LG7:18994369...18994710	0	Nucleus.
mrna23558.1	RLK-Pelle_LRR-XII-1	2.8e-56	LG7:11516134...11518863	0	Cell membrane.
mrna03065.1	RLK-Pelle_LRR-XII-1	5e-17	LG3:10208338...10209040	1	Nucleus.
mrna03066.1	RLK-Pelle_LRR-XII-1	5.5e-50	LG3:10209636...10210240	1	Nucleus.
mrna06329.1	RLK-Pelle_LRR-XII-1	1.1e-73	LG5:4748455...4750224	1	Nucleus.
mrna10114.1	RLK-Pelle_LRR-XII-1	2.7e-48	LG1:425769...428811	1	Cell membrane.
mrna15806.1	RLK-Pelle_LRR-XII-1	7e-29	LG6:22220670...22223828	1	Cell membrane.
mrna19276.1	RLK-Pelle_LRR-XII-1	5.4e-37	LG7:2989012...2992226	1	Cell membrane.
mrna21216.1	RLK-Pelle_LRR-XII-1	2.1e-12	LG7:18990381...18993553	1	Cell membrane.
mrna22546.1	RLK-Pelle_LRR-XII-1	4.2e-24	LG6:2565705...2568959	1	Cell membrane.
mrna30550.1	RLK-Pelle_LRR-XII-1	5.6e-47	LG3:1539760...1543370	1	Cell membrane.
mrna03070.1	RLK-Pelle_LRR-XII-1	3.3e-49	LG3:10225271...10226058	2	Chloroplast. Nucleus.
mrna30199.1	RLK-Pelle_LRR-XII-1	8.4e-50	LG3:23282397...23286080	2	Cell membrane.
mrna07952.1	RLK-Pelle_LRR-XII-1	5.2e-29	LG3:21996599...21999436	3	Cell membrane.
mrna21189.1	RLK-Pelle_LRR-XII-1	1.6e-22	LG7:18813456...18819751	3	Cell membrane.
mrna28939.1	RLK-Pelle_LRR-XII-1	7.2e-78	LG3:6086565...6090333	4	Cell membrane.
mrna29689.1	RLK-Pelle_LRR-XII-1	6.3e-47	LG3:5147550...5151337	4	Cell membrane.
mrna29692.1	RLK-Pelle_LRR-XII-1	3.5e-58	LG3:5161818...5165639	4	Cell membrane.
mrna29554.1	RLK-Pelle_LRR-XII-1	2.3e-41	unanchored:5265037...5269443	7	Cell membrane.
mrna03038.1	RLK-Pelle_LRR-XII-1	1.2e-25	LG3:10030595...10036701	8	Nucleus.
mrna19304.1	RLK-Pelle_LRR-XII-1	1.3e-50	LG7:3154887...3162772	9	Cell membrane.
mrna29686.1	RLK-Pelle_LRR-XII-1	1.3e-40	LG3:5126418...5135770	13	Cell membrane.
mrna25936.1	RLK-Pelle_LRR-XIIIa	3.6e-45	LG5:6779210...6782883	12	Cell membrane.
mrna27137.1	RLK-Pelle_LRR-XIIIa	6.5e-47	LG3:24679339...24690902	17	Nucleus.
mrna27714.1	RLK-Pelle_LRR-XIIIa	8.6e-63	LG5:13903095...13914513	20	Cell membrane.
mrna13404.1	RLK-Pelle_LRR-XIIIb	2e-45	LG7:22409033...22415155	26	Cell membrane.
mrna15491.1	RLK-Pelle_LRR-XIIIb	1.1e-67	LG6:13543494...13552620	28	Cell membrane.
mrna15149.1	RLK-Pelle_LRR-XIV	1.2e-44	LG2:22329212...22332717	3	Cell membrane.
mrna25237.1	RLK-Pelle_LRR-XIV	1.9e-29	LG2:4032701...4039423	5	Cell membrane.
mrna04272.1	RLK-Pelle_LRR-XV	3.7e-47	LG6:32918729...32922154	0	Cell membrane.
mrna22156.1	RLK-Pelle_LysM	3.2e-46	LG3:16959320...16961185	0	Cell membrane.
mrna25908.1	RLK-Pelle_LysM	5.1e-44	LG6:38421428...38423476	0	Cell membrane. Nucleus.
mrna29329.1	RLK-Pelle_LysM	1.7e-12	LG5:19300921...19302888	0	Cell membrane.
mrna29331.1	RLK-Pelle_LysM	1.5e-40	LG5:19314342...19316360	0	Cell membrane. Cytoplasm. Nucleus.
mrna29421.1	RLK-Pelle_LysM	3e-47	unanchored:4959861...4961735	0	Cell membrane.
mrna29422.1	RLK-Pelle_LysM	3.1e-48	unanchored:4963337...4965196	0	Cell membrane. Cytoplasm. Nucleus.
mrna29508.1	RLK-Pelle_LysM	1.3e-49	unanchored:5016437...5018413	0	Cell membrane.
mrna32585.1	RLK-Pelle_LysM	6.2e-10	LG4:2239884...2243055	1	Cell membrane. Nucleus.
mrna23251.1	RLK-Pelle_LysM	4.8e-55	LG7:14078882...14081721	2	Nucleus.
mrna28630.1	RLK-Pelle_LysM	3.6e-35	LG3:9100006...9104964	3	Nucleus.
mrna31795.1	RLK-Pelle_LysM	1.4e-47	LG5:3563203...3565803	8	Nucleus.
mrna00531.1	RLK-Pelle_LysM	2.4e-14	LG6:31065735...31071242	11	Nucleus.
mrna25725.1	RLK-Pelle_LysM	7e-40	LG6:25192708...25197477	11	Chloroplast.
mrna19496.1	RLK-Pelle_LysM	9.4e-50	LG3:744323...750197	14	Nucleus.
mrna03587.1	RLK-Pelle_LysM	1.7e-35	LG4:24378205...24386219	20	Nucleus.
mrna00632.1	RLK-Pelle_PERK-1	1.9e-56	LG4:26574368...26577651	7	*
mrna08786.1	RLK-Pelle_PERK-1	1.9e-49	LG2:20209887...20213133	7	*
mrna14788.1	RLK-Pelle_PERK-1	9.8e-27	LG1:8845432...8848272	7	*
mrna25746.1	RLK-Pelle_PERK-1	8e-23	LG6:25962772...25969482	7	Nucleus.
mrna30893.1	RLK-Pelle_PERK-1	1.3e-14	LG1:1581063...1584302	7	*
mrna10344.1	RLK-Pelle_PERK-1	8e-19	LG6:32234521...32238785	8	*
mrna20430.1	RLK-Pelle_PERK-1	2.3e-21	LG5:3728159...3734343	8	Nucleus.
mrna04479.1	RLK-Pelle_PERK-1	2.1e-47	LG4:25955267...25959914	9	*
mrna23689.1	RLK-Pelle_PERK-2	7e-27	LG2:2958894...2961205	4	Nucleus.
mrna23690.1	RLK-Pelle_PERK-2	2.1e-16	LG2:2963038...2970177	6	Cytoplasm. Nucleus.
mrna00433.1	RLK-Pelle_PERK-2	2.7e-51	LG7:13027444...13032067	8	Nucleus.
mrna10888.1	RLK-Pelle_PERK-2	2.2e-75	LG5:20860450...20864084	8	Nucleus.
mrna11417.1	RLK-Pelle_PERK-2	6.6e-31	LG1:4748533...4752162	8	Nucleus.
mrna23091.1	RLK-Pelle_PERK-2	9.1e-18	LG4:23513149...23517798	10	Nucleus.
mrna11059.1	RLK-Pelle_RKF3	2.2e-51	LG5:20732402...20734255	0	Nucleus.
mrna11249.1	RLK-Pelle_RKF3	2e-20	LG2:17059907...17061799	0	Nucleus.
mrna22347.1	RLK-Pelle_RKF3	2.6e-39	LG6:3096713...3098533	0	Nucleus.
mrna22348.1	RLK-Pelle_RKF3	2.3e-51	LG6:3102194...3104035	0	Cytoplasm. Nucleus.
mrna27748.1	RLK-Pelle_RKF3	3.1e-40	LG2:15374098...15376005	0	Nucleus.
mrna11251.1	RLK-Pelle_RKF3	1.5e-45	LG2:17064634...17070027	6	Cell membrane.
mrna13875.1	RLK-Pelle_RLCK-II	1.2e-48	LG6:7695842...7698474	3	Nucleus.
mrna19262.1	RLK-Pelle_RLCK-IV	6.7e-43	LG7:2912144...2913964	5	Nucleus.
mrna31125.1	RLK-Pelle_RLCK-IV	2.4e-25	LG1:2659346...2661863	6	Cell membrane. Cytoplasm. Nucleus.
mrna19263.1	RLK-Pelle_RLCK-IV	2.3e-49	LG7:2914972...2920484	8	Nucleus.
mrna07969.1	RLK-Pelle_RLCK-IV	3.4e-45	LG3:22129719...22145799	17	Cell membrane.
mrna06786.1	RLK-Pelle_RLCK-IXa	4.2e-55	LG4:19129301...19131366	6	Nucleus.
mrna01404.1	RLK-Pelle_RLCK-IXa	5.2e-69	LG6:38086527...38090647	7	Chloroplast. Nucleus.
mrna21551.1	RLK-Pelle_RLCK-IXa	5.5e-43	LG3:18163950...18170772	7	Nucleus.
mrna23677.1	RLK-Pelle_RLCK-IXb	1.7e-36	LG7:12321299...12323787	4	Nucleus.
mrna20825.1	RLK-Pelle_RLCK-IXb	9.8e-50	unanchored:2577651...2584409	5	Chloroplast. Nucleus.
mrna14109.1	RLK-Pelle_RLCK-IXb	1.6e-47	LG3:26737331...26741894	6	Nucleus.
mrna12685.1	RLK-Pelle_RLCK-IXb	4.4e-41	LG1:5730011...5733480	7	Cell membrane.
mrna19308.1	RLK-Pelle_RLCK-IXb	9.6e-50	LG7:3216618...3221302	7	Cell membrane. Nucleus.
mrna20827.1	RLK-Pelle_RLCK-IXb	6.1e-43	unanchored:2597435...2602514	7	Nucleus.
mrna13236.1	RLK-Pelle_RLCK-IXb	8.7e-76	LG7:21551212...21554917	8	Nucleus.
mrna15432.1	RLK-Pelle_RLCK-IXb	1.5e-33	LG6:13830635...13836663	8	Nucleus.
mrna15730.1	RLK-Pelle_RLCK-IXb	2.2e-32	LG6:23162885...23166667	8	Cell membrane. Nucleus.
mrna20826.1	RLK-Pelle_RLCK-IXb	1.4e-28	unanchored:2591559...2595881	8	Nucleus.
mrna21173.1	RLK-Pelle_RLCK-IXb	2.3e-52	LG7:18746654...18750299	8	Cell membrane. Nucleus.
mrna07499.1	RLK-Pelle_RLCK-IXb	1.1e-60	LG6:26520910...26525653	9	Nucleus.
mrna08740.1	RLK-Pelle_RLCK-IXb	4.5e-60	LG2:19987519...19990853	9	Nucleus.
mrna15729.1	RLK-Pelle_RLCK-IXb	1.3e-37	LG6:23156796...23161135	9	Cell membrane. Nucleus.
mrna15995.1	RLK-Pelle_RLCK-IXb	3.5e-56	LG6:22992249...22996132	9	Nucleus.
mrna05537.1	RLK-Pelle_RLCK-IXb	1.2e-48	LG6:28306937...28313587	13	Nucleus.
mrna15816.1	RLK-Pelle_RLCK-IXb	5.6e-47	LG6:22286220...22297877	16	Nucleus.
mrna23671.1	RLK-Pelle_RLCK-IXb	1.5e-44	LG7:12282993...12296328	23	Cell membrane. Nucleus.
mrna13193.1	RLK-Pelle_RLCK-V	1.8e-46	LG7:21332081...21334018	6	Cell membrane. Nucleus.
mrna19236.1	RLK-Pelle_RLCK-V	1.3e-25	LG7:2776968...2779619	6	Nucleus.
mrna22816.1	RLK-Pelle_RLCK-V	7.5e-51	LG4:20800791...20803315	6	Nucleus.
mrna22925.1	RLK-Pelle_RLCK-V	4.5e-14	LG6:4013026...4016520	6	Nucleus.
mrna23821.1	RLK-Pelle_RLCK-V	1.3e-53	LG6:35320037...35322406	6	Nucleus.
mrna28721.1	RLK-Pelle_RLCK-V	4.7e-46	LG6:29865139...29868107	6	Nucleus.
mrna20424.1	RLK-Pelle_RLCK-V	3.5e-43	LG5:3675979...3680727	7	Nucleus.
mrna09125.1	RLK-Pelle_RLCK-V	1.2e-41	LG2:21288478...21296223	13	Nucleus.
mrna08555.1	RLK-Pelle_RLCK-VI	6.6e-44	LG2:19096773...19098585	4	Nucleus.
mrna17942.1	RLK-Pelle_RLCK-VI	4.4e-78	LG6:16623111...16625446	5	Nucleus.
mrna16992.1	RLK-Pelle_RLCK-VI	8.4e-46	LG4:5426188...5429162	6	Nucleus.
mrna17170.1	RLK-Pelle_RLCK-VI	2.7e-51	LG2:9475893...9478840	6	Nucleus.
mrna27749.1	RLK-Pelle_RLCK-VI	1.1e-25	LG2:15381429...15383229	6	Nucleus.
mrna06655.1	RLK-Pelle_RLCK-VI	1.9e-42	LG4:18259221...18263885	9	Nucleus.
mrna07548.1	RLK-Pelle_RLCK-VI	2e-52	unanchored:8118333...8121286	9	Nucleus.
mrna10954.1	RLK-Pelle_RLCK-VI	5e-58	LG2:17212428...17215737	9	Nucleus.
mrna16161.1	RLK-Pelle_RLCK-VI	2.5e-64	LG1:17657465...17660724	10	Nucleus.
mrna20831.1	RLK-Pelle_RLCK-VI	3.1e-55	unanchored:2622426...2627764	10	Cell membrane. Nucleus.
mrna16955.1	RLK-Pelle_RLCK-VI	9.8e-26	LG4:4426832...4431839	13	Cell membrane. Nucleus.
mrna22349.1	RLK-Pelle_RLCK-VI	3.3e-49	LG6:3107179...3119134	19	Nucleus.
mrna01360.1	RLK-Pelle_RLCK-VIIa-1	1.7e-40	LG6:37842325...37844995	4	Nucleus.
mrna16741.1	RLK-Pelle_RLCK-VIIa-1	2.2e-71	LG6:1151333...1153702	4	Nucleus.
mrna18153.1	RLK-Pelle_RLCK-VIIa-1	3.9e-53	LG6:4333873...4336099	4	Nucleus.
mrna19582.1	RLK-Pelle_RLCK-VIIa-1	2.2e-51	LG3:297205...298841	4	Nucleus.
mrna23336.1	RLK-Pelle_RLCK-VIIa-1	4.9e-50	LG7:14948859...14952247	4	Nucleus.
mrna29838.1	RLK-Pelle_RLCK-VIIa-1	1.2e-42	LG3:16355231...16358061	4	Nucleus.
mrna17519.1	RLK-Pelle_RLCK-VIIa-1	5.9e-51	LG2:11819494...11822569	5	Nucleus.
mrna29417.1	RLK-Pelle_RLCK-VIIa-1	3.2e-52	unanchored:4930343...4933139	5	Nucleus.
mrna03142.1	RLK-Pelle_RLCK-VIIa-1	1.3e-46	LG3:12707444...12712409	8	Nucleus.
mrna10908.1	RLK-Pelle_RLCK-VIIa-1	4e-46	LG5:17281112...17285743	8	Cell membrane. Nucleus.
mrna06753.1	RLK-Pelle_RLCK-VIIa-1	1e-42	LG4:18972027...18989671	12	Cell membrane.
mrna24113.1	RLK-Pelle_RLCK-VIIa-2	1.7e-43	LG6:35905912...35908764	1	Nucleus.
mrna03054.1	RLK-Pelle_RLCK-VIIa-2	2e-13	LG3:10125260...10127429	3	Nucleus.
mrna23183.1	RLK-Pelle_RLCK-VIIa-2	4.3e-52	LG7:14027956...14029289	3	Nucleus.
mrna23184.1	RLK-Pelle_RLCK-VIIa-2	7.3e-60	LG7:14030116...14032265	3	Nucleus.
mrna09611.1	RLK-Pelle_RLCK-VIIa-2	7.3e-12	LG6:9017378...9020019	4	Nucleus.
mrna12512.1	RLK-Pelle_RLCK-VIIa-2	2.6e-46	LG1:6190006...6191735	4	Chloroplast.
mrna15486.1	RLK-Pelle_RLCK-VIIa-2	3.2e-47	LG6:13503913...13505505	4	Nucleus.
mrna27709.1	RLK-Pelle_RLCK-VIIa-2	4e-48	LG5:13877842...13879979	4	Nucleus.
mrna10653.1	RLK-Pelle_RLCK-VIIa-2	5.8e-40	LG5:12333109...12336704	5	Cytoplasm. Nucleus.
mrna10909.1	RLK-Pelle_RLCK-VIIa-2	3.5e-53	LG5:17290720...17294095	5	Nucleus.
mrna10910.1	RLK-Pelle_RLCK-VIIa-2	2e-72	LG5:17297210...17299654	5	Nucleus.
mrna12198.1	RLK-Pelle_RLCK-VIIa-2	5e-14	LG5:25268358...25272301	5	Nucleus.
mrna15366.1	RLK-Pelle_RLCK-VIIa-2	2.3e-30	LG2:24406339...24410782	5	Nucleus.
mrna17318.1	RLK-Pelle_RLCK-VIIa-2	7.6e-47	LG2:10070185...10072769	5	Nucleus.
mrna24097.1	RLK-Pelle_RLCK-VIIa-2	4.1e-21	LG6:35830446...35833105	5	Nucleus.
mrna24099.1	RLK-Pelle_RLCK-VIIa-2	3.2e-21	LG6:35837631...35840299	5	Nucleus.
mrna31104.1	RLK-Pelle_RLCK-VIIa-2	1.1e-47	LG1:2542557...2545175	5	Chloroplast.
mrna13628.1	RLK-Pelle_RLCK-VIIa-2	5.6e-29	LG6:8160668...8165645	6	Nucleus.
mrna14077.1	RLK-Pelle_RLCK-VIIa-2	4.3e-71	LG3:26580934...26583834	6	Nucleus.
mrna18422.1	RLK-Pelle_RLCK-VIIa-2	2.2e-76	LG6:5345127...5355041	6	Chloroplast.
mrna24105.1	RLK-Pelle_RLCK-VIIa-2	3.1e-54	LG6:35870654...35877575	6	Nucleus.
mrna26503.1	RLK-Pelle_RLCK-VIIa-2	1.1e-36	LG7:15586440...15589186	6	Nucleus.
mrna26595.1	RLK-Pelle_RLCK-VIIa-2	7.2e-50	LG7:15649801...15652835	6	Nucleus.
mrna24114.1	RLK-Pelle_RLCK-VIIa-2	7.5e-55	LG6:35909132...35913489	7	Cell membrane. Chloroplast. Cytoplasm. Nucleus.
mrna26596.1	RLK-Pelle_RLCK-VIIa-2	2.4e-71	LG7:15654173...15658106	7	Chloroplast.
mrna01596.1	RLK-Pelle_RLCK-VIIa-2	1.4e-18	LG3:30785013...30789621	8	Cytoplasm. Nucleus.
mrna14078.1	RLK-Pelle_RLCK-VIIa-2	2.5e-79	LG3:26584202...26593677	8	Chloroplast.
mrna13056.1	RLK-Pelle_RLCK-VIIa-2	1.6e-50	LG1:7227953...7236426	9	Nucleus.
mrna28322.1	RLK-Pelle_RLCK-VIIa-2	4.6e-68	LG4:10037158...10046982	10	Nucleus.
mrna26593.1	RLK-Pelle_RLCK-VIIa-2	8.8e-19	LG7:15635669...15640508	11	Chloroplast.
mrna24108.1	RLK-Pelle_RLCK-VIIa-2	1.3e-49	LG6:35883724...35891343	12	Cell membrane.
mrna01269.1	RLK-Pelle_RLCK-VIIa-2	2e-30	LG6:1678068...1685555	14	Cell membrane. Chloroplast. Cytoplasm. Nucleus.
mrna05298.1	RLK-Pelle_RLCK-VIIa-2	5.1e-78	LG6:27118502...27129539	18	Chloroplast. Nucleus.
mrna26504.1	RLK-Pelle_RLCK-VIIa-2	4.6e-48	LG7:15592920...15604575	18	Chloroplast.
mrna26505.1	RLK-Pelle_RLCK-VIIa-2	3.3e-48	LG7:15605813...15621145	19	Cell membrane.
mrna00688.1	RLK-Pelle_RLCK-VIIb	5.4e-14	LG4:26821221...26822986	6	Nucleus.
mrna22415.1	RLK-Pelle_RLCK-VIII	1.2e-45	LG4:12560357...12563697	6	Nucleus.
mrna24559.1	RLK-Pelle_RLCK-VIII	6.8e-52	LG1:12144546...12146694	6	Nucleus.
mrna18005.1	RLK-Pelle_RLCK-VIII	6e-50	LG6:16822523...16825324	7	Nucleus.
mrna22817.1	RLK-Pelle_RLCK-VIII	2.5e-68	LG4:20804185...20814690	7	Nucleus.
mrna10985.1	RLK-Pelle_RLCK-X	4e-49	LG2:17363688...17366878	9	Cell membrane. Cytoplasm. Nucleus.
mrna15945.1	RLK-Pelle_RLCK-X	5.3e-71	LG6:22673397...22677139	9	Nucleus.
mrna13366.1	RLK-Pelle_RLCK-XI	6e-24	LG7:22218389...22220293	0	Nucleus.
mrna15828.1	RLK-Pelle_RLCK-XI	5e-46	LG6:22346664...22348820	0	Nucleus.
mrna19450.1	RLK-Pelle_RLCK-XI	3.1e-18	LG7:4555067...4557117	1	Cell membrane. Cytoplasm. Nucleus.
mrna08625.1	RLK-Pelle_RLCK-XII-1	1.5e-30	LG2:19384349...19388180	8	Nucleus.
mrna18752.1	RLK-Pelle_RLCK-XII-1	8.3e-50	LG6:6059281...6063427	8	Nucleus.
mrna19040.1	RLK-Pelle_RLCK-XII-1	3.1e-45	LG7:3434712...3439166	8	Nucleus.
mrna07775.1	RLK-Pelle_RLCK-XII-1	8.9e-37	LG3:21763122...21766563	9	Nucleus.
mrna10732.1	RLK-Pelle_RLCK-XII-1	3.9e-52	LG5:11675832...11681443	9	Nucleus.
mrna32475.1	RLK-Pelle_RLCK-XII-1	7.1e-10	LG5:1522975...1526833	9	Nucleus.
mrna07778.1	RLK-Pelle_RLCK-XII-1	6.9e-42	LG3:21786493...21790907	10	Chloroplast. Nucleus.
mrna17222.1	RLK-Pelle_RLCK-XII-1	7.3e-46	LG2:9744994...9749588	10	Nucleus.
mrna21869.1	RLK-Pelle_RLCK-XII-2	3.2e-45	LG2:9248370...9252727	2	Chloroplast.
mrna25418.1	RLK-Pelle_RLCK-XII-2	1.1e-26	unanchored:5904742...5907939	3	Nucleus.
mrna01822.1	RLK-Pelle_RLCK-XIII	2.7e-64	LG5:5307707...5309265	1	Cytoplasm. Nucleus.
mrna15733.1	RLK-Pelle_RLCK-XV	1.2e-63	LG6:23207401...23211419	3	Nucleus.
mrna16959.1	RLK-Pelle_RLCK-XV	2.8e-47	LG4:4450575...4452476	3	Nucleus.
mrna13364.1	RLK-Pelle_RLCK-XV	9.3e-78	LG7:22202017...22211350	10	Nucleus.
mrna28050.1	RLK-Pelle_RLCK-XV	3.1e-17	LG3:19832961...19837458	11	Cytoplasm. Nucleus.
mrna21081.1	RLK-Pelle_RLCK-XVI	3.9e-45	LG3:17869753...17874046	8	Nucleus.
mrna00183.1	RLK-Pelle_SD-2b	9.2e-60	LG2:18553493...18553816	0	Nucleus.
mrna02004.1	RLK-Pelle_SD-2b	1.4e-11	LG6:36132559...36135069	0	Nucleus.
mrna09151.1	RLK-Pelle_SD-2b	1.7e-56	LG2:21420049...21422415	0	Nucleus.
mrna11629.1	RLK-Pelle_SD-2b	1.8e-54	una:ored...9311124...9313553	0	Nucleus.
mrna11630.1	RLK-Pelle_SD-2b	2.8e-50	una:ored...9314617...9317019	0	Nucleus.
mrna15687.1	RLK-Pelle_SD-2b	5.3e-44	LG6:23376882...23379212	0	Nucleus.
mrna17726.1	RLK-Pelle_SD-2b	6.6e-49	LG6:20562412...20564634	0	Cell membrane. Nucleus.
mrna17731.1	RLK-Pelle_SD-2b	1.3e-49	LG6:20618317...20620716	0	Nucleus.
mrna18554.1	RLK-Pelle_SD-2b	7.3e-36	LG7:606346...608799	0	Nucleus.
mrna18555.1	RLK-Pelle_SD-2b	3.6e-40	LG7:609534...611969	0	Nucleus.
mrna18711.1	RLK-Pelle_SD-2b	1.8e-46	LG6:5811453...5813819	0	Cell membrane. Nucleus.
mrna20631.1	RLK-Pelle_SD-2b	1.1e-54	LG3:30125397...30127817	0	Nucleus.
mrna20664.1	RLK-Pelle_SD-2b	7.4e-49	LG3:30327236...30329422	0	Nucleus.
mrna21089.1	RLK-Pelle_SD-2b	8.9e-38	LG1:16729316...16731670	0	Nucleus.
mrna32074.1	RLK-Pelle_SD-2b	3.3e-51	LG5:2656977...2659391	0	Nucleus.
mrna32655.1	RLK-Pelle_SD-2b	1.8e-09	LG2:5268060...5270387	0	Nucleus.
mrna34881.1	RLK-Pelle_SD-2b	2.6e-10	LG6:24748339...24749538	0	Nucleus.
mrna00184.1	RLK-Pelle_SD-2b	1.5e-47	LG2:18556842...18559176	1	Nucleus.
mrna08851.1	RLK-Pelle_SD-2b	9.7e-19	LG2:21438488...21440910	1	Nucleus.
mrna17732.1	RLK-Pelle_SD-2b	6.1e-51	LG6:20623863...20626157	1	Cell membrane. Nucleus.
mrna20630.1	RLK-Pelle_SD-2b	5.9e-48	LG3:30118421...30123969	1	Nucleus.
mrna20632.1	RLK-Pelle_SD-2b	8.2e-22	LG3:30131002...30133060	1	Nucleus.
mrna32063.1	RLK-Pelle_SD-2b	3.3e-14	LG5:2598170...2598884	1	Nucleus.
mrna32067.1	RLK-Pelle_SD-2b	1.5e-17	LG5:2626842...2627209	1	Nucleus.
mrna32071.1	RLK-Pelle_SD-2b	4.8e-18	LG5:2641597...2644010	2	Cell membrane. Chloroplast. Cytoplasm. Nucleus.
mrna13148.1	RLK-Pelle_SD-2b	1.1e-31	LG7:21129909...21133427	4	Cell membrane.
mrna26852.1	RLK-Pelle_SD-2b	1.6e-52	LG5:22078584...22083182	4	Cell membrane. Nucleus.
mrna18710.1	RLK-Pelle_SD-2b	1.5e-74	LG6:5802209...5810740	5	Nucleus.
mrna19270.1	RLK-Pelle_SD-2b	1.2e-48	LG7:2948778...2955417	7	Cell membrane.
mrna30977.1	RLK-Pelle_SD-2b	3.1e-55	LG1:1987897...1993369	8	Nucleus.
mrna00174.1	RLK-Pelle_SD-2b	2.5e-13	LG3:30409182...30418984	10	Chloroplast. Cytoplasm. Nucleus.
mrna26851.1	RLK-Pelle_SD-2b	8.7e-45	LG5:22064826...22073655	16	Nucleus.
mrna08998.1	RLK-Pelle_Singleton	2.8e-37	LG2:20625122...20628179	1	Cell membrane.
mrna23148.1	RLK-Pelle_URK-1	2.6e-48	LG3:16049142...16052060	5	Nucleus.
mrna28243.1	RLK-Pelle_URK-1	1.8e-73	LG3:20921005...20927322	8	Nucleus.
mrna00659.1	RLK-Pelle_URK-2	1.1e-28	LG4:26684921...26687478	7	Cell membrane. Chloroplast. Cytoplasm. Nucleus.
mrna07686.1	RLK-Pelle_URK-2	6.9e-26	unanchored:8781769...8784211	7	Cytoplasm. Nucleus.
mrna16739.1	RLK-Pelle_URK-2	2.7e-61	LG6:1140839...1146716	11	*
mrna18599.1	RLK-Pelle_URK-3	1.7e-36	LG7:912546...915116	2	Nucleus.
mrna02347.1	RLK-Pelle_WAK	5.9e-48	LG3:8767876...8768385	0	Nucleus.
mrna15826.1	RLK-Pelle_WAK	2.5e-77	LG6:22339885...22340676	0	Nucleus.
mrna33825.1	RLK-Pelle_WAK	1.1e-12	LG6:29180576...29181730	0	Nucleus.
mrna33903.1	RLK-Pelle_WAK	3.9e-14	LG3:8785835...8786548	0	Nucleus.
mrna34300.1	RLK-Pelle_WAK	2.9e-11	LG6:30387949...30389064	0	Nucleus.
mrna34339.1	RLK-Pelle_WAK	1.1e-12	LG1:14020716...14021096	0	Nucleus.
mrna34846.1	RLK-Pelle_WAK	5.1e-10	LG4:19849684...19850604	0	Nucleus.
mrna12589.1	RLK-Pelle_WAK	1.6e-45	LG7:19496952...19498861	1	Chloroplast. Nucleus.
mrna34321.1	RLK-Pelle_WAK	6.7e-10	LG3:5949894...5951364	1	Nucleus.
mrna28861.1	RLK-Pelle_WAK	3.4e-57	LG3:5900110...5901878	2	Golgi apparatus.
mrna34017.1	RLK-Pelle_WAK	3.3e-10	LG7:14638659...14640403	2	Nucleus.
mrna34322.1	RLK-Pelle_WAK	6.4e-11	LG3:5957782...5960204	2	Nucleus.
mrna07587.1	RLK-Pelle_WAK	7.5e-48	unanchored:8336444...8352043	5	Chloroplast. Cytoplasm.
mrna29996.1	RLK-Pelle_WAK_LRK10L-1	1.5e-48	LG5:27416073...27417938	0	Nucleus.
mrna30077.1	RLK-Pelle_WAK_LRK10L-1	2.4e-51	LG6:11875605...11877506	0	Nucleus.
mrna03687.1	RLK-Pelle_WAK_LRK10L-1	3.8e-24	LG4:24922362...24924691	3	Cell membrane. Nucleus.
mrna27520.1	RLK-Pelle_WAK_LRK10L-1	3.3e-24	LG2:1066890...1070527	3	Cell membrane.
mrna25128.1	RLK-Pelle_WAK_LRK10L-1	7.5e-20	LG5:6459422...6463996	4	Nucleus.
mrna18355.1	RLK-Pelle_WAK_LRK10L-1	1.1e-16	LG6:5667810...5672652	5	Nucleus.
mrna20850.1	RLK-Pelle_WAK_LRK10L-1	1.5e-50	LG7:16752660...16756426	6	Nucleus.
mrna03686.1	RLK-Pelle_WAK_LRK10L-1	1.7e-30	LG4:24915591...24921791	7	Cell membrane. Nucleus.
mrna00785.1	SCY1_SCYL1	1.1e-39	LG4:14161986...14169000	19	Nucleus.
mrna31213.1	SCY1_SCYL2	1.7e-37	LG2:7604967...7614633	13	Nucleus.
mrna00435.1	STE_STE11	1.4e-50	LG7:13035579...13036610	0	Nucleus.
mrna03200.1	STE_STE11	3.2e-39	LG3:12564215...12565150	0	Nucleus.
mrna03406.1	STE_STE11	1.5e-51	LG3:13622311...13623654	0	Nucleus.
mrna05347.1	STE_STE11	3.7e-43	LG6:28453979...28454965	0	Nucleus.
mrna12171.1	STE_STE11	7e-31	LG5:25122895...25123791	0	Nucleus.
mrna19014.1	STE_STE11	2.1e-40	LG7:2543498...2544430	0	Nucleus.
mrna19476.1	STE_STE11	3.9e-50	LG3:626426...627649	0	Nucleus.
mrna23827.1	STE_STE11	2.7e-66	LG6:35354336...35355391	0	Nucleus.
mrna23961.1	STE_STE11	9.9e-20	LG6:34560170...34561417	0	Nucleus.
mrna26535.1	STE_STE11	9.6e-49	LG1:3603543...3604340	0	Nucleus.
mrna29222.1	STE_STE11	1.7e-46	LG5:18139228...18140250	0	Nucleus.
mrna11097.1	STE_STE11	1e-52	LG2:16199888...16202113	4	Nucleus.
mrna13920.1	STE_STE11	5.9e-24	LG7:6218274...6228473	4	Nucleus.
mrna05438.1	STE_STE11	6.2e-28	LG6:27630754...27633641	5	Chloroplast.
mrna25385.1	STE_STE11	1.4e-50	LG3:19209193...19211001	5	Nucleus.
mrna11098.1	STE_STE11	4.9e-52	LG2:16202362...16205750	7	Nucleus.
mrna11779.1	STE_STE11	1.2e-73	LG5:21270677...21278299	8	Nucleus.
mrna29506.1	STE_STE11	9.8e-48	unanchored:5006459...5009901	8	Cytoplasm. Nucleus.
mrna24085.1	STE_STE11	5.1e-53	LG6:35767712...35771237	10	Nucleus.
mrna24440.1	STE_STE11	2.6e-12	LG3:31255118...31264415	10	Nucleus.
mrna24443.1	STE_STE11	2.9e-42	LG3:31288282...31293551	10	Nucleus.
mrna32511.1	STE_STE11	1.6e-09	LG5:1712292...1717592	10	Nucleus.
mrna00124.1	STE_STE11	6.8e-39	LG3:5812968...5820563	11	Nucleus.
mrna01088.1	STE_STE11	6.1e-55	unanchored:1055983...1066329	11	Nucleus.
mrna17648.1	STE_STE11	8e-48	LG1:13166200...13170874	11	Nucleus.
mrna02258.1	STE_STE11	7.9e-59	LG5:26332641...26341021	12	Nucleus.
mrna13228.1	STE_STE11	1.3e-15	LG7:21512490...21523508	13	Nucleus.
mrna05905.1	STE_STE11	4.7e-46	LG4:15501980...15506285	14	Nucleus.
mrna18511.1	STE_STE11	1.7e-56	LG7:381713...386118	14	Nucleus.
mrna22552.1	STE_STE11	5e-52	LG6:2588761...2594155	15	Nucleus.
mrna18880.1	STE_STE11	2.2e-43	LG7:3973514...3980123	17	Nucleus.
mrna00397.1	STE_STE11	1.9e-53	LG7:12806648...12820243	19	Chloroplast. Cytoplasm. Nucleus.
mrna15042.1	STE_STE11	1.8e-48	LG2:21819729...21831730	27	Nucleus.
mrna07940.1	STE_STE11	2.8e-68	LG3:22860420...22874251	30	Nucleus.
mrna32528.1	STE_STE20-Fray	3.2e-13	LG4:2821636...2823195	0	Nucleus.
mrna00635.1	STE_STE20-Fray	1.7e-44	LG4:26586816...26590572	15	Nucleus.
mrna01904.1	STE_STE20-Fray	8.3e-39	LG5:5764885...5769951	19	Nucleus.
mrna15891.1	STE_STE20-Fray	5.3e-72	LG6:21937576...21946985	19	Nucleus.
mrna28424.1	STE_STE20-Fray	8.7e-60	LG6:36725728...36732122	19	Nucleus.
mrna00986.1	STE_STE20-YSK	5e-15	unanchored:209610...220054	18	Nucleus.
mrna05705.1	STE_STE7	1.4e-30	LG6:29002383...29003480	0	Cytoplasm. Nucleus.
mrna05708.1	STE_STE7	1.8e-76	LG6:29013054...29014238	0	Nucleus.
mrna13903.1	STE_STE7	2.8e-65	LG5:16507246...16508226	0	Nucleus.
mrna32487.1	STE_STE7	8e-10	LG5:1589523...1590257	0	Nucleus.
mrna32490.1	STE_STE7	6e-12	LG5:1598204...1599256	0	Nucleus.
mrna09341.1	STE_STE7	4.4e-75	LG5:9821032...9825642	1	Nucleus.
mrna11330.1	STE_STE7	9.4e-30	LG1:4359649...4363213	8	Nucleus.
mrna28477.1	STE_STE7	5.3e-40	LG6:36977163...36980634	8	Nucleus.
mrna12692.1	STE_STE7	1.3e-50	LG1:5766630...5769700	9	Nucleus.
mrna00825.1	STE_STE-Pl	4.7e-49	LG4:14379621...14390240	23	Nucleus.
mrna15756.1	TKL_CTR1-DRK-1	3.4e-44	LG6:21499773...21512701	12	Cytoplasm.
mrna05116.1	TKL_CTR1-DRK-2	1.4e-27	LG4:22411546...22414695	8	Nucleus.
mrna05110.1	TKL_CTR1-DRK-2	7.9e-49	LG4:22386590...22392328	12	Nucleus.
mrna02685.1	TKL_CTR1-DRK-2	9.5e-45	LG2:18326180...18331206	13	Nucleus.
mrna09398.1	TKL_CTR1-DRK-2	2.5e-79	LG5:10137098...10144409	13	Nucleus.
mrna16465.1	TKL_CTR1-DRK-2	8.8e-48	LG1:19432150...19439170	14	*
mrna30145.1	TKL_CTR1-DRK-2	1.1e-47	LG6:12344765...12351277	14	Nucleus.
mrna32405.1	TKL_CTR1-DRK-2	1.3e-53	LG5:1175303...1182165	16	Nucleus.
mrna26528.1	TKL_CTR1-DRK-2	5.3e-50	LG1:3529418...3539098	17	Nucleus.
mrna05117.1	TKL_CTR1-DRK-2	4.6e-46	LG4:22416830...22434725	21	Nucleus.
mrna18912.1	TKL_Gdt	2.8e-39	LG7:2198839...2201087	1	Nucleus.
mrna32034.1	TKL_Gdt	1.2e-35	LG5:2461189...2465972	5	Nucleus.
mrna20327.1	TKL-Cr-3	5.6e-53	LG2:14372782...14374122	5	Chloroplast. Nucleus.
mrna11621.1	TKL-Pl-1	2e-48	una:ored...9255824...9258601	3	Chloroplast. Cytoplasm.
mrna15725.1	TKL-Pl-1	6.1e-45	LG6:23137992...23146363	13	Nucleus.
mrna14227.1	TKL-Pl-1	1.6e-74	LG7:6669675...6681437	15	Nucleus.
mrna28928.1	TKL-Pl-2	1.5e-16	LG4:794224...803248	10	Nucleus.
mrna17615.1	TKL-Pl-3	6.2e-48	LG2:11595597...11597573	0	Nucleus.
mrna16468.1	TKL-Pl-4	1.7e-24	LG1:19444734...19446014	0	Nucleus.
mrna21178.1	TKL-Pl-4	4.4e-45	LG7:18776269...18777303	0	Nucleus.
mrna21180.1	TKL-Pl-4	1.3e-26	LG7:18782427...18783395	0	Nucleus.
mrna29871.1	TKL-Pl-4	2.4e-27	LG4:1385368...1388469	1	Chloroplast. Nucleus.
mrna29873.1	TKL-Pl-4	9e-20	LG4:1393612...1394514	1	Nucleus.
mrna02382.1	TKL-Pl-4	2.6e-57	LG3:5432975...5435160	2	Nucleus.
mrna19749.1	TKL-Pl-4	3.2e-49	LG3:949994...951764	2	Nucleus.
mrna32177.1	TKL-Pl-4	5.2e-13	LG5:3137828...3140867	2	Nucleus.
mrna00654.1	TKL-Pl-4	1.5e-53	LG4:26659732...26661104	3	Nucleus.
mrna09947.1	TKL-Pl-4	1.2e-34	LG4:13454020...13456405	5	Nucleus.
mrna13863.1	TKL-Pl-4	6.6e-46	LG6:7636521...7639691	5	Nucleus.
mrna29972.1	TKL-Pl-4	8.3e-46	LG4:1907883...1912428	5	Nucleus.
mrna32170.1	TKL-Pl-4	1.5e-49	LG5:3096744...3100110	5	Nucleus.
mrna08592.1	TKL-Pl-4	7.8e-56	LG2:19241325...19246170	14	Nucleus.
mrna27940.1	TKL-Pl-4	6.8e-68	LG6:37210463...37217934	14	Cytoplasm. Nucleus.
mrna32651.1	TKL-Pl-4	1.1e-09	LG2:5204973...5216967	15	Cell membrane. Nucleus.
mrna14517.1	TKL-Pl-4	2.4e-18	LG1:7436989...7442501	16	Nucleus.
mrna23756.1	TKL-Pl-4	1.4e-16	LG2:3387277...3392790	16	Nucleus.
mrna29546.1	TKL-Pl-4	2.8e-47	unanchored:5225163...5235345	16	Nucleus.
mrna28397.1	TKL-Pl-4	1.1e-47	LG6:36579442...36589599	26	Cytoplasm. Nucleus.
mrna20329.1	TKL-Pl-4	8.1e-50	LG2:14375595...14388361	28	Mitochondrion.
mrna00577.1	TKL-Pl-5	6.7e-64	LG6:29133427...29137782	10	Nucleus.
mrna24851.1	TKL-Pl-5	2.7e-12	LG3:3919645...3924241	11	Nucleus.
mrna07669.1	TKL-Pl-5	1.7e-35	unanchored:8647601...8651286	12	Nucleus.
mrna19329.1	TKL-Pl-5	2.7e-49	LG7:3357922...3362910	13	Nucleus.
mrna10138.1	TKL-Pl-5	3.3e-35	LG1:541882...548337	16	Nucleus.
mrna18498.1	TKL-Pl-6	1.8e-50	LG7:311119...316587	7	Nucleus.
mrna27368.1	TKL-Pl-6	1.8e-75	LG4:10451564...10456090	7	Nucleus.
mrna30981.1	TKL-Pl-6	3.5e-45	LG1:2003457...2007906	7	Nucleus.
mrna24385.1	TKL-Pl-6	1.3e-45	LG4:24153529...24158154	8	Nucleus.
mrna30833.1	TKL-Pl-6	1.1e-37	LG1:3118022...3124293	9	Nucleus.
mrna20003.1	TKL-Pl-6	6.8e-53	LG3:7489011...7502687	19	Nucleus.
mrna17546.1	TKL-Pl-6	4.2e-50	LG2:11985358...11996527	20	Peroxisome.
mrna28217.1	TKL-Pl-7	3.1e-16	LG3:20779047...20781997	2	Cell membrane.
mrna15407.1	TKL-Pl-8	4.2e-44	LG6:13716844...13718721	4	Nucleus.
mrna07692.1	TLK	9e-16	unanchored:8836245...8845104	16	Cytoplasm. Nucleus.
mrna11116.1	TTK	8.8e-69	LG2:16321960...16326706	5	Nucleus.
mrna25781.1	ULK_Fused	1.7e-35	LG5:7537771...7539026	4	Nucleus.
mrna12607.1	ULK_Fused	2.6e-75	LG7:19588699...19593830	10	Nucleus.
mrna12599.1	ULK_Fused	1.9e-69	LG7:19560564...19568393	21	Nucleus.
mrna06707.1	ULK_ULK4	6.2e-30	LG4:18591505...18597294	10	Nucleus.
mrna24906.1	WEE	3.1e-77	unanchored:1200145...1203686	9	Nucleus.
mrna01144.1	WNK_NRBP	2e-47	LG6:31265866...31267371	0	Nucleus.
mrna01133.1	WNK_NRBP	6.2e-47	LG6:31202455...31204325	1	Nucleus.
mrna03132.1	WNK_NRBP	1.4e-17	LG3:12635477...12636368	1	Nucleus.
mrna21653.1	WNK_NRBP	1.3e-43	LG3:3571153...3572709	1	Nucleus.
mrna23978.1	WNK_NRBP	6.2e-32	LG6:34653195...34654693	1	Nucleus.
mrna09872.1	WNK_NRBP	4.2e-46	LG4:13158101...13160937	5	Nucleus.
mrna28121.1	WNK_NRBP	3.1e-31	LG3:20248017...20250743	5	Nucleus.
mrna13854.1	WNK_NRBP	1.2e-46	LG6:7596932...7600227	6	Nucleus.
mrna16040.1	WNK_NRBP	3.2e-55	LG5:6121133...6123794	6	Nucleus.
mrna03547.1	WNK_NRBP	4.3e-51	LG3:14470495...14480045	7	Chloroplast. Cytoplasm. Nucleus.
mrna09954.1	WNK_NRBP	6.1e-46	LG4:13484570...13487653	7	Nucleus.
mrna16513.1	WNK_NRBP	1.5e-47	LG1:19610512...19613889	7	Nucleus.
mrna18683.1	WNK_NRBP	5.8e-50	LG7:1358598...1361768	7	Cell membrane. Nucleus.
mrna17864.1	WNK_NRBP	3.4e-44	LG1:12814004...12823598	25	Cytoplasm.
