# Supplementary material for: The wild strawberry kinome: identification, classification and transcript profiling of protein kinases during development and in response to gray mold infection
Source: BMC Genomics. 2020 Sep 14;21:635. doi: 10.1186/s12864-020-07053-4 (PMC7490889; doi:10.1186/s12864-020-07053-4)
Supplement: Supplementary file 4 — Additional file 4: Table S3. Gene numbers of 124 kinase families. [file 12864_2020_7053_MOESM4_ESM.xlsx]

## Sheet: Sheet1
Table S3: Gene numbers of 124 kinase families.
Gene group	Family Name	Family members
AGC	AGC_MAST	2
	AGC_NDR	6
	AGC_PDK1	1
	AGC_PKA-PKG	1
	AGC_RSK-2	16
CAMK	CAMK_AMPK	1
	CAMK_CAMK1-DCAMKL	1
	CAMK_CAMK1-Tthe	1
	CAMK_CAMKL-CHK1	19
	CAMK_CAMKL-LKB	1
	CAMK_CDPK	27
	CAMK_OST1L	9
CK1	CK1_CK1	9
	CK1_CK1-Pl	6
CMGC	CMGC_CDK-CCRK	1
	CMGC_CDK-CDK7	1
	CMGC_CDK-CDK8	1
	CMGC_CDK-CRK7-CDK9	14
	CMGC_CDKL-Os	1
	CMGC_CDK-PITSLRE	2
	CMGC_CDK-Pl	5
	CMGC_CK2	4
	CMGC_CLK	3
	CMGC_DYRK-PRP4	3
	CMGC_DYRK-YAK	1
	CMGC_GSK	7
	CMGC_GSKL	1
	CMGC_MAPK	11
	CMGC_Pl-Tthe	1
	CMGC_RCK	7
	CMGC_SRPK	3
Plant-specific	Group-Pl-2	2
	Group-Pl-3	2
	Group-Pl-4	2
RLK	RLK-Pelle_C-LEC	1
	RLK-Pelle_CR4L	8
	RLK-Pelle_CrRLK1L-1	20
	RLK-Pelle_DLSV	128
	RLK-Pelle_Extensin	7
	RLK-Pelle_L-LEC	39
	RLK-Pelle_LRK10L-2	2
	RLK-Pelle_LRR-I-1	18
	RLK-Pelle_LRR-I-2	3
	RLK-Pelle_LRR-II	8
	RLK-Pelle_LRR-III	38
	RLK-Pelle_LRR-IV	4
	RLK-Pelle_LRR-IX	9
	RLK-Pelle_LRR-V	7
	RLK-Pelle_LRR-VI-1	5
	RLK-Pelle_LRR-VI-2	4
	RLK-Pelle_LRR-VII-1	4
	RLK-Pelle_LRR-VII-2	2
	RLK-Pelle_LRR-VII-3	2
	RLK-Pelle_LRR-VIII-1	11
	RLK-Pelle_LRR-Xa	4
	RLK-Pelle_LRR-Xb-1	9
	RLK-Pelle_LRR-Xb-2	1
	RLK-Pelle_LRR-XI-1	60
	RLK-Pelle_LRR-XI-2	1
	RLK-Pelle_LRR-XII-1	23
	RLK-Pelle_LRR-XIIIa	3
	RLK-Pelle_LRR-XIIIb	2
	RLK-Pelle_LRR-XIV	2
	RLK-Pelle_LRR-XV	1
	RLK-Pelle_LysM	15
	RLK-Pelle_PERK-1	8
	RLK-Pelle_PERK-2	6
	RLK-Pelle_RKF3	6
	RLK-Pelle_RLCK-II	1
	RLK-Pelle_RLCK-IV	4
	RLK-Pelle_RLCK-IXa	3
	RLK-Pelle_RLCK-IXb	18
	RLK-Pelle_RLCK-V	8
	RLK-Pelle_RLCK-VI	12
	RLK-Pelle_RLCK-VIIa-1	11
	RLK-Pelle_RLCK-VIIa-2	35
	RLK-Pelle_RLCK-VIIb	1
	RLK-Pelle_RLCK-VIII	4
	RLK-Pelle_RLCK-X	2
	RLK-Pelle_RLCK-XI	3
	RLK-Pelle_RLCK-XII-1	8
	RLK-Pelle_RLCK-XII-2	2
	RLK-Pelle_RLCK-XIII	1
	RLK-Pelle_RLCK-XV	4
	RLK-Pelle_RLCK-XVI	1
	RLK-Pelle_SD-2b	32
	RLK-Pelle_Singleton	1
	RLK-Pelle_URK-1	2
	RLK-Pelle_URK-2	3
	RLK-Pelle_URK-3	1
	RLK-Pelle_WAK	13
	RLK-Pelle_WAK_LRK10L-1	8
STE	STE_STE11	34
	STE_STE20-Fray	5
	STE_STE20-YSK	1
	STE_STE7	9
	STE_STE-Pl	1
TKL	TKL_CTR1-DRK-1	1
	TKL_CTR1-DRK-2	9
	TKL_Gdt	2
	TKL-Cr-3	1
	TKL-Pl-1	3
	TKL-Pl-2	1
	TKL-Pl-3	1
	TKL-Pl-4	21
	TKL-Pl-5	5
	TKL-Pl-6	7
	TKL-Pl-7	1
	TKL-Pl-8	1
Others	TLK	1
	TTK	1
	ULK_Fused	3
	ULK_ULK4	1
	WEE	1
	WNK_NRBP	14
	SCY1_SCYL1	1
	SCY1_SCYL2	1
	IRE1	2
	NAK	2
	NEK	4
	PEK_GCN2	1
	Aur	4
	BUB	1
	AGC-Pl	3
		954
