# Supplementary material for: The wild strawberry kinome: identification, classification and transcript profiling of protein kinases during development and in response to gray mold infection
Source: BMC Genomics. 2020 Sep 14;21:635. doi: 10.1186/s12864-020-07053-4 (PMC7490889; doi:10.1186/s12864-020-07053-4)
Supplement: Supplementary file 6 — Additional file 6: Table S5. List of strawberry protein kinases containing multiple kinase domains. [file 12864_2020_7053_MOESM6_ESM.xlsx]

## Sheet: Sheet1
Table S5: List of strawberry protein kinases containing multiple kinase domains.
Gene ID	HMM classification	Kinase domain
mrna09355.1	AGC_MAST	Pkinase	Pkinase_Tyr	Pkinase_Tyr
mrna21265.1	AGC_MAST	Pkinase	Pkinase_Tyr
mrna12688.1	AGC_NDR	Pkinase	Pkinase	Pkinase_Tyr
mrna15428.1	AGC_NDR	Pkinase	Pkinase	Pkinase_Tyr
mrna20153.1	AGC_NDR	Pkinase	Pkinase	Pkinase_Tyr
mrna08269.1	AGC_NDR	Pkinase	Pkinase_Tyr
mrna09104.1	AGC_NDR	Pkinase	Pkinase_Tyr
mrna11481.1	AGC_NDR	Pkinase	Pkinase_Tyr
mrna23410.1	AGC_PDK1	Pkinase	Pkinase_Tyr
mrna11873.1	AGC_PKA-PKG	Pkinase	Pkinase_Tyr
mrna00117.1	AGC_RSK-2	Pkinase	Pkinase	Pkinase_Tyr	Pkinase_Tyr
mrna01309.1	AGC_RSK-2	Pkinase	Pkinase	Pkinase_Tyr	Pkinase_Tyr
mrna03575.1	AGC_RSK-2	Pkinase	Pkinase	Pkinase_Tyr	Pkinase_Tyr
mrna04899.1	AGC_RSK-2	Pkinase	Pkinase	Pkinase_Tyr	Pkinase_Tyr
mrna10373.1	AGC_RSK-2	Pkinase	Pkinase	Pkinase_Tyr
mrna17422.1	AGC_RSK-2	Pkinase	Pkinase	Pkinase_Tyr	Pkinase_Tyr
mrna19846.1	AGC_RSK-2	Pkinase	Pkinase	Pkinase_Tyr	Pkinase_Tyr
mrna19873.1	AGC_RSK-2	Pkinase	Pkinase	Pkinase_Tyr	Pkinase_Tyr
mrna20540.1	AGC_RSK-2	Pkinase	Pkinase	Pkinase_Tyr	Pkinase_Tyr
mrna20615.1	AGC_RSK-2	Pkinase	Pkinase	Pkinase_Tyr
mrna22007.1	AGC_RSK-2	Pkinase	Pkinase	Pkinase_Tyr	Pkinase_Tyr
mrna28499.1	AGC_RSK-2	Pkinase	Pkinase	Pkinase_Tyr	Pkinase_Tyr
mrna30242.1	AGC_RSK-2	Pkinase	Pkinase	Pkinase_Tyr	Pkinase_Tyr
mrna30985.1	AGC_RSK-2	Pkinase	Pkinase	Pkinase_Tyr	Pkinase_Tyr
mrna13896.1	AGC_RSK-2	Pkinase	Pkinase_Tyr	Pkinase_Tyr
mrna17125.1	AGC_RSK-2	Pkinase	Pkinase_Tyr
mrna09523.1	AGC-Pl	Pkinase	Pkinase_Tyr
mrna13564.1	AGC-Pl	Pkinase	Pkinase_Tyr
mrna20321.1	AGC-Pl	Pkinase	Pkinase_Tyr
mrna09022.1	Aur	Pkinase	Pkinase_Tyr
mrna11492.1	Aur	Pkinase	Pkinase_Tyr
mrna19379.1	Aur	Pkinase	Pkinase_Tyr
mrna33938.1	Aur	Pkinase	Pkinase_Tyr
mrna04397.1	CAMK_AMPK	Pkinase	Pkinase_Tyr
mrna29272.1	CAMK_CAMK1-DCAMKL	Pkinase	Pkinase_Tyr
mrna25220.1	CAMK_CAMK1-Tthe	Pkinase	Pkinase_Tyr
mrna05792.1	CAMK_CAMKL-CHK1	Pkinase	Pkinase_Tyr
mrna10067.1	CAMK_CAMKL-CHK1	Pkinase	Pkinase_Tyr
mrna13841.1	CAMK_CAMKL-CHK1	Pkinase	Pkinase_Tyr
mrna13849.1	CAMK_CAMKL-CHK1	Pkinase	Pkinase_Tyr
mrna15015.1	CAMK_CAMKL-CHK1	Pkinase	Pkinase_Tyr
mrna15372.1	CAMK_CAMKL-CHK1	Pkinase	Pkinase_Tyr
mrna18646.1	CAMK_CAMKL-CHK1	Pkinase	Pkinase_Tyr
mrna21319.1	CAMK_CAMKL-CHK1	Pkinase	Pkinase_Tyr
mrna21320.1	CAMK_CAMKL-CHK1	Pkinase	Pkinase_Tyr
mrna22806.1	CAMK_CAMKL-CHK1	Pkinase	Pkinase_Tyr
mrna26443.1	CAMK_CAMKL-CHK1	Pkinase	Pkinase_Tyr
mrna27394.1	CAMK_CAMKL-CHK1	Pkinase	Pkinase_Tyr
mrna28132.1	CAMK_CAMKL-CHK1	Pkinase	Pkinase_Tyr
mrna28136.1	CAMK_CAMKL-CHK1	Pkinase	Pkinase_Tyr
mrna29066.1	CAMK_CAMKL-CHK1	Pkinase	Pkinase_Tyr
mrna29681.1	CAMK_CAMKL-CHK1	Pkinase	Pkinase_Tyr
mrna29682.1	CAMK_CAMKL-CHK1	Pkinase	Pkinase_Tyr
mrna30382.1	CAMK_CAMKL-CHK1	Pkinase	Pkinase_Tyr
mrna31049.1	CAMK_CAMKL-CHK1	Pkinase	Pkinase_Tyr
mrna04829.1	CAMK_CAMKL-LKB	Pkinase	Pkinase_Tyr
mrna03391.1	CAMK_CDPK	Pkinase	Pkinase_Tyr
mrna05409.1	CAMK_CDPK	Pkinase	Pkinase_Tyr
mrna08576.1	CAMK_CDPK	Pkinase	Pkinase_Tyr
mrna09567.1	CAMK_CDPK	Pkinase	Pkinase_Tyr
mrna11458.1	CAMK_CDPK	Pkinase	Pkinase_Tyr
mrna12059.1	CAMK_CDPK	Pkinase	Pkinase_Tyr
mrna12762.1	CAMK_CDPK	Pkinase	Pkinase_Tyr
mrna13335.1	CAMK_CDPK	Pkinase	Pkinase_Tyr
mrna13451.1	CAMK_CDPK	Pkinase	Pkinase_Tyr
mrna13650.1	CAMK_CDPK	Pkinase	Pkinase_Tyr
mrna14609.1	CAMK_CDPK	Pkinase	Pkinase_Tyr
mrna14687.1	CAMK_CDPK	Pkinase	Pkinase_Tyr
mrna15357.1	CAMK_CDPK	Pkinase	Pkinase_Tyr
mrna16634.1	CAMK_CDPK	Pkinase	Pkinase_Tyr
mrna17341.1	CAMK_CDPK	Pkinase	Pkinase_Tyr
mrna18135.1	CAMK_CDPK	Pkinase	Pkinase_Tyr
mrna18254.1	CAMK_CDPK	Pkinase	Pkinase_Tyr
mrna18654.1	CAMK_CDPK	Pkinase	Pkinase_Tyr
mrna19615.1	CAMK_CDPK	Pkinase	Pkinase_Tyr
mrna21999.1	CAMK_CDPK	Pkinase	Pkinase_Tyr
mrna23482.1	CAMK_CDPK	Pkinase	Pkinase_Tyr
mrna23668.1	CAMK_CDPK	Pkinase	Pkinase_Tyr
mrna24077.1	CAMK_CDPK	Pkinase	Pkinase_Tyr
mrna27440.1	CAMK_CDPK	Pkinase	Pkinase_Tyr
mrna31882.1	CAMK_CDPK	Pkinase	Pkinase_Tyr
mrna31992.1	CAMK_CDPK	Pkinase	Pkinase_Tyr
mrna32375.1	CAMK_CDPK	Pkinase	Pkinase_Tyr
mrna11971.1	CAMK_OST1L	Pkinase	Pkinase	Pkinase_Tyr	Pkinase_Tyr
mrna24096.1	CAMK_OST1L	Pkinase	Pkinase	Pkinase_Tyr
mrna06595.1	CAMK_OST1L	Pkinase	Pkinase_Tyr
mrna10769.1	CAMK_OST1L	Pkinase	Pkinase_Tyr
mrna11031.1	CAMK_OST1L	Pkinase	Pkinase_Tyr
mrna11969.1	CAMK_OST1L	Pkinase	Pkinase_Tyr
mrna11970.1	CAMK_OST1L	Pkinase	Pkinase_Tyr
mrna16244.1	CAMK_OST1L	Pkinase	Pkinase_Tyr
mrna31902.1	CAMK_OST1L	Pkinase	Pkinase_Tyr
mrna07489.1	CK1_CK1	Pkinase	Pkinase_Tyr
mrna08271.1	CK1_CK1	Pkinase	Pkinase_Tyr
mrna08825.1	CK1_CK1	Pkinase	Pkinase_Tyr
mrna11484.1	CK1_CK1	Pkinase	Pkinase_Tyr
mrna11487.1	CK1_CK1	Pkinase	Pkinase_Tyr
mrna11866.1	CK1_CK1	Pkinase	Pkinase_Tyr
mrna12673.1	CK1_CK1	Pkinase	Pkinase_Tyr
mrna13940.1	CK1_CK1	Pkinase	Pkinase_Tyr
mrna01884.1	CK1_CK1-Pl	Pkinase	Pkinase_Tyr
mrna02101.1	CK1_CK1-Pl	Pkinase	Pkinase_Tyr
mrna24744.1	CK1_CK1-Pl	Pkinase	Pkinase_Tyr
mrna25642.1	CK1_CK1-Pl	Pkinase	Pkinase_Tyr
mrna11841.1	CMGC_CDK-CCRK	Pkinase	Pkinase	Pkinase_Tyr
mrna09428.1	CMGC_CDK-CDK7	Pkinase	Pkinase_Tyr
mrna24158.1	CMGC_CDK-CDK8	Pkinase	Pkinase_Tyr
mrna04392.1	CMGC_CDK-CRK7-CDK9	Pkinase	Pkinase_Tyr
mrna06457.1	CMGC_CDK-CRK7-CDK9	Pkinase	Pkinase_Tyr
mrna06721.1	CMGC_CDK-CRK7-CDK9	Pkinase	Pkinase_Tyr
mrna16298.1	CMGC_CDK-CRK7-CDK9	Pkinase	Pkinase_Tyr
mrna16436.1	CMGC_CDK-CRK7-CDK9	Pkinase	Pkinase_Tyr
mrna17146.1	CMGC_CDK-CRK7-CDK9	Pkinase	Pkinase_Tyr
mrna17718.1	CMGC_CDK-CRK7-CDK9	Pkinase	Pkinase_Tyr
mrna21115.1	CMGC_CDK-CRK7-CDK9	Pkinase	Pkinase_Tyr
mrna22405.1	CMGC_CDK-CRK7-CDK9	Pkinase	Pkinase_Tyr
mrna26062.1	CMGC_CDK-CRK7-CDK9	Pkinase	Pkinase_Tyr
mrna27065.1	CMGC_CDK-CRK7-CDK9	Pkinase	Pkinase_Tyr
mrna27588.1	CMGC_CDK-CRK7-CDK9	Pkinase	Pkinase_Tyr
mrna29225.1	CMGC_CDK-CRK7-CDK9	Pkinase	Pkinase_Tyr
mrna31351.1	CMGC_CDK-CRK7-CDK9	Pkinase	Pkinase_Tyr
mrna13618.1	CMGC_CDKL-Os	Pkinase	Pkinase_Tyr
mrna06387.1	CMGC_CDK-PITSLRE	Pkinase	Pkinase_Tyr
mrna06388.1	CMGC_CDK-PITSLRE	Pkinase	Pkinase_Tyr
mrna07959.1	CMGC_CDK-Pl	Pkinase	Pkinase_Tyr
mrna13619.1	CMGC_CDK-Pl	Pkinase	Pkinase_Tyr
mrna17189.1	CMGC_CDK-Pl	Pkinase	Pkinase_Tyr
mrna29167.1	CMGC_CDK-Pl	Pkinase	Pkinase_Tyr
mrna31613.1	CMGC_CDK-Pl	Pkinase	Pkinase_Tyr
mrna01549.1	CMGC_CK2	Pkinase	Pkinase_Tyr
mrna02553.1	CMGC_CK2	Pkinase	Pkinase_Tyr
mrna05727.1	CMGC_CK2	Pkinase	Pkinase_Tyr
mrna22532.1	CMGC_CK2	Pkinase	Pkinase_Tyr
mrna08770.1	CMGC_CLK	Pkinase	Pkinase_Tyr
mrna09980.1	CMGC_CLK	Pkinase	Pkinase_Tyr
mrna18191.1	CMGC_CLK	Pkinase	Pkinase_Tyr
mrna03765.1	CMGC_DYRK-PRP4	Pkinase	Pkinase_Tyr
mrna09315.1	CMGC_DYRK-PRP4	Pkinase	Pkinase_Tyr
mrna20976.1	CMGC_DYRK-PRP4	Pkinase	Pkinase_Tyr
mrna12548.1	CMGC_DYRK-YAK	Pkinase	Pkinase_Tyr
mrna00297.1	CMGC_GSK	Pkinase	Pkinase_Tyr
mrna15782.1	CMGC_GSK	Pkinase	Pkinase_Tyr
mrna19129.1	CMGC_GSK	Pkinase	Pkinase_Tyr
mrna24522.1	CMGC_GSK	Pkinase	Pkinase_Tyr
mrna28439.1	CMGC_GSK	Pkinase	Pkinase_Tyr
mrna29593.1	CMGC_GSK	Pkinase	Pkinase_Tyr
mrna29693.1	CMGC_GSK	Pkinase	Pkinase_Tyr
mrna27365.1	CMGC_MAPK	Pkinase	Pkinase	Pkinase_Tyr	Pkinase_Tyr
mrna06108.1	CMGC_MAPK	Pkinase	Pkinase_Tyr
mrna09401.1	CMGC_MAPK	Pkinase	Pkinase_Tyr
mrna10128.1	CMGC_MAPK	Pkinase	Pkinase_Tyr
mrna14943.1	CMGC_MAPK	Pkinase	Pkinase_Tyr
mrna15192.1	CMGC_MAPK	Pkinase	Pkinase_Tyr
mrna19238.1	CMGC_MAPK	Pkinase	Pkinase_Tyr
mrna25390.1	CMGC_MAPK	Pkinase	Pkinase_Tyr
mrna25407.1	CMGC_MAPK	Pkinase	Pkinase_Tyr
mrna28706.1	CMGC_MAPK	Pkinase	Pkinase_Tyr
mrna31827.1	CMGC_MAPK	Pkinase	Pkinase_Tyr
mrna00362.1	CMGC_Pl-Tthe	Pkinase	Pkinase_Tyr
mrna08884.1	CMGC_RCK	Pkinase	Pkinase	Pkinase_Tyr	Pkinase_Tyr
mrna17342.1	CMGC_RCK	Pkinase	Pkinase	Pkinase_Tyr
mrna08886.1	CMGC_RCK	Pkinase	Pkinase_Tyr
mrna08903.1	CMGC_RCK	Pkinase	Pkinase_Tyr
mrna13516.1	CMGC_RCK	Pkinase	Pkinase_Tyr
mrna17409.1	CMGC_RCK	Pkinase	Pkinase_Tyr
mrna21257.1	CMGC_RCK	Pkinase	Pkinase_Tyr
mrna13032.1	CMGC_SRPK	Pkinase	Pkinase	Pkinase_Tyr
mrna14482.1	CMGC_SRPK	Pkinase	Pkinase	Pkinase_Tyr
mrna30094.1	CMGC_SRPK	Pkinase	Pkinase	Pkinase_Tyr	Pkinase_Tyr
mrna04872.1	Group-Pl-2	Pkinase	Pkinase	Pkinase_Tyr
mrna10795.1	Group-Pl-2	Pkinase	Pkinase	Pkinase_Tyr
mrna18376.1	Group-Pl-3	Pkinase	Pkinase_Tyr
mrna18600.1	Group-Pl-3	Pkinase	Pkinase_Tyr
mrna03874.1	Group-Pl-4	Pkinase	Pkinase_Tyr
mrna13565.1	Group-Pl-4	Pkinase	Pkinase_Tyr
mrna13027.1	IRE1	Pkinase	Pkinase_Tyr
mrna31502.1	IRE1	Pkinase	Pkinase_Tyr
mrna26169.1	NAK	Pkinase	Pkinase_Tyr
mrna26791.1	NAK	Pkinase	Pkinase_Tyr
mrna14420.1	NEK	Pkinase	Pkinase_Tyr
mrna16529.1	NEK	Pkinase	Pkinase_Tyr
mrna20333.1	NEK	Pkinase	Pkinase_Tyr
mrna27061.1	NEK	Pkinase	Pkinase_Tyr
mrna21679.1	PEK_GCN2	Pkinase	Pkinase_Tyr
mrna27933.1	RLK-Pelle_C-LEC	Pkinase	Pkinase_Tyr
mrna07736.1	RLK-Pelle_CR4L	Pkinase	Pkinase_Tyr
mrna07908.1	RLK-Pelle_CR4L	Pkinase	Pkinase_Tyr
mrna09713.1	RLK-Pelle_CR4L	Pkinase	Pkinase_Tyr
mrna11989.1	RLK-Pelle_CR4L	Pkinase	Pkinase_Tyr
mrna12072.1	RLK-Pelle_CR4L	Pkinase	Pkinase_Tyr
mrna20972.1	RLK-Pelle_CR4L	Pkinase	Pkinase_Tyr
mrna21678.1	RLK-Pelle_CR4L	Pkinase	Pkinase_Tyr
mrna04245.1	RLK-Pelle_CrRLK1L-1	Pkinase	Pkinase	Pkinase_Tyr	Pkinase_Tyr
mrna04244.1	RLK-Pelle_CrRLK1L-1	Pkinase	Pkinase_Tyr
mrna04246.1	RLK-Pelle_CrRLK1L-1	Pkinase	Pkinase_Tyr
mrna04247.1	RLK-Pelle_CrRLK1L-1	Pkinase	Pkinase_Tyr
mrna04250.1	RLK-Pelle_CrRLK1L-1	Pkinase	Pkinase_Tyr
mrna04553.1	RLK-Pelle_CrRLK1L-1	Pkinase	Pkinase_Tyr
mrna05124.1	RLK-Pelle_CrRLK1L-1	Pkinase	Pkinase_Tyr
mrna13200.1	RLK-Pelle_CrRLK1L-1	Pkinase	Pkinase_Tyr
mrna13568.1	RLK-Pelle_CrRLK1L-1	Pkinase	Pkinase_Tyr
mrna14010.1	RLK-Pelle_CrRLK1L-1	Pkinase	Pkinase_Tyr
mrna16583.1	RLK-Pelle_CrRLK1L-1	Pkinase	Pkinase_Tyr
mrna17333.1	RLK-Pelle_CrRLK1L-1	Pkinase	Pkinase_Tyr
mrna21850.1	RLK-Pelle_CrRLK1L-1	Pkinase	Pkinase_Tyr
mrna23363.1	RLK-Pelle_CrRLK1L-1	Pkinase	Pkinase_Tyr
mrna24016.1	RLK-Pelle_CrRLK1L-1	Pkinase	Pkinase_Tyr
mrna24017.1	RLK-Pelle_CrRLK1L-1	Pkinase	Pkinase_Tyr
mrna25018.1	RLK-Pelle_CrRLK1L-1	Pkinase	Pkinase_Tyr
mrna26060.1	RLK-Pelle_CrRLK1L-1	Pkinase	Pkinase_Tyr
mrna26704.1	RLK-Pelle_CrRLK1L-1	Pkinase	Pkinase_Tyr
mrna28878.1	RLK-Pelle_CrRLK1L-1	Pkinase	Pkinase_Tyr
mrna02011.1	RLK-Pelle_DLSV	Pkinase	Pkinase	Pkinase	Pkinase	Pkinase	Pkinase	Pkinase	Pkinase	Pkinase_Tyr	Pkinase_Tyr	Pkinase_Tyr	Pkinase_Tyr	Pkinase_Tyr	Pkinase_Tyr	Pkinase_Tyr	Pkinase_Tyr
mrna02013.1	RLK-Pelle_DLSV	Pkinase	Pkinase	Pkinase	Pkinase	Pkinase_Tyr	Pkinase_Tyr	Pkinase_Tyr	Pkinase_Tyr
mrna02014.1	RLK-Pelle_DLSV	Pkinase	Pkinase	Pkinase	Pkinase_Tyr	Pkinase_Tyr	Pkinase_Tyr
mrna11678.1	RLK-Pelle_DLSV	Pkinase	Pkinase	Pkinase_Tyr	Pkinase_Tyr
mrna18512.1	RLK-Pelle_DLSV	Pkinase	Pkinase	Pkinase_Tyr	Pkinase_Tyr
mrna19540.1	RLK-Pelle_DLSV	Pkinase	Pkinase	Pkinase_Tyr	Pkinase_Tyr
mrna23790.1	RLK-Pelle_DLSV	Pkinase	Pkinase	Pkinase_Tyr	Pkinase_Tyr
mrna25028.1	RLK-Pelle_DLSV	Pkinase	Pkinase	Pkinase_Tyr	Pkinase_Tyr
mrna30748.1	RLK-Pelle_DLSV	Pkinase	Pkinase	Pkinase	Pkinase_Tyr	Pkinase_Tyr	Pkinase_Tyr
mrna00249.1	RLK-Pelle_DLSV	Pkinase	Pkinase_Tyr
mrna00306.1	RLK-Pelle_DLSV	Pkinase	Pkinase_Tyr	Pkinase_Tyr
mrna01964.1	RLK-Pelle_DLSV	Pkinase	Pkinase_Tyr
mrna01965.1	RLK-Pelle_DLSV	Pkinase	Pkinase_Tyr
mrna02010.1	RLK-Pelle_DLSV	Pkinase	Pkinase_Tyr
mrna03254.1	RLK-Pelle_DLSV	Pkinase	Pkinase_Tyr
mrna03255.1	RLK-Pelle_DLSV	Pkinase	Pkinase_Tyr
mrna03257.1	RLK-Pelle_DLSV	Pkinase	Pkinase_Tyr	Pkinase_Tyr
mrna03603.1	RLK-Pelle_DLSV	Pkinase	Pkinase_Tyr
mrna03604.1	RLK-Pelle_DLSV	Pkinase	Pkinase_Tyr
mrna04775.1	RLK-Pelle_DLSV	Pkinase	Pkinase_Tyr
mrna09712.1	RLK-Pelle_DLSV	Pkinase	Pkinase_Tyr
mrna10452.1	RLK-Pelle_DLSV	Pkinase	Pkinase_Tyr
mrna10460.1	RLK-Pelle_DLSV	Pkinase	Pkinase_Tyr
mrna10472.1	RLK-Pelle_DLSV	Pkinase	Pkinase_Tyr
mrna11412.1	RLK-Pelle_DLSV	Pkinase	Pkinase_Tyr
mrna11679.1	RLK-Pelle_DLSV	Pkinase	Pkinase_Tyr
mrna11680.1	RLK-Pelle_DLSV	Pkinase	Pkinase_Tyr
mrna11681.1	RLK-Pelle_DLSV	Pkinase	Pkinase_Tyr
mrna11688.1	RLK-Pelle_DLSV	Pkinase	Pkinase_Tyr
mrna11718.1	RLK-Pelle_DLSV	Pkinase	Pkinase_Tyr
mrna11720.1	RLK-Pelle_DLSV	Pkinase	Pkinase_Tyr
mrna11721.1	RLK-Pelle_DLSV	Pkinase	Pkinase_Tyr
mrna11723.1	RLK-Pelle_DLSV	Pkinase	Pkinase_Tyr
mrna11724.1	RLK-Pelle_DLSV	Pkinase	Pkinase_Tyr
mrna11725.1	RLK-Pelle_DLSV	Pkinase	Pkinase_Tyr
mrna12280.1	RLK-Pelle_DLSV	Pkinase	Pkinase_Tyr
mrna14543.1	RLK-Pelle_DLSV	Pkinase	Pkinase_Tyr	Pkinase_Tyr
mrna17154.1	RLK-Pelle_DLSV	Pkinase	Pkinase_Tyr
mrna18258.1	RLK-Pelle_DLSV	Pkinase	Pkinase_Tyr
mrna18552.1	RLK-Pelle_DLSV	Pkinase	Pkinase_Tyr
mrna18553.1	RLK-Pelle_DLSV	Pkinase_Tyr	Pkinase_Tyr
mrna18767.1	RLK-Pelle_DLSV	Pkinase	Pkinase_Tyr
mrna18856.1	RLK-Pelle_DLSV	Pkinase	Pkinase_Tyr	Pkinase_Tyr
mrna19522.1	RLK-Pelle_DLSV	Pkinase	Pkinase_Tyr
mrna19524.1	RLK-Pelle_DLSV	Pkinase	Pkinase_Tyr
mrna19525.1	RLK-Pelle_DLSV	Pkinase	Pkinase_Tyr
mrna19526.1	RLK-Pelle_DLSV	Pkinase	Pkinase_Tyr
mrna19528.1	RLK-Pelle_DLSV	Pkinase	Pkinase_Tyr
mrna19532.1	RLK-Pelle_DLSV	Pkinase	Pkinase_Tyr
mrna19533.1	RLK-Pelle_DLSV	Pkinase	Pkinase_Tyr
mrna19534.1	RLK-Pelle_DLSV	Pkinase	Pkinase_Tyr
mrna19536.1	RLK-Pelle_DLSV	Pkinase	Pkinase_Tyr
mrna19537.1	RLK-Pelle_DLSV	Pkinase	Pkinase_Tyr
mrna19539.1	RLK-Pelle_DLSV	Pkinase	Pkinase_Tyr
mrna19541.1	RLK-Pelle_DLSV	Pkinase	Pkinase_Tyr
mrna19789.1	RLK-Pelle_DLSV	Pkinase	Pkinase_Tyr
mrna20629.1	RLK-Pelle_DLSV	Pkinase	Pkinase_Tyr	Pkinase_Tyr
mrna23190.1	RLK-Pelle_DLSV	Pkinase	Pkinase_Tyr
mrna23312.1	RLK-Pelle_DLSV	Pkinase	Pkinase_Tyr
mrna23820.1	RLK-Pelle_DLSV	Pkinase	Pkinase_Tyr
mrna24649.1	RLK-Pelle_DLSV	Pkinase	Pkinase_Tyr	Pkinase_Tyr
mrna24839.1	RLK-Pelle_DLSV	Pkinase	Pkinase_Tyr
mrna25029.1	RLK-Pelle_DLSV	Pkinase	Pkinase_Tyr
mrna25036.1	RLK-Pelle_DLSV	Pkinase	Pkinase_Tyr
mrna25072.1	RLK-Pelle_DLSV	Pkinase	Pkinase_Tyr
mrna25073.1	RLK-Pelle_DLSV	Pkinase	Pkinase_Tyr
mrna25145.1	RLK-Pelle_DLSV	Pkinase	Pkinase_Tyr
mrna25423.1	RLK-Pelle_DLSV	Pkinase	Pkinase_Tyr
mrna26742.1	RLK-Pelle_DLSV	Pkinase	Pkinase_Tyr	Pkinase_Tyr
mrna27321.1	RLK-Pelle_DLSV	Pkinase	Pkinase_Tyr
mrna27326.1	RLK-Pelle_DLSV	Pkinase	Pkinase_Tyr
mrna27328.1	RLK-Pelle_DLSV	Pkinase	Pkinase_Tyr
mrna27329.1	RLK-Pelle_DLSV	Pkinase	Pkinase_Tyr
mrna27955.1	RLK-Pelle_DLSV	Pkinase	Pkinase_Tyr
mrna28451.1	RLK-Pelle_DLSV	Pkinase	Pkinase_Tyr
mrna28915.1	RLK-Pelle_DLSV	Pkinase	Pkinase_Tyr
mrna29001.1	RLK-Pelle_DLSV	Pkinase	Pkinase_Tyr
mrna29949.1	RLK-Pelle_DLSV	Pkinase	Pkinase_Tyr
mrna30031.1	RLK-Pelle_DLSV	Pkinase	Pkinase_Tyr
mrna30060.1	RLK-Pelle_DLSV	Pkinase	Pkinase_Tyr
mrna30546.1	RLK-Pelle_DLSV	Pkinase	Pkinase_Tyr
mrna30631.1	RLK-Pelle_DLSV	Pkinase	Pkinase_Tyr
mrna30632.1	RLK-Pelle_DLSV	Pkinase	Pkinase_Tyr
mrna30633.1	RLK-Pelle_DLSV	Pkinase	Pkinase_Tyr
mrna30634.1	RLK-Pelle_DLSV	Pkinase	Pkinase_Tyr	Pkinase_Tyr
mrna30635.1	RLK-Pelle_DLSV	Pkinase	Pkinase_Tyr
mrna30636.1	RLK-Pelle_DLSV	Pkinase	Pkinase_Tyr
mrna30637.1	RLK-Pelle_DLSV	Pkinase	Pkinase_Tyr
mrna30638.1	RLK-Pelle_DLSV	Pkinase	Pkinase_Tyr
mrna30639.1	RLK-Pelle_DLSV	Pkinase	Pkinase_Tyr
mrna30640.1	RLK-Pelle_DLSV	Pkinase	Pkinase_Tyr
mrna30642.1	RLK-Pelle_DLSV	Pkinase	Pkinase_Tyr
mrna30643.1	RLK-Pelle_DLSV	Pkinase	Pkinase_Tyr
mrna30644.1	RLK-Pelle_DLSV	Pkinase	Pkinase_Tyr
mrna30648.1	RLK-Pelle_DLSV	Pkinase	Pkinase_Tyr
mrna30649.1	RLK-Pelle_DLSV	Pkinase	Pkinase_Tyr
mrna30650.1	RLK-Pelle_DLSV	Pkinase	Pkinase_Tyr
mrna30651.1	RLK-Pelle_DLSV	Pkinase	Pkinase_Tyr
mrna30652.1	RLK-Pelle_DLSV	Pkinase	Pkinase_Tyr
mrna30657.1	RLK-Pelle_DLSV	Pkinase	Pkinase_Tyr
mrna30658.1	RLK-Pelle_DLSV	Pkinase	Pkinase_Tyr
mrna30659.1	RLK-Pelle_DLSV	Pkinase	Pkinase_Tyr
mrna30660.1	RLK-Pelle_DLSV	Pkinase	Pkinase_Tyr
mrna30661.1	RLK-Pelle_DLSV	Pkinase	Pkinase_Tyr
mrna30662.1	RLK-Pelle_DLSV	Pkinase	Pkinase_Tyr
mrna30744.1	RLK-Pelle_DLSV	Pkinase	Pkinase_Tyr
mrna30751.1	RLK-Pelle_DLSV	Pkinase	Pkinase_Tyr
mrna30752.1	RLK-Pelle_DLSV	Pkinase	Pkinase_Tyr
mrna30753.1	RLK-Pelle_DLSV	Pkinase	Pkinase_Tyr
mrna30754.1	RLK-Pelle_DLSV	Pkinase	Pkinase_Tyr
mrna30878.1	RLK-Pelle_DLSV	Pkinase	Pkinase_Tyr
mrna30984.1	RLK-Pelle_DLSV	Pkinase	Pkinase_Tyr
mrna31417.1	RLK-Pelle_DLSV	Pkinase	Pkinase_Tyr
mrna31627.1	RLK-Pelle_DLSV	Pkinase	Pkinase_Tyr
mrna32207.1	RLK-Pelle_DLSV	Pkinase	Pkinase_Tyr
mrna32580.1	RLK-Pelle_DLSV	Pkinase	Pkinase_Tyr
mrna34061.1	RLK-Pelle_DLSV	Pkinase	Pkinase_Tyr
mrna08369.1	RLK-Pelle_Extensin	Pkinase	Pkinase_Tyr
mrna12641.1	RLK-Pelle_Extensin	Pkinase	Pkinase_Tyr
mrna15779.1	RLK-Pelle_Extensin	Pkinase	Pkinase_Tyr
mrna22593.1	RLK-Pelle_Extensin	Pkinase	Pkinase_Tyr
mrna23053.1	RLK-Pelle_Extensin	Pkinase	Pkinase_Tyr
mrna31646.1	RLK-Pelle_Extensin	Pkinase	Pkinase_Tyr
mrna31648.1	RLK-Pelle_Extensin	Pkinase	Pkinase_Tyr
mrna05937.1	RLK-Pelle_L-LEC	Pkinase	Pkinase	Pkinase_Tyr	Pkinase_Tyr	Pkinase_Tyr
mrna09783.1	RLK-Pelle_L-LEC	Pkinase	Pkinase	Pkinase_Tyr	Pkinase_Tyr
mrna32113.1	RLK-Pelle_L-LEC	Pkinase	Pkinase	Pkinase_Tyr	Pkinase_Tyr
mrna00461.1	RLK-Pelle_L-LEC	Pkinase	Pkinase_Tyr
mrna00967.1	RLK-Pelle_L-LEC	Pkinase	Pkinase_Tyr
mrna00968.1	RLK-Pelle_L-LEC	Pkinase	Pkinase_Tyr
mrna02384.1	RLK-Pelle_L-LEC	Pkinase	Pkinase_Tyr
mrna03404.1	RLK-Pelle_L-LEC	Pkinase	Pkinase_Tyr
mrna04968.1	RLK-Pelle_L-LEC	Pkinase	Pkinase_Tyr
mrna05762.1	RLK-Pelle_L-LEC	Pkinase	Pkinase_Tyr
mrna06619.1	RLK-Pelle_L-LEC	Pkinase	Pkinase_Tyr
mrna06763.1	RLK-Pelle_L-LEC	Pkinase	Pkinase_Tyr
mrna07839.1	RLK-Pelle_L-LEC	Pkinase	Pkinase_Tyr
mrna09648.1	RLK-Pelle_L-LEC	Pkinase	Pkinase_Tyr
mrna09931.1	RLK-Pelle_L-LEC	Pkinase	Pkinase_Tyr
mrna11648.1	RLK-Pelle_L-LEC	Pkinase	Pkinase_Tyr
mrna12439.1	RLK-Pelle_L-LEC	Pkinase	Pkinase_Tyr
mrna12990.1	RLK-Pelle_L-LEC	Pkinase	Pkinase_Tyr
mrna13491.1	RLK-Pelle_L-LEC	Pkinase	Pkinase_Tyr
mrna17121.1	RLK-Pelle_L-LEC	Pkinase	Pkinase_Tyr
mrna17719.1	RLK-Pelle_L-LEC	Pkinase	Pkinase_Tyr
mrna18464.1	RLK-Pelle_L-LEC	Pkinase	Pkinase_Tyr
mrna18466.1	RLK-Pelle_L-LEC	Pkinase	Pkinase_Tyr
mrna18692.1	RLK-Pelle_L-LEC	Pkinase	Pkinase_Tyr
mrna19234.1	RLK-Pelle_L-LEC	Pkinase	Pkinase_Tyr
mrna19248.1	RLK-Pelle_L-LEC	Pkinase	Pkinase_Tyr
mrna19250.1	RLK-Pelle_L-LEC	Pkinase	Pkinase_Tyr
mrna19252.1	RLK-Pelle_L-LEC	Pkinase	Pkinase_Tyr
mrna20593.1	RLK-Pelle_L-LEC	Pkinase	Pkinase_Tyr
mrna20781.1	RLK-Pelle_L-LEC	Pkinase	Pkinase_Tyr
mrna24962.1	RLK-Pelle_L-LEC	Pkinase	Pkinase_Tyr
mrna24963.1	RLK-Pelle_L-LEC	Pkinase	Pkinase_Tyr
mrna24983.1	RLK-Pelle_L-LEC	Pkinase	Pkinase_Tyr
mrna24986.1	RLK-Pelle_L-LEC	Pkinase	Pkinase_Tyr
mrna25224.1	RLK-Pelle_L-LEC	Pkinase	Pkinase_Tyr	Pkinase_Tyr
mrna25814.1	RLK-Pelle_L-LEC	Pkinase	Pkinase_Tyr
mrna26334.1	RLK-Pelle_L-LEC	Pkinase	Pkinase_Tyr
mrna27111.1	RLK-Pelle_L-LEC	Pkinase	Pkinase_Tyr
mrna27195.1	RLK-Pelle_L-LEC	Pkinase	Pkinase_Tyr
mrna33946.1	RLK-Pelle_LRK10L-2	Pkinase	Pkinase	Pkinase_Tyr	Pkinase_Tyr
mrna33902.1	RLK-Pelle_LRK10L-2	Pkinase	Pkinase_Tyr
mrna22907.1	RLK-Pelle_LRR-I-1	Pkinase	Pkinase	Pkinase_Tyr	Pkinase_Tyr
mrna09575.1	RLK-Pelle_LRR-I-1	Pkinase	Pkinase_Tyr
mrna11357.1	RLK-Pelle_LRR-I-1	Pkinase	Pkinase_Tyr
mrna17626.1	RLK-Pelle_LRR-I-1	Pkinase	Pkinase_Tyr
mrna18098.1	RLK-Pelle_LRR-I-1	Pkinase	Pkinase_Tyr
mrna20947.1	RLK-Pelle_LRR-I-1	Pkinase	Pkinase_Tyr
mrna20950.1	RLK-Pelle_LRR-I-1	Pkinase	Pkinase_Tyr
mrna20952.1	RLK-Pelle_LRR-I-1	Pkinase	Pkinase_Tyr
mrna20954.1	RLK-Pelle_LRR-I-1	Pkinase	Pkinase_Tyr
mrna20955.1	RLK-Pelle_LRR-I-1	Pkinase	Pkinase_Tyr
mrna22901.1	RLK-Pelle_LRR-I-1	Pkinase	Pkinase_Tyr
mrna22902.1	RLK-Pelle_LRR-I-1	Pkinase	Pkinase_Tyr
mrna22908.1	RLK-Pelle_LRR-I-1	Pkinase	Pkinase_Tyr
mrna22909.1	RLK-Pelle_LRR-I-1	Pkinase	Pkinase_Tyr
mrna23069.1	RLK-Pelle_LRR-I-1	Pkinase	Pkinase_Tyr
mrna25364.1	RLK-Pelle_LRR-I-1	Pkinase	Pkinase_Tyr
mrna25622.1	RLK-Pelle_LRR-I-1	Pkinase	Pkinase_Tyr
mrna03286.1	RLK-Pelle_LRR-I-2	Pkinase	Pkinase_Tyr
mrna04204.1	RLK-Pelle_LRR-I-2	Pkinase	Pkinase_Tyr
mrna24666.1	RLK-Pelle_LRR-I-2	Pkinase	Pkinase_Tyr
mrna04170.1	RLK-Pelle_LRR-II	Pkinase	Pkinase_Tyr
mrna04495.1	RLK-Pelle_LRR-II	Pkinase	Pkinase_Tyr
mrna12337.1	RLK-Pelle_LRR-II	Pkinase	Pkinase_Tyr
mrna16076.1	RLK-Pelle_LRR-II	Pkinase	Pkinase_Tyr	Pkinase_Tyr
mrna16283.1	RLK-Pelle_LRR-II	Pkinase	Pkinase_Tyr
mrna27511.1	RLK-Pelle_LRR-II	Pkinase	Pkinase_Tyr
mrna27633.1	RLK-Pelle_LRR-II	Pkinase	Pkinase_Tyr
mrna29694.1	RLK-Pelle_LRR-II	Pkinase	Pkinase_Tyr
mrna26279.1	RLK-Pelle_LRR-III	Pkinase	Pkinase	Pkinase_Tyr	Pkinase_Tyr
mrna00546.1	RLK-Pelle_LRR-III	Pkinase	Pkinase_Tyr
mrna00857.1	RLK-Pelle_LRR-III	Pkinase	Pkinase_Tyr
mrna02191.1	RLK-Pelle_LRR-III	Pkinase	Pkinase_Tyr
mrna02695.1	RLK-Pelle_LRR-III	Pkinase	Pkinase_Tyr
mrna03546.1	RLK-Pelle_LRR-III	Pkinase	Pkinase_Tyr
mrna03676.1	RLK-Pelle_LRR-III	Pkinase	Pkinase_Tyr	Pkinase_Tyr
mrna03699.1	RLK-Pelle_LRR-III	Pkinase	Pkinase_Tyr
mrna05381.1	RLK-Pelle_LRR-III	Pkinase	Pkinase_Tyr
mrna05533.1	RLK-Pelle_LRR-III	Pkinase	Pkinase_Tyr
mrna08742.1	RLK-Pelle_LRR-III	Pkinase	Pkinase_Tyr
mrna08967.1	RLK-Pelle_LRR-III	Pkinase	Pkinase_Tyr
mrna09145.1	RLK-Pelle_LRR-III	Pkinase	Pkinase_Tyr
mrna09354.1	RLK-Pelle_LRR-III	Pkinase	Pkinase_Tyr
mrna09554.1	RLK-Pelle_LRR-III	Pkinase	Pkinase_Tyr
mrna12211.1	RLK-Pelle_LRR-III	Pkinase	Pkinase_Tyr
mrna12536.1	RLK-Pelle_LRR-III	Pkinase	Pkinase_Tyr
mrna13121.1	RLK-Pelle_LRR-III	Pkinase	Pkinase_Tyr
mrna13577.1	RLK-Pelle_LRR-III	Pkinase	Pkinase_Tyr
mrna13789.1	RLK-Pelle_LRR-III	Pkinase	Pkinase_Tyr
mrna15365.1	RLK-Pelle_LRR-III	Pkinase	Pkinase_Tyr
mrna17556.1	RLK-Pelle_LRR-III	Pkinase	Pkinase_Tyr
mrna17730.1	RLK-Pelle_LRR-III	Pkinase	Pkinase_Tyr
mrna21172.1	RLK-Pelle_LRR-III	Pkinase	Pkinase_Tyr
mrna21283.1	RLK-Pelle_LRR-III	Pkinase	Pkinase_Tyr
mrna21382.1	RLK-Pelle_LRR-III	Pkinase	Pkinase_Tyr
mrna23868.1	RLK-Pelle_LRR-III	Pkinase	Pkinase_Tyr
mrna24030.1	RLK-Pelle_LRR-III	Pkinase	Pkinase_Tyr
mrna24508.1	RLK-Pelle_LRR-III	Pkinase	Pkinase_Tyr	Pkinase_Tyr
mrna27479.1	RLK-Pelle_LRR-III	Pkinase	Pkinase_Tyr
mrna28063.1	RLK-Pelle_LRR-III	Pkinase	Pkinase_Tyr
mrna28381.1	RLK-Pelle_LRR-III	Pkinase	Pkinase_Tyr
mrna28874.1	RLK-Pelle_LRR-III	Pkinase	Pkinase_Tyr
mrna30102.1	RLK-Pelle_LRR-III	Pkinase	Pkinase_Tyr
mrna30951.1	RLK-Pelle_LRR-III	Pkinase	Pkinase_Tyr
mrna31404.1	RLK-Pelle_LRR-III	Pkinase	Pkinase_Tyr
mrna32026.1	RLK-Pelle_LRR-III	Pkinase	Pkinase_Tyr
mrna32157.1	RLK-Pelle_LRR-III	Pkinase	Pkinase_Tyr
mrna13428.1	RLK-Pelle_LRR-IV	Pkinase	Pkinase_Tyr
mrna19419.1	RLK-Pelle_LRR-IV	Pkinase	Pkinase_Tyr
mrna32289.1	RLK-Pelle_LRR-IV	Pkinase	Pkinase_Tyr
mrna06126.1	RLK-Pelle_LRR-IX	Pkinase	Pkinase	Pkinase_Tyr	Pkinase_Tyr
mrna34775.1	RLK-Pelle_LRR-IX	Pkinase	Pkinase	Pkinase	Pkinase_Tyr	Pkinase_Tyr	Pkinase_Tyr
mrna06588.1	RLK-Pelle_LRR-IX	Pkinase	Pkinase_Tyr
mrna18324.1	RLK-Pelle_LRR-IX	Pkinase	Pkinase_Tyr
mrna27058.1	RLK-Pelle_LRR-IX	Pkinase	Pkinase_Tyr
mrna30354.1	RLK-Pelle_LRR-IX	Pkinase	Pkinase_Tyr
mrna34776.1	RLK-Pelle_LRR-IX	Pkinase	Pkinase_Tyr
mrna34778.1	RLK-Pelle_LRR-IX	Pkinase	Pkinase_Tyr
mrna05491.1	RLK-Pelle_LRR-V	Pkinase	Pkinase_Tyr
mrna05524.1	RLK-Pelle_LRR-V	Pkinase	Pkinase_Tyr
mrna10281.1	RLK-Pelle_LRR-V	Pkinase	Pkinase_Tyr
mrna19499.1	RLK-Pelle_LRR-V	Pkinase	Pkinase_Tyr
mrna22638.1	RLK-Pelle_LRR-V	Pkinase	Pkinase_Tyr
mrna22662.1	RLK-Pelle_LRR-V	Pkinase	Pkinase_Tyr
mrna30455.1	RLK-Pelle_LRR-V	Pkinase	Pkinase_Tyr
mrna00364.1	RLK-Pelle_LRR-VI-1	Pkinase	Pkinase_Tyr
mrna06369.1	RLK-Pelle_LRR-VI-1	Pkinase	Pkinase_Tyr
mrna24460.1	RLK-Pelle_LRR-VI-1	Pkinase	Pkinase_Tyr
mrna25918.1	RLK-Pelle_LRR-VI-1	Pkinase	Pkinase_Tyr
mrna26395.1	RLK-Pelle_LRR-VI-1	Pkinase	Pkinase_Tyr
mrna21020.1	RLK-Pelle_LRR-VI-2	Pkinase	Pkinase_Tyr
mrna28225.1	RLK-Pelle_LRR-VI-2	Pkinase	Pkinase_Tyr
mrna29678.1	RLK-Pelle_LRR-VI-2	Pkinase	Pkinase_Tyr
mrna32449.1	RLK-Pelle_LRR-VI-2	Pkinase	Pkinase_Tyr
mrna13883.1	RLK-Pelle_LRR-VII-1	Pkinase	Pkinase_Tyr
mrna21355.1	RLK-Pelle_LRR-VII-1	Pkinase	Pkinase_Tyr
mrna22273.1	RLK-Pelle_LRR-VII-1	Pkinase	Pkinase_Tyr
mrna32322.1	RLK-Pelle_LRR-VII-1	Pkinase	Pkinase_Tyr
mrna10074.1	RLK-Pelle_LRR-VII-2	Pkinase	Pkinase_Tyr
mrna29685.1	RLK-Pelle_LRR-VII-2	Pkinase	Pkinase_Tyr
mrna07742.1	RLK-Pelle_LRR-VII-3	Pkinase	Pkinase_Tyr
mrna15228.1	RLK-Pelle_LRR-VII-3	Pkinase	Pkinase_Tyr
mrna03528.1	RLK-Pelle_LRR-VIII-1	Pkinase	Pkinase_Tyr
mrna03532.1	RLK-Pelle_LRR-VIII-1	Pkinase	Pkinase_Tyr
mrna03534.1	RLK-Pelle_LRR-VIII-1	Pkinase	Pkinase_Tyr
mrna05569.1	RLK-Pelle_LRR-VIII-1	Pkinase	Pkinase_Tyr	Pkinase_Tyr
mrna13439.1	RLK-Pelle_LRR-VIII-1	Pkinase	Pkinase_Tyr
mrna13584.1	RLK-Pelle_LRR-VIII-1	Pkinase	Pkinase_Tyr	Pkinase_Tyr
mrna13585.1	RLK-Pelle_LRR-VIII-1	Pkinase	Pkinase_Tyr
mrna13646.1	RLK-Pelle_LRR-VIII-1	Pkinase	Pkinase_Tyr
mrna28058.1	RLK-Pelle_LRR-VIII-1	Pkinase	Pkinase_Tyr
mrna29277.1	RLK-Pelle_LRR-VIII-1	Pkinase	Pkinase_Tyr
mrna29278.1	RLK-Pelle_LRR-VIII-1	Pkinase	Pkinase_Tyr
mrna00740.1	RLK-Pelle_LRR-Xa	Pkinase	Pkinase_Tyr
mrna01316.1	RLK-Pelle_LRR-Xa	Pkinase	Pkinase_Tyr
mrna05293.1	RLK-Pelle_LRR-Xa	Pkinase	Pkinase_Tyr
mrna17482.1	RLK-Pelle_LRR-Xa	Pkinase	Pkinase_Tyr
mrna00864.1	RLK-Pelle_LRR-Xb-1	Pkinase	Pkinase_Tyr
mrna01195.1	RLK-Pelle_LRR-Xb-1	Pkinase	Pkinase_Tyr
mrna05431.1	RLK-Pelle_LRR-Xb-1	Pkinase	Pkinase_Tyr
mrna13302.1	RLK-Pelle_LRR-Xb-1	Pkinase	Pkinase_Tyr
mrna17112.1	RLK-Pelle_LRR-Xb-1	Pkinase	Pkinase_Tyr
mrna21119.1	RLK-Pelle_LRR-Xb-1	Pkinase	Pkinase_Tyr
mrna27599.1	RLK-Pelle_LRR-Xb-1	Pkinase	Pkinase_Tyr
mrna29270.1	RLK-Pelle_LRR-Xb-1	Pkinase	Pkinase_Tyr
mrna29765.1	RLK-Pelle_LRR-Xb-1	Pkinase	Pkinase_Tyr
mrna26068.1	RLK-Pelle_LRR-Xb-2	Pkinase	Pkinase_Tyr
mrna22139.1	RLK-Pelle_LRR-XI-1	Pkinase	Pkinase	Pkinase_Tyr	Pkinase_Tyr
mrna22141.1	RLK-Pelle_LRR-XI-1	Pkinase	Pkinase	Pkinase_Tyr
mrna01077.1	RLK-Pelle_LRR-XI-1	Pkinase	Pkinase_Tyr
mrna01491.1	RLK-Pelle_LRR-XI-1	Pkinase	Pkinase_Tyr
mrna05604.1	RLK-Pelle_LRR-XI-1	Pkinase	Pkinase_Tyr
mrna05608.1	RLK-Pelle_LRR-XI-1	Pkinase	Pkinase_Tyr
mrna05695.1	RLK-Pelle_LRR-XI-1	Pkinase	Pkinase_Tyr
mrna05696.1	RLK-Pelle_LRR-XI-1	Pkinase	Pkinase_Tyr
mrna07735.1	RLK-Pelle_LRR-XI-1	Pkinase	Pkinase_Tyr
mrna08126.1	RLK-Pelle_LRR-XI-1	Pkinase	Pkinase_Tyr
mrna08310.1	RLK-Pelle_LRR-XI-1	Pkinase	Pkinase_Tyr
mrna08313.1	RLK-Pelle_LRR-XI-1	Pkinase	Pkinase_Tyr
mrna08315.1	RLK-Pelle_LRR-XI-1	Pkinase	Pkinase_Tyr
mrna08337.1	RLK-Pelle_LRR-XI-1	Pkinase	Pkinase_Tyr
mrna08548.1	RLK-Pelle_LRR-XI-1	Pkinase	Pkinase_Tyr
mrna09010.1	RLK-Pelle_LRR-XI-1	Pkinase	Pkinase_Tyr
mrna10361.1	RLK-Pelle_LRR-XI-1	Pkinase	Pkinase_Tyr
mrna10371.1	RLK-Pelle_LRR-XI-1	Pkinase	Pkinase_Tyr
mrna10374.1	RLK-Pelle_LRR-XI-1	Pkinase	Pkinase_Tyr
mrna11302.1	RLK-Pelle_LRR-XI-1	Pkinase	Pkinase_Tyr
mrna11306.1	RLK-Pelle_LRR-XI-1	Pkinase	Pkinase_Tyr
mrna11311.1	RLK-Pelle_LRR-XI-1	Pkinase	Pkinase_Tyr
mrna11574.1	RLK-Pelle_LRR-XI-1	Pkinase	Pkinase_Tyr
mrna11927.1	RLK-Pelle_LRR-XI-1	Pkinase	Pkinase_Tyr
mrna12633.1	RLK-Pelle_LRR-XI-1	Pkinase	Pkinase_Tyr
mrna16693.1	RLK-Pelle_LRR-XI-1	Pkinase	Pkinase_Tyr
mrna16719.1	RLK-Pelle_LRR-XI-1	Pkinase	Pkinase_Tyr
mrna16828.1	RLK-Pelle_LRR-XI-1	Pkinase	Pkinase_Tyr
mrna16840.1	RLK-Pelle_LRR-XI-1	Pkinase	Pkinase_Tyr
mrna17561.1	RLK-Pelle_LRR-XI-1	Pkinase	Pkinase_Tyr
mrna18332.1	RLK-Pelle_LRR-XI-1	Pkinase	Pkinase_Tyr
mrna19693.1	RLK-Pelle_LRR-XI-1	Pkinase	Pkinase_Tyr
mrna19913.1	RLK-Pelle_LRR-XI-1	Pkinase	Pkinase_Tyr
mrna19929.1	RLK-Pelle_LRR-XI-1	Pkinase	Pkinase_Tyr
mrna20751.1	RLK-Pelle_LRR-XI-1	Pkinase	Pkinase_Tyr
mrna21196.1	RLK-Pelle_LRR-XI-1	Pkinase	Pkinase_Tyr
mrna22117.1	RLK-Pelle_LRR-XI-1	Pkinase	Pkinase_Tyr
mrna22140.1	RLK-Pelle_LRR-XI-1	Pkinase	Pkinase_Tyr
mrna22142.1	RLK-Pelle_LRR-XI-1	Pkinase	Pkinase_Tyr
mrna22143.1	RLK-Pelle_LRR-XI-1	Pkinase	Pkinase_Tyr
mrna24365.1	RLK-Pelle_LRR-XI-1	Pkinase	Pkinase_Tyr
mrna24643.1	RLK-Pelle_LRR-XI-1	Pkinase	Pkinase_Tyr
mrna24687.1	RLK-Pelle_LRR-XI-1	Pkinase	Pkinase_Tyr
mrna25207.1	RLK-Pelle_LRR-XI-1	Pkinase	Pkinase_Tyr
mrna26903.1	RLK-Pelle_LRR-XI-1	Pkinase	Pkinase_Tyr
mrna26905.1	RLK-Pelle_LRR-XI-1	Pkinase	Pkinase_Tyr
mrna27472.1	RLK-Pelle_LRR-XI-1	Pkinase	Pkinase_Tyr
mrna28692.1	RLK-Pelle_LRR-XI-1	Pkinase	Pkinase_Tyr
mrna29591.1	RLK-Pelle_LRR-XI-1	Pkinase	Pkinase_Tyr
mrna29764.1	RLK-Pelle_LRR-XI-1	Pkinase	Pkinase_Tyr
mrna30002.1	RLK-Pelle_LRR-XI-1	Pkinase	Pkinase_Tyr
mrna30003.1	RLK-Pelle_LRR-XI-1	Pkinase	Pkinase_Tyr
mrna30004.1	RLK-Pelle_LRR-XI-1	Pkinase	Pkinase_Tyr
mrna30005.1	RLK-Pelle_LRR-XI-1	Pkinase	Pkinase_Tyr
mrna30859.1	RLK-Pelle_LRR-XI-1	Pkinase	Pkinase_Tyr
mrna31782.1	RLK-Pelle_LRR-XI-1	Pkinase	Pkinase_Tyr
mrna32673.1	RLK-Pelle_LRR-XI-1	Pkinase	Pkinase_Tyr
mrna10001.1	RLK-Pelle_LRR-XI-2	Pkinase	Pkinase_Tyr
mrna03038.1	RLK-Pelle_LRR-XII-1	Pkinase	Pkinase_Tyr
mrna03065.1	RLK-Pelle_LRR-XII-1	Pkinase	Pkinase_Tyr
mrna03066.1	RLK-Pelle_LRR-XII-1	Pkinase	Pkinase_Tyr
mrna06329.1	RLK-Pelle_LRR-XII-1	Pkinase	Pkinase_Tyr
mrna07952.1	RLK-Pelle_LRR-XII-1	Pkinase	Pkinase_Tyr
mrna10114.1	RLK-Pelle_LRR-XII-1	Pkinase	Pkinase_Tyr
mrna15806.1	RLK-Pelle_LRR-XII-1	Pkinase	Pkinase_Tyr
mrna19276.1	RLK-Pelle_LRR-XII-1	Pkinase	Pkinase_Tyr
mrna19304.1	RLK-Pelle_LRR-XII-1	Pkinase	Pkinase_Tyr
mrna21189.1	RLK-Pelle_LRR-XII-1	Pkinase	Pkinase_Tyr
mrna21216.1	RLK-Pelle_LRR-XII-1	Pkinase	Pkinase_Tyr
mrna22546.1	RLK-Pelle_LRR-XII-1	Pkinase	Pkinase_Tyr
mrna23558.1	RLK-Pelle_LRR-XII-1	Pkinase	Pkinase_Tyr
mrna28939.1	RLK-Pelle_LRR-XII-1	Pkinase	Pkinase_Tyr
mrna29554.1	RLK-Pelle_LRR-XII-1	Pkinase	Pkinase_Tyr
mrna29686.1	RLK-Pelle_LRR-XII-1	Pkinase	Pkinase_Tyr
mrna29689.1	RLK-Pelle_LRR-XII-1	Pkinase	Pkinase_Tyr
mrna29692.1	RLK-Pelle_LRR-XII-1	Pkinase	Pkinase_Tyr
mrna30199.1	RLK-Pelle_LRR-XII-1	Pkinase	Pkinase_Tyr
mrna30550.1	RLK-Pelle_LRR-XII-1	Pkinase	Pkinase_Tyr
mrna25936.1	RLK-Pelle_LRR-XIIIa	Pkinase	Pkinase_Tyr
mrna27137.1	RLK-Pelle_LRR-XIIIa	Pkinase	Pkinase_Tyr
mrna27714.1	RLK-Pelle_LRR-XIIIa	Pkinase	Pkinase_Tyr
mrna13404.1	RLK-Pelle_LRR-XIIIb	Pkinase	Pkinase_Tyr
mrna15491.1	RLK-Pelle_LRR-XIIIb	Pkinase	Pkinase_Tyr
mrna15149.1	RLK-Pelle_LRR-XIV	Pkinase	Pkinase_Tyr
mrna25237.1	RLK-Pelle_LRR-XIV	Pkinase	Pkinase_Tyr
mrna04272.1	RLK-Pelle_LRR-XV	Pkinase	Pkinase_Tyr
mrna00531.1	RLK-Pelle_LysM	Pkinase	Pkinase_Tyr
mrna03587.1	RLK-Pelle_LysM	Pkinase	Pkinase_Tyr
mrna19496.1	RLK-Pelle_LysM	Pkinase	Pkinase_Tyr
mrna22156.1	RLK-Pelle_LysM	Pkinase	Pkinase_Tyr
mrna23251.1	RLK-Pelle_LysM	Pkinase	Pkinase_Tyr
mrna25725.1	RLK-Pelle_LysM	Pkinase	Pkinase_Tyr
mrna25908.1	RLK-Pelle_LysM	Pkinase	Pkinase_Tyr
mrna28630.1	RLK-Pelle_LysM	Pkinase	Pkinase_Tyr	Pkinase_Tyr
mrna29329.1	RLK-Pelle_LysM	Pkinase	Pkinase_Tyr
mrna29331.1	RLK-Pelle_LysM	Pkinase	Pkinase_Tyr
mrna29421.1	RLK-Pelle_LysM	Pkinase	Pkinase_Tyr
mrna29422.1	RLK-Pelle_LysM	Pkinase	Pkinase_Tyr
mrna29508.1	RLK-Pelle_LysM	Pkinase	Pkinase_Tyr
mrna31795.1	RLK-Pelle_LysM	Pkinase	Pkinase_Tyr
mrna32585.1	RLK-Pelle_LysM	Pkinase	Pkinase_Tyr
mrna00632.1	RLK-Pelle_PERK-1	Pkinase	Pkinase_Tyr
mrna04479.1	RLK-Pelle_PERK-1	Pkinase	Pkinase_Tyr
mrna08786.1	RLK-Pelle_PERK-1	Pkinase	Pkinase_Tyr
mrna10344.1	RLK-Pelle_PERK-1	Pkinase	Pkinase_Tyr	Pkinase_Tyr
mrna14788.1	RLK-Pelle_PERK-1	Pkinase	Pkinase_Tyr
mrna20430.1	RLK-Pelle_PERK-1	Pkinase	Pkinase_Tyr
mrna25746.1	RLK-Pelle_PERK-1	Pkinase	Pkinase_Tyr
mrna30893.1	RLK-Pelle_PERK-1	Pkinase	Pkinase_Tyr
mrna00433.1	RLK-Pelle_PERK-2	Pkinase	Pkinase_Tyr
mrna11417.1	RLK-Pelle_PERK-2	Pkinase	Pkinase_Tyr
mrna23091.1	RLK-Pelle_PERK-2	Pkinase	Pkinase_Tyr
mrna23689.1	RLK-Pelle_PERK-2	Pkinase	Pkinase_Tyr
mrna23690.1	RLK-Pelle_PERK-2	Pkinase	Pkinase_Tyr
mrna11059.1	RLK-Pelle_RKF3	Pkinase	Pkinase_Tyr
mrna11249.1	RLK-Pelle_RKF3	Pkinase	Pkinase_Tyr
mrna11251.1	RLK-Pelle_RKF3	Pkinase	Pkinase_Tyr
mrna22347.1	RLK-Pelle_RKF3	Pkinase	Pkinase_Tyr
mrna22348.1	RLK-Pelle_RKF3	Pkinase	Pkinase_Tyr
mrna27748.1	RLK-Pelle_RKF3	Pkinase	Pkinase_Tyr
mrna13875.1	RLK-Pelle_RLCK-II	Pkinase	Pkinase_Tyr
mrna07969.1	RLK-Pelle_RLCK-IV	Pkinase	Pkinase_Tyr
mrna19262.1	RLK-Pelle_RLCK-IV	Pkinase	Pkinase_Tyr
mrna19263.1	RLK-Pelle_RLCK-IV	Pkinase	Pkinase_Tyr
mrna31125.1	RLK-Pelle_RLCK-IV	Pkinase	Pkinase_Tyr
mrna01404.1	RLK-Pelle_RLCK-IXa	Pkinase	Pkinase_Tyr
mrna06786.1	RLK-Pelle_RLCK-IXa	Pkinase	Pkinase_Tyr
mrna21551.1	RLK-Pelle_RLCK-IXa	Pkinase	Pkinase_Tyr
mrna23671.1	RLK-Pelle_RLCK-IXb	Pkinase	Pkinase	Pkinase_Tyr	Pkinase_Tyr	Pkinase_Tyr
mrna05537.1	RLK-Pelle_RLCK-IXb	Pkinase	Pkinase_Tyr
mrna07499.1	RLK-Pelle_RLCK-IXb	Pkinase	Pkinase_Tyr
mrna08740.1	RLK-Pelle_RLCK-IXb	Pkinase	Pkinase_Tyr
mrna12685.1	RLK-Pelle_RLCK-IXb	Pkinase	Pkinase_Tyr
mrna13236.1	RLK-Pelle_RLCK-IXb	Pkinase	Pkinase_Tyr
mrna14109.1	RLK-Pelle_RLCK-IXb	Pkinase	Pkinase_Tyr
mrna15432.1	RLK-Pelle_RLCK-IXb	Pkinase	Pkinase_Tyr
mrna15729.1	RLK-Pelle_RLCK-IXb	Pkinase	Pkinase_Tyr
mrna15730.1	RLK-Pelle_RLCK-IXb	Pkinase	Pkinase_Tyr
mrna15816.1	RLK-Pelle_RLCK-IXb	Pkinase	Pkinase_Tyr
mrna15995.1	RLK-Pelle_RLCK-IXb	Pkinase	Pkinase_Tyr
mrna19308.1	RLK-Pelle_RLCK-IXb	Pkinase	Pkinase_Tyr
mrna20826.1	RLK-Pelle_RLCK-IXb	Pkinase	Pkinase_Tyr
mrna20827.1	RLK-Pelle_RLCK-IXb	Pkinase	Pkinase_Tyr
mrna21173.1	RLK-Pelle_RLCK-IXb	Pkinase	Pkinase_Tyr
mrna23677.1	RLK-Pelle_RLCK-IXb	Pkinase	Pkinase_Tyr	Pkinase_Tyr
mrna09125.1	RLK-Pelle_RLCK-V	Pkinase	Pkinase_Tyr
mrna13193.1	RLK-Pelle_RLCK-V	Pkinase	Pkinase_Tyr
mrna19236.1	RLK-Pelle_RLCK-V	Pkinase	Pkinase_Tyr
mrna20424.1	RLK-Pelle_RLCK-V	Pkinase	Pkinase_Tyr
mrna22816.1	RLK-Pelle_RLCK-V	Pkinase	Pkinase_Tyr
mrna22925.1	RLK-Pelle_RLCK-V	Pkinase	Pkinase_Tyr
mrna23821.1	RLK-Pelle_RLCK-V	Pkinase	Pkinase_Tyr
mrna28721.1	RLK-Pelle_RLCK-V	Pkinase	Pkinase_Tyr
mrna06655.1	RLK-Pelle_RLCK-VI	Pkinase	Pkinase_Tyr
mrna07548.1	RLK-Pelle_RLCK-VI	Pkinase	Pkinase_Tyr
mrna08555.1	RLK-Pelle_RLCK-VI	Pkinase	Pkinase_Tyr
mrna10954.1	RLK-Pelle_RLCK-VI	Pkinase	Pkinase_Tyr
mrna16161.1	RLK-Pelle_RLCK-VI	Pkinase	Pkinase_Tyr
mrna16955.1	RLK-Pelle_RLCK-VI	Pkinase	Pkinase_Tyr
mrna16992.1	RLK-Pelle_RLCK-VI	Pkinase	Pkinase_Tyr
mrna17170.1	RLK-Pelle_RLCK-VI	Pkinase	Pkinase_Tyr
mrna17942.1	RLK-Pelle_RLCK-VI	Pkinase	Pkinase_Tyr
mrna20831.1	RLK-Pelle_RLCK-VI	Pkinase	Pkinase_Tyr
mrna22349.1	RLK-Pelle_RLCK-VI	Pkinase	Pkinase_Tyr
mrna27749.1	RLK-Pelle_RLCK-VI	Pkinase	Pkinase_Tyr
mrna01360.1	RLK-Pelle_RLCK-VIIa-1	Pkinase	Pkinase_Tyr
mrna03142.1	RLK-Pelle_RLCK-VIIa-1	Pkinase	Pkinase_Tyr
mrna06753.1	RLK-Pelle_RLCK-VIIa-1	Pkinase	Pkinase_Tyr
mrna10908.1	RLK-Pelle_RLCK-VIIa-1	Pkinase	Pkinase_Tyr
mrna16741.1	RLK-Pelle_RLCK-VIIa-1	Pkinase	Pkinase_Tyr
mrna17519.1	RLK-Pelle_RLCK-VIIa-1	Pkinase	Pkinase_Tyr
mrna18153.1	RLK-Pelle_RLCK-VIIa-1	Pkinase	Pkinase_Tyr
mrna19582.1	RLK-Pelle_RLCK-VIIa-1	Pkinase	Pkinase_Tyr
mrna23336.1	RLK-Pelle_RLCK-VIIa-1	Pkinase	Pkinase_Tyr
mrna29417.1	RLK-Pelle_RLCK-VIIa-1	Pkinase	Pkinase_Tyr
mrna29838.1	RLK-Pelle_RLCK-VIIa-1	Pkinase	Pkinase_Tyr
mrna24108.1	RLK-Pelle_RLCK-VIIa-2	Pkinase	Pkinase	Pkinase_Tyr	Pkinase_Tyr
mrna26504.1	RLK-Pelle_RLCK-VIIa-2	Pkinase	Pkinase	Pkinase_Tyr	Pkinase_Tyr
mrna26505.1	RLK-Pelle_RLCK-VIIa-2	Pkinase	Pkinase	Pkinase_Tyr	Pkinase_Tyr
mrna26593.1	RLK-Pelle_RLCK-VIIa-2	Pkinase	Pkinase	Pkinase_Tyr	Pkinase_Tyr
mrna26595.1	RLK-Pelle_RLCK-VIIa-2	Pkinase	Pkinase	Pkinase_Tyr
mrna01269.1	RLK-Pelle_RLCK-VIIa-2	Pkinase	Pkinase_Tyr
mrna01596.1	RLK-Pelle_RLCK-VIIa-2	Pkinase	Pkinase_Tyr
mrna03054.1	RLK-Pelle_RLCK-VIIa-2	Pkinase	Pkinase_Tyr
mrna05298.1	RLK-Pelle_RLCK-VIIa-2	Pkinase	Pkinase_Tyr
mrna09611.1	RLK-Pelle_RLCK-VIIa-2	Pkinase	Pkinase_Tyr
mrna10653.1	RLK-Pelle_RLCK-VIIa-2	Pkinase	Pkinase_Tyr
mrna10909.1	RLK-Pelle_RLCK-VIIa-2	Pkinase	Pkinase_Tyr
mrna10910.1	RLK-Pelle_RLCK-VIIa-2	Pkinase	Pkinase_Tyr
mrna12198.1	RLK-Pelle_RLCK-VIIa-2	Pkinase	Pkinase_Tyr
mrna12512.1	RLK-Pelle_RLCK-VIIa-2	Pkinase	Pkinase_Tyr
mrna13056.1	RLK-Pelle_RLCK-VIIa-2	Pkinase	Pkinase_Tyr
mrna13628.1	RLK-Pelle_RLCK-VIIa-2	Pkinase	Pkinase_Tyr
mrna14077.1	RLK-Pelle_RLCK-VIIa-2	Pkinase	Pkinase_Tyr
mrna14078.1	RLK-Pelle_RLCK-VIIa-2	Pkinase	Pkinase_Tyr
mrna15366.1	RLK-Pelle_RLCK-VIIa-2	Pkinase	Pkinase_Tyr
mrna15486.1	RLK-Pelle_RLCK-VIIa-2	Pkinase	Pkinase_Tyr
mrna17318.1	RLK-Pelle_RLCK-VIIa-2	Pkinase	Pkinase_Tyr
mrna18422.1	RLK-Pelle_RLCK-VIIa-2	Pkinase	Pkinase_Tyr
mrna23183.1	RLK-Pelle_RLCK-VIIa-2	Pkinase	Pkinase_Tyr
mrna23184.1	RLK-Pelle_RLCK-VIIa-2	Pkinase	Pkinase_Tyr
mrna24097.1	RLK-Pelle_RLCK-VIIa-2	Pkinase	Pkinase_Tyr
mrna24099.1	RLK-Pelle_RLCK-VIIa-2	Pkinase	Pkinase_Tyr
mrna24105.1	RLK-Pelle_RLCK-VIIa-2	Pkinase	Pkinase_Tyr
mrna24114.1	RLK-Pelle_RLCK-VIIa-2	Pkinase	Pkinase_Tyr
mrna26503.1	RLK-Pelle_RLCK-VIIa-2	Pkinase	Pkinase_Tyr
mrna26596.1	RLK-Pelle_RLCK-VIIa-2	Pkinase	Pkinase_Tyr
mrna27709.1	RLK-Pelle_RLCK-VIIa-2	Pkinase	Pkinase_Tyr
mrna28322.1	RLK-Pelle_RLCK-VIIa-2	Pkinase	Pkinase_Tyr
mrna31104.1	RLK-Pelle_RLCK-VIIa-2	Pkinase	Pkinase_Tyr
mrna00688.1	RLK-Pelle_RLCK-VIIb	Pkinase	Pkinase_Tyr
mrna18005.1	RLK-Pelle_RLCK-VIII	Pkinase	Pkinase_Tyr
mrna22415.1	RLK-Pelle_RLCK-VIII	Pkinase	Pkinase_Tyr
mrna22817.1	RLK-Pelle_RLCK-VIII	Pkinase	Pkinase_Tyr
mrna24559.1	RLK-Pelle_RLCK-VIII	Pkinase	Pkinase_Tyr
mrna10985.1	RLK-Pelle_RLCK-X	Pkinase	Pkinase_Tyr
mrna15945.1	RLK-Pelle_RLCK-X	Pkinase	Pkinase_Tyr
mrna15828.1	RLK-Pelle_RLCK-XI	Pkinase	Pkinase	Pkinase_Tyr
mrna19450.1	RLK-Pelle_RLCK-XI	Pkinase	Pkinase	Pkinase_Tyr	Pkinase_Tyr
mrna13366.1	RLK-Pelle_RLCK-XI	Pkinase	Pkinase_Tyr
mrna07775.1	RLK-Pelle_RLCK-XII-1	Pkinase	Pkinase_Tyr
mrna07778.1	RLK-Pelle_RLCK-XII-1	Pkinase	Pkinase_Tyr
mrna08625.1	RLK-Pelle_RLCK-XII-1	Pkinase	Pkinase_Tyr
mrna10732.1	RLK-Pelle_RLCK-XII-1	Pkinase	Pkinase_Tyr
mrna17222.1	RLK-Pelle_RLCK-XII-1	Pkinase	Pkinase_Tyr
mrna18752.1	RLK-Pelle_RLCK-XII-1	Pkinase	Pkinase_Tyr
mrna19040.1	RLK-Pelle_RLCK-XII-1	Pkinase	Pkinase_Tyr
mrna32475.1	RLK-Pelle_RLCK-XII-1	Pkinase	Pkinase_Tyr
mrna21869.1	RLK-Pelle_RLCK-XII-2	Pkinase	Pkinase_Tyr
mrna25418.1	RLK-Pelle_RLCK-XII-2	Pkinase	Pkinase_Tyr
mrna01822.1	RLK-Pelle_RLCK-XIII	Pkinase	Pkinase_Tyr
mrna13364.1	RLK-Pelle_RLCK-XV	Pkinase	Pkinase_Tyr
mrna15733.1	RLK-Pelle_RLCK-XV	Pkinase	Pkinase_Tyr
mrna16959.1	RLK-Pelle_RLCK-XV	Pkinase	Pkinase_Tyr
mrna28050.1	RLK-Pelle_RLCK-XV	Pkinase	Pkinase_Tyr	Pkinase_Tyr
mrna21081.1	RLK-Pelle_RLCK-XVI	Pkinase	Pkinase_Tyr
mrna18710.1	RLK-Pelle_SD-2b	Pkinase	Pkinase	Pkinase	Pkinase_Tyr	Pkinase_Tyr	Pkinase_Tyr
mrna20632.1	RLK-Pelle_SD-2b	Pkinase	Pkinase	Pkinase_Tyr	Pkinase_Tyr
mrna00174.1	RLK-Pelle_SD-2b	Pkinase	Pkinase_Tyr
mrna00183.1	RLK-Pelle_SD-2b	Pkinase	Pkinase_Tyr
mrna00184.1	RLK-Pelle_SD-2b	Pkinase	Pkinase_Tyr
mrna02004.1	RLK-Pelle_SD-2b	Pkinase	Pkinase_Tyr
mrna08851.1	RLK-Pelle_SD-2b	Pkinase	Pkinase_Tyr
mrna09151.1	RLK-Pelle_SD-2b	Pkinase	Pkinase_Tyr
mrna11629.1	RLK-Pelle_SD-2b	Pkinase	Pkinase_Tyr
mrna11630.1	RLK-Pelle_SD-2b	Pkinase	Pkinase_Tyr
mrna13148.1	RLK-Pelle_SD-2b	Pkinase	Pkinase_Tyr
mrna15687.1	RLK-Pelle_SD-2b	Pkinase	Pkinase_Tyr
mrna17726.1	RLK-Pelle_SD-2b	Pkinase	Pkinase_Tyr
mrna17731.1	RLK-Pelle_SD-2b	Pkinase	Pkinase_Tyr
mrna17732.1	RLK-Pelle_SD-2b	Pkinase	Pkinase_Tyr
mrna18554.1	RLK-Pelle_SD-2b	Pkinase	Pkinase_Tyr
mrna18555.1	RLK-Pelle_SD-2b	Pkinase	Pkinase_Tyr
mrna18711.1	RLK-Pelle_SD-2b	Pkinase	Pkinase_Tyr
mrna19270.1	RLK-Pelle_SD-2b	Pkinase	Pkinase_Tyr
mrna20630.1	RLK-Pelle_SD-2b	Pkinase	Pkinase_Tyr
mrna20631.1	RLK-Pelle_SD-2b	Pkinase	Pkinase_Tyr
mrna20664.1	RLK-Pelle_SD-2b	Pkinase	Pkinase_Tyr
mrna21089.1	RLK-Pelle_SD-2b	Pkinase	Pkinase_Tyr
mrna26851.1	RLK-Pelle_SD-2b	Pkinase	Pkinase_Tyr
mrna30977.1	RLK-Pelle_SD-2b	Pkinase	Pkinase_Tyr
mrna32063.1	RLK-Pelle_SD-2b	Pkinase	Pkinase_Tyr
mrna32067.1	RLK-Pelle_SD-2b	Pkinase	Pkinase_Tyr
mrna32071.1	RLK-Pelle_SD-2b	Pkinase	Pkinase_Tyr
mrna32074.1	RLK-Pelle_SD-2b	Pkinase	Pkinase_Tyr
mrna32655.1	RLK-Pelle_SD-2b	Pkinase	Pkinase_Tyr
mrna34881.1	RLK-Pelle_SD-2b	Pkinase	Pkinase_Tyr
mrna08998.1	RLK-Pelle_Singleton	Pkinase	Pkinase_Tyr	Pkinase_Tyr
mrna23148.1	RLK-Pelle_URK-1	Pkinase	Pkinase_Tyr
mrna28243.1	RLK-Pelle_URK-1	Pkinase	Pkinase_Tyr
mrna00659.1	RLK-Pelle_URK-2	Pkinase	Pkinase_Tyr
mrna07686.1	RLK-Pelle_URK-2	Pkinase	Pkinase_Tyr
mrna16739.1	RLK-Pelle_URK-2	Pkinase	Pkinase_Tyr
mrna18599.1	RLK-Pelle_URK-3	Pkinase	Pkinase_Tyr
mrna02347.1	RLK-Pelle_WAK	Pkinase	Pkinase_Tyr
mrna12589.1	RLK-Pelle_WAK	Pkinase	Pkinase_Tyr
mrna15826.1	RLK-Pelle_WAK	Pkinase	Pkinase_Tyr
mrna28861.1	RLK-Pelle_WAK	Pkinase	Pkinase_Tyr
mrna33825.1	RLK-Pelle_WAK	Pkinase	Pkinase_Tyr
mrna33903.1	RLK-Pelle_WAK	Pkinase	Pkinase_Tyr
mrna34017.1	RLK-Pelle_WAK	Pkinase	Pkinase_Tyr	Pkinase_Tyr
mrna34300.1	RLK-Pelle_WAK	Pkinase	Pkinase_Tyr
mrna34321.1	RLK-Pelle_WAK	Pkinase	Pkinase_Tyr
mrna34322.1	RLK-Pelle_WAK	Pkinase	Pkinase_Tyr
mrna34339.1	RLK-Pelle_WAK	Pkinase	Pkinase_Tyr
mrna34846.1	RLK-Pelle_WAK	Pkinase	Pkinase_Tyr
mrna03686.1	RLK-Pelle_WAK_LRK10L-1	Pkinase	Pkinase	Pkinase_Tyr	Pkinase_Tyr
mrna20850.1	RLK-Pelle_WAK_LRK10L-1	Pkinase	Pkinase	Pkinase_Tyr	Pkinase_Tyr
mrna03687.1	RLK-Pelle_WAK_LRK10L-1	Pkinase	Pkinase_Tyr
mrna18355.1	RLK-Pelle_WAK_LRK10L-1	Pkinase	Pkinase_Tyr
mrna25128.1	RLK-Pelle_WAK_LRK10L-1	Pkinase	Pkinase_Tyr
mrna27520.1	RLK-Pelle_WAK_LRK10L-1	Pkinase	Pkinase_Tyr
mrna29996.1	RLK-Pelle_WAK_LRK10L-1	Pkinase	Pkinase_Tyr
mrna30077.1	RLK-Pelle_WAK_LRK10L-1	Pkinase	Pkinase_Tyr
mrna00785.1	SCY1_SCYL1	Pkinase	Pkinase_Tyr
mrna31213.1	SCY1_SCYL2	Pkinase	Pkinase_Tyr
mrna11779.1	STE_STE11	Pkinase	Pkinase	Pkinase_Tyr
mrna17648.1	STE_STE11	Pkinase	Pkinase	Pkinase_Tyr	Pkinase_Tyr
mrna18511.1	STE_STE11	Pkinase	Pkinase	Pkinase_Tyr	Pkinase_Tyr	Pkinase_Tyr
mrna18880.1	STE_STE11	Pkinase	Pkinase	Pkinase_Tyr	Pkinase_Tyr
mrna22552.1	STE_STE11	Pkinase	Pkinase	Pkinase_Tyr	Pkinase_Tyr
mrna00397.1	STE_STE11	Pkinase	Pkinase_Tyr
mrna00435.1	STE_STE11	Pkinase	Pkinase_Tyr
mrna01088.1	STE_STE11	Pkinase	Pkinase_Tyr
mrna02258.1	STE_STE11	Pkinase	Pkinase_Tyr
mrna03200.1	STE_STE11	Pkinase	Pkinase_Tyr
mrna03406.1	STE_STE11	Pkinase	Pkinase_Tyr
mrna05347.1	STE_STE11	Pkinase	Pkinase_Tyr
mrna05438.1	STE_STE11	Pkinase	Pkinase_Tyr
mrna05905.1	STE_STE11	Pkinase	Pkinase_Tyr
mrna07940.1	STE_STE11	Pkinase	Pkinase_Tyr
mrna11097.1	STE_STE11	Pkinase	Pkinase_Tyr
mrna11098.1	STE_STE11	Pkinase	Pkinase_Tyr
mrna12171.1	STE_STE11	Pkinase	Pkinase_Tyr
mrna13228.1	STE_STE11	Pkinase	Pkinase_Tyr
mrna15042.1	STE_STE11	Pkinase	Pkinase_Tyr
mrna19014.1	STE_STE11	Pkinase	Pkinase_Tyr
mrna19476.1	STE_STE11	Pkinase	Pkinase_Tyr
mrna23827.1	STE_STE11	Pkinase	Pkinase_Tyr
mrna23961.1	STE_STE11	Pkinase	Pkinase_Tyr
mrna24085.1	STE_STE11	Pkinase	Pkinase_Tyr
mrna24440.1	STE_STE11	Pkinase	Pkinase_Tyr
mrna24443.1	STE_STE11	Pkinase	Pkinase_Tyr
mrna25385.1	STE_STE11	Pkinase	Pkinase_Tyr
mrna26535.1	STE_STE11	Pkinase	Pkinase_Tyr
mrna29222.1	STE_STE11	Pkinase	Pkinase_Tyr
mrna29506.1	STE_STE11	Pkinase	Pkinase_Tyr
mrna32511.1	STE_STE11	Pkinase	Pkinase_Tyr
mrna00635.1	STE_STE20-Fray	Pkinase	Pkinase_Tyr
mrna01904.1	STE_STE20-Fray	Pkinase	Pkinase_Tyr
mrna15891.1	STE_STE20-Fray	Pkinase	Pkinase_Tyr
mrna28424.1	STE_STE20-Fray	Pkinase	Pkinase_Tyr
mrna32528.1	STE_STE20-Fray	Pkinase	Pkinase_Tyr
mrna00986.1	STE_STE20-YSK	Pkinase	Pkinase_Tyr
mrna05705.1	STE_STE7	Pkinase	Pkinase_Tyr
mrna05708.1	STE_STE7	Pkinase	Pkinase_Tyr
mrna09341.1	STE_STE7	Pkinase	Pkinase_Tyr
mrna11330.1	STE_STE7	Pkinase	Pkinase_Tyr
mrna12692.1	STE_STE7	Pkinase	Pkinase_Tyr
mrna13903.1	STE_STE7	Pkinase	Pkinase_Tyr
mrna28477.1	STE_STE7	Pkinase	Pkinase_Tyr
mrna32487.1	STE_STE7	Pkinase	Pkinase_Tyr
mrna32490.1	STE_STE7	Pkinase	Pkinase_Tyr
mrna00825.1	STE_STE-Pl	Pkinase	Pkinase_Tyr
mrna15756.1	TKL_CTR1-DRK-1	Pkinase	Pkinase_Tyr
mrna02685.1	TKL_CTR1-DRK-2	Pkinase	Pkinase_Tyr
mrna05110.1	TKL_CTR1-DRK-2	Pkinase	Pkinase_Tyr
mrna05116.1	TKL_CTR1-DRK-2	Pkinase	Pkinase_Tyr
mrna05117.1	TKL_CTR1-DRK-2	Pkinase	Pkinase_Tyr	Pkinase_Tyr
mrna09398.1	TKL_CTR1-DRK-2	Pkinase	Pkinase_Tyr
mrna16465.1	TKL_CTR1-DRK-2	Pkinase	Pkinase_Tyr
mrna26528.1	TKL_CTR1-DRK-2	Pkinase	Pkinase_Tyr
mrna30145.1	TKL_CTR1-DRK-2	Pkinase	Pkinase_Tyr
mrna32405.1	TKL_CTR1-DRK-2	Pkinase	Pkinase_Tyr
mrna18912.1	TKL_Gdt	Pkinase	Pkinase_Tyr
mrna32034.1	TKL_Gdt	Pkinase	Pkinase_Tyr
mrna20327.1	TKL-Cr-3	Pkinase	Pkinase_Tyr
mrna11621.1	TKL-Pl-1	Pkinase	Pkinase_Tyr
mrna14227.1	TKL-Pl-1	Pkinase	Pkinase_Tyr
mrna15725.1	TKL-Pl-1	Pkinase	Pkinase_Tyr
mrna28928.1	TKL-Pl-2	Pkinase	Pkinase_Tyr
mrna17615.1	TKL-Pl-3	Pkinase	Pkinase_Tyr
mrna00654.1	TKL-Pl-4	Pkinase	Pkinase_Tyr
mrna02382.1	TKL-Pl-4	Pkinase	Pkinase_Tyr
mrna08592.1	TKL-Pl-4	Pkinase	Pkinase_Tyr
mrna09947.1	TKL-Pl-4	Pkinase	Pkinase_Tyr
mrna13863.1	TKL-Pl-4	Pkinase	Pkinase_Tyr
mrna14517.1	TKL-Pl-4	Pkinase	Pkinase_Tyr
mrna16468.1	TKL-Pl-4	Pkinase	Pkinase_Tyr
mrna19749.1	TKL-Pl-4	Pkinase	Pkinase_Tyr
mrna20329.1	TKL-Pl-4	Pkinase	Pkinase_Tyr
mrna21178.1	TKL-Pl-4	Pkinase	Pkinase_Tyr
mrna21180.1	TKL-Pl-4	Pkinase	Pkinase_Tyr
mrna23756.1	TKL-Pl-4	Pkinase	Pkinase_Tyr
mrna27940.1	TKL-Pl-4	Pkinase	Pkinase_Tyr
mrna28397.1	TKL-Pl-4	Pkinase	Pkinase_Tyr
mrna29546.1	TKL-Pl-4	Pkinase	Pkinase_Tyr
mrna29873.1	TKL-Pl-4	Pkinase	Pkinase_Tyr
mrna29972.1	TKL-Pl-4	Pkinase	Pkinase_Tyr
mrna32170.1	TKL-Pl-4	Pkinase	Pkinase_Tyr
mrna32177.1	TKL-Pl-4	Pkinase	Pkinase_Tyr
mrna32651.1	TKL-Pl-4	Pkinase	Pkinase_Tyr
mrna00577.1	TKL-Pl-5	Pkinase	Pkinase	Pkinase_Tyr	Pkinase_Tyr
mrna10138.1	TKL-Pl-5	Pkinase	Pkinase	Pkinase_Tyr	Pkinase_Tyr
mrna07669.1	TKL-Pl-5	Pkinase	Pkinase_Tyr
mrna19329.1	TKL-Pl-5	Pkinase	Pkinase_Tyr
mrna24851.1	TKL-Pl-5	Pkinase	Pkinase_Tyr
mrna17546.1	TKL-Pl-6	Pkinase	Pkinase_Tyr
mrna18498.1	TKL-Pl-6	Pkinase	Pkinase_Tyr
mrna20003.1	TKL-Pl-6	Pkinase	Pkinase_Tyr
mrna24385.1	TKL-Pl-6	Pkinase	Pkinase_Tyr
mrna27368.1	TKL-Pl-6	Pkinase	Pkinase_Tyr
mrna30833.1	TKL-Pl-6	Pkinase	Pkinase_Tyr
mrna30981.1	TKL-Pl-6	Pkinase	Pkinase_Tyr
mrna28217.1	TKL-Pl-7	Pkinase	Pkinase_Tyr
mrna15407.1	TKL-Pl-8	Pkinase	Pkinase_Tyr
mrna07692.1	TLK	Pkinase	Pkinase_Tyr
mrna11116.1	TTK	Pkinase	Pkinase_Tyr
mrna12599.1	ULK_Fused	Pkinase	Pkinase_Tyr
mrna12607.1	ULK_Fused	Pkinase	Pkinase_Tyr
mrna25781.1	ULK_Fused	Pkinase	Pkinase_Tyr
mrna06707.1	ULK_ULK4	Pkinase	Pkinase_Tyr
mrna24906.1	WEE	Pkinase	Pkinase_Tyr
mrna03132.1	WNK_NRBP	Pkinase	Pkinase	Pkinase_Tyr	Pkinase_Tyr
mrna09872.1	WNK_NRBP	Pkinase	Pkinase	Pkinase_Tyr
mrna01133.1	WNK_NRBP	Pkinase	Pkinase_Tyr
mrna01144.1	WNK_NRBP	Pkinase	Pkinase_Tyr
mrna03547.1	WNK_NRBP	Pkinase	Pkinase_Tyr
mrna09954.1	WNK_NRBP	Pkinase	Pkinase_Tyr
mrna13854.1	WNK_NRBP	Pkinase	Pkinase_Tyr
mrna16040.1	WNK_NRBP	Pkinase	Pkinase_Tyr
mrna16513.1	WNK_NRBP	Pkinase	Pkinase_Tyr
mrna17864.1	WNK_NRBP	Pkinase	Pkinase_Tyr
mrna18683.1	WNK_NRBP	Pkinase	Pkinase_Tyr
mrna21653.1	WNK_NRBP	Pkinase	Pkinase_Tyr
mrna23978.1	WNK_NRBP	Pkinase	Pkinase_Tyr
mrna28121.1	WNK_NRBP	Pkinase	Pkinase_Tyr
