# Supplementary material for: The wild strawberry kinome: identification, classification and transcript profiling of protein kinases during development and in response to gray mold infection
Source: BMC Genomics. 2020 Sep 14;21:635. doi: 10.1186/s12864-020-07053-4 (PMC7490889; doi:10.1186/s12864-020-07053-4)
Supplement: Supplementary file 7 — Additional file 7: Table S6. List of all the duplicated strawberry protein kinases. [file 12864_2020_7053_MOESM7_ESM.xlsx]

## Sheet: Sheet1
Table S6: List of all the duplicated strawberry protein kinases.
Duplication 1	Location	Gene Family	Duplication 2	Location	Gene Family	E-value	Duplication type
mrna08269.1	LG2:13098099	AGC_NDR	mrna11481.1	LG4:3212280	AGC_NDR	0	WGD
mrna12688.1	LG1:5741305	AGC_NDR	mrna15428.1	LG6:13811895	AGC_NDR	0	WGD
mrna30242.1	LG6:12604406	AGC_RSK-2	mrna22007.1	unanchored:4303348	AGC_RSK-2	4e-30	WGD
mrna10067.1	LG1:202721	CAMK_CAMKL-CHK1	mrna15015.1	LG2:21680086	CAMK_CAMKL-CHK1	2e-168	WGD
mrna13841.1	LG6:7527235	CAMK_CAMKL-CHK1	mrna21319.1	LG7:18041660	CAMK_CAMKL-CHK1	2e-170	WGD
mrna28132.1	LG3:20278106	CAMK_CAMKL-CHK1	mrna13849.1	LG6:7562772	CAMK_CAMKL-CHK1	0	WGD
mrna28136.1	LG3:20300376	CAMK_CAMKL-CHK1	mrna13841.1	LG6:7527235	CAMK_CAMKL-CHK1	0	WGD
mrna28136.1	LG3:20300376	CAMK_CAMKL-CHK1	mrna21319.1	LG7:18041660	CAMK_CAMKL-CHK1	1e-160	WGD
mrna18654.1	LG7:1196275	CAMK_CDPK	mrna12762.1	LG7:20059206	CAMK_CDPK	0	WGD
mrna32375.1	LG5:995733	CAMK_CDPK	mrna13335.1	LG7:22042257	CAMK_CDPK	0	WGD
mrna16244.1	LG1:18156792	CAMK_OST1L	mrna11969.1	LG5:23751256	CAMK_OST1L	1e-160	WGD
mrna08271.1	LG2:13110968	CK1_CK1	mrna11484.1	LG4:3232931	CK1_CK1	0	WGD
mrna08825.1	LG2:20388305	CK1_CK1	mrna11866.1	LG5:21794194	CK1_CK1	0	WGD
mrna12673.1	LG1:5687510	CK1_CK1	mrna07489.1	LG6:26458756	CK1_CK1	0	WGD
mrna26062.1	LG5:7338849	CMGC_CDK-CRK7-CDK9	mrna04392.1	LG6:33446161	CMGC_CDK-CRK7-CDK9	0	WGD
mrna01549.1	LG1:14608972	CMGC_CK2	mrna02553.1	LG2:17652657	CMGC_CK2	1e-175	WGD
mrna29693.1	LG3:5169489	CMGC_GSK	mrna15782.1	LG6:21671829	CMGC_GSK	0	WGD
mrna14943.1	LG1:8393664	CMGC_MAPK	mrna15192.1	LG2:22508007	CMGC_MAPK	0	WGD
mrna31827.1	LG5:1923265	CMGC_MAPK	mrna19238.1	LG7:2788930	CMGC_MAPK	0	WGD
mrna10795.1	LG5:12736778	Group-Pl-2	mrna04872.1	LG7:10640322	Group-Pl-2	0	WGD
mrna13027.1	LG1:7047553	IRE1	mrna31502.1	LG5:20192033	IRE1	0	WGD
mrna32475.1	LG5:1522975	RLK-Pelle_RLCK-XII-1	mrna19040.1	LG7:3434712	RLK-Pelle_RLCK-XII-1	0	WGD
mrna07775.1	LG3:21763122	RLK-Pelle_RLCK-XII-1	mrna18752.1	LG6:6059281	RLK-Pelle_RLCK-XII-1	0	WGD
mrna22816.1	LG4:20800791	RLK-Pelle_RLCK-V	mrna22925.1	LG6:4013026	RLK-Pelle_RLCK-V	0	WGD
mrna18153.1	LG6:4333873	RLK-Pelle_RLCK-VIIa-1	mrna23336.1	LG7:14948859	RLK-Pelle_RLCK-VIIa-1	0	WGD
mrna12512.1	LG1:6190006	RLK-Pelle_RLCK-VIIa-2	mrna05298.1	LG6:27118502	RLK-Pelle_RLCK-VIIa-2	6e-179	WGD
mrna17222.1	LG2:9744994	RLK-Pelle_RLCK-XII-1	mrna08625.1	LG2:19384349	RLK-Pelle_RLCK-XII-1	0	WGD
mrna24559.1	LG1:12144546	RLK-Pelle_RLCK-VIII	mrna22817.1	LG4:20804185	RLK-Pelle_RLCK-VIII	0	WGD
mrna04495.1	LG4:26071871	RLK-Pelle_LRR-II	mrna04170.1	LG6:32396592	RLK-Pelle_LRR-II	0	WGD
mrna06369.1	LG5:4949540	RLK-Pelle_LRR-VI-1	mrna25918.1	LG6:38455593	RLK-Pelle_LRR-VI-1	0	WGD
mrna08337.1	LG2:13521239	RLK-Pelle_LRR-XI-1	mrna16693.1	LG6:899378	RLK-Pelle_LRR-XI-1	0	WGD
mrna32289.1	LG5:518677	RLK-Pelle_LRR-IV	mrna13428.1	LG7:22527063	RLK-Pelle_LRR-IV	0	WGD
mrna13883.1	LG6:7727229	RLK-Pelle_LRR-VII-1	mrna21355.1	LG7:18203508	RLK-Pelle_LRR-VII-1	0	WGD
mrna28063.1	LG3:19911427	RLK-Pelle_LRR-III	mrna21382.1	LG7:18337046	RLK-Pelle_LRR-III	0	WGD
mrna32289.1	LG5:518677	RLK-Pelle_LRR-IV	mrna19419.1	LG7:5118240	RLK-Pelle_LRR-IV	0	WGD
mrna25237.1	LG2:4032701	RLK-Pelle_LRR-XIV	mrna15149.1	LG2:22329212	RLK-Pelle_LRR-XIV	0	WGD
mrna07908.1	LG3:22605839	RLK-Pelle_CR4L	mrna20972.1	LG7:17365642	RLK-Pelle_CR4L	0	WGD
mrna13577.1	LG6:7892275	RLK-Pelle_LRR-III	mrna21382.1	LG7:18337046	RLK-Pelle_LRR-III	0	WGD
mrna18464.1	LG6:5585876	RLK-Pelle_L-LEC	mrna26334.1	LG7:15394704	RLK-Pelle_L-LEC	0	WGD
mrna32026.1	LG5:2418513	RLK-Pelle_LRR-III	mrna13121.1	LG7:21016206	RLK-Pelle_LRR-III	0	WGD
mrna02384.1	LG3:5458028	RLK-Pelle_L-LEC	mrna17719.1	LG6:20517267	RLK-Pelle_L-LEC	0	WGD
mrna12536.1	LG1:6294494	RLK-Pelle_LRR-III	mrna05381.1	LG6:27307986	RLK-Pelle_LRR-III	0	WGD
mrna15486.1	LG6:13503913	RLK-Pelle_RLCK-VIIa-2	mrna05298.1	LG6:27118502	RLK-Pelle_RLCK-VIIa-2	5e-157	WGD
mrna11417.1	LG1:4748533	RLK-Pelle_PERK-2	mrna23091.1	LG4:23513149	RLK-Pelle_PERK-2	0	WGD
mrna14078.1	LG3:26584202	RLK-Pelle_RLCK-VIIa-2	mrna18422.1	LG6:5345127	RLK-Pelle_RLCK-VIIa-2	0	WGD
mrna14010.1	LG3:27623777	RLK-Pelle_CrRLK1L-1	mrna23363.1	LG7:15100141	RLK-Pelle_CrRLK1L-1	0	WGD
mrna13789.1	LG6:7212481	RLK-Pelle_LRR-III	mrna21283.1	LG7:17850135	RLK-Pelle_LRR-III	0	WGD
mrna03686.1	LG4:24915591	RLK-Pelle_WAK_LRK10L-1	mrna25128.1	LG5:6459422	RLK-Pelle_WAK_LRK10L-1	6e-147	WGD
mrna11357.1	LG1:4486784	RLK-Pelle_LRR-I-1	mrna22902.1	LG4:23857979	RLK-Pelle_LRR-I-1	0	WGD
mrna09145.1	LG2:21395154	RLK-Pelle_LRR-III	mrna23868.1	LG6:35132783	RLK-Pelle_LRR-III	0	WGD
mrna15432.1	LG6:13830635	RLK-Pelle_RLCK-IXb	mrna07499.1	LG6:26520910	RLK-Pelle_RLCK-IXb	9e-33	WGD
mrna04479.1	LG4:25955267	RLK-Pelle_PERK-1	mrna10344.1	LG6:32234521	RLK-Pelle_PERK-1	3e-172	WGD
mrna32157.1	LG5:3047889	RLK-Pelle_LRR-III	mrna28381.1	LG6:36482885	RLK-Pelle_LRR-III	0	WGD
mrna18422.1	LG6:5345127	RLK-Pelle_RLCK-VIIa-2	mrna26593.1	LG7:15635669	RLK-Pelle_RLCK-VIIa-2	7e-78	WGD
mrna30984.1	LG1:2014714	RLK-Pelle_DLSV	mrna11678.1	unanchored:9563162	RLK-Pelle_DLSV	3e-42	WGD
mrna03054.1	LG3:10125260	RLK-Pelle_RLCK-VIIa-2	mrna10653.1	LG5:12333109	RLK-Pelle_RLCK-VIIa-2	5e-32	WGD
mrna28225.1	LG3:20815468	RLK-Pelle_LRR-VI-2	mrna21020.1	LG7:17630091	RLK-Pelle_LRR-VI-2	2e-65	WGD
mrna08555.1	LG2:19096773	RLK-Pelle_RLCK-VI	mrna07548.1	unanchored:8118333	RLK-Pelle_RLCK-VI	7e-111	WGD
mrna19450.1	LG7:4555067	RLK-Pelle_RLCK-XI	mrna13366.1	LG7:22218389	RLK-Pelle_RLCK-XI	1e-137	WGD
mrna19236.1	LG7:2776968	RLK-Pelle_RLCK-V	mrna13193.1	LG7:21332081	RLK-Pelle_RLCK-V	2e-118	WGD
mrna32207.1	LG5:3318822	RLK-Pelle_DLSV	mrna28451.1	LG6:36854918	RLK-Pelle_DLSV	1e-169	WGD
mrna18355.1	LG6:5667810	RLK-Pelle_WAK_LRK10L-1	mrna20850.1	LG7:16752660	RLK-Pelle_WAK_LRK10L-1	6e-93	WGD
mrna09712.1	LG6:8692030	RLK-Pelle_DLSV	mrna23190.1	LG7:14462801	RLK-Pelle_DLSV	1e-112	WGD
mrna03286.1	LG3:12157816	RLK-Pelle_LRR-I-2	mrna24666.1	LG5:69128	RLK-Pelle_LRR-I-2	1e-157	WGD
mrna30638.1	LG3:3169556	RLK-Pelle_DLSV	mrna25029.1	LG3:11188024	RLK-Pelle_DLSV	2e-173	WGD
mrna30650.1	LG3:3243683	RLK-Pelle_DLSV	mrna01965.1	LG6:36279700	RLK-Pelle_DLSV	2e-31	WGD
mrna24030.1	LG6:34921290	RLK-Pelle_LRR-III	mrna26279.1	LG6:39041031	RLK-Pelle_LRR-III	1e-72	WGD
mrna09611.1	LG6:9017378	RLK-Pelle_RLCK-VIIa-2	mrna23183.1	LG7:14027956	RLK-Pelle_RLCK-VIIa-2	3e-55	WGD
mrna03406.1	LG3:13622311	STE_STE11	mrna23961.1	LG6:34560170	STE_STE11	3e-113	WGD
mrna19476.1	LG3:626426	STE_STE11	mrna03406.1	LG3:13622311	STE_STE11	4e-105	WGD
mrna19476.1	LG3:626426	STE_STE11	mrna23961.1	LG6:34560170	STE_STE11	8e-101	WGD
mrna00635.1	LG4:26586816	STE_STE20-Fray	mrna28424.1	LG6:36725728	STE_STE20-Fray	0	WGD
mrna32170.1	LG5:3096744	TKL-Pl-4	mrna28397.1	LG6:36579442	TKL-Pl-4	0	WGD
mrna14517.1	LG1:7436989	TKL-Pl-4	mrna08592.1	LG2:19241325	TKL-Pl-4	0	WGD
mrna00654.1	LG4:26659732	TKL-Pl-4	mrna32170.1	LG5:3096744	TKL-Pl-4	1e-135	WGD
mrna32034.1	LG5:2461189	TKL_Gdt	mrna18912.1	LG7:2198839	TKL_Gdt	0	WGD
mrna28121.1	LG3:20248017	WNK_NRBP	mrna13854.1	LG6:7596932	WNK_NRBP	0	WGD
mrna21653.1	LG3:3571153	WNK_NRBP	mrna03547.1	LG3:14470495	WNK_NRBP	6e-23	WGD
mrna09355.1	LG5:9911618	AGC_MAST	mrna21265.1	LG7:19224085	AGC_MAST	0	Transposed
mrna20153.1	LG3:8414746	AGC_NDR	mrna11481.1	LG4:3212280	AGC_NDR	1e-101	Transposed
mrna00117.1	LG3:5753919	AGC_RSK-2	mrna30985.1	LG1:2021658	AGC_RSK-2	4e-135	Transposed
mrna01309.1	LG6:1850790	AGC_RSK-2	mrna19846.1	LG3:1349796	AGC_RSK-2	0	Transposed
mrna17422.1	LG2:10951633	AGC_RSK-2	mrna20615.1	LG3:30019613	AGC_RSK-2	4e-84	Transposed
mrna20540.1	LG3:29662525	AGC_RSK-2	mrna19846.1	LG3:1349796	AGC_RSK-2	0	Transposed
mrna03575.1	LG3:14706035	AGC_RSK-2	mrna19846.1	LG3:1349796	AGC_RSK-2	3e-136	Transposed
mrna04899.1	LG7:10845140	AGC_RSK-2	mrna19846.1	LG3:1349796	AGC_RSK-2	0	Transposed
mrna10373.1	LG3:25653229	AGC_RSK-2	mrna30985.1	LG1:2021658	AGC_RSK-2	1e-98	Transposed
mrna13896.1	LG3:27805777	AGC_RSK-2	mrna17125.1	LG2:10407057	AGC_RSK-2	0	Transposed
mrna23410.1	LG7:13572899	AGC_PDK1	mrna13564.1	LG6:7837391	AGC-Pl	2e-60	Transposed
mrna20321.1	LG2:14334343	AGC-Pl	mrna13564.1	LG6:7837391	AGC-Pl	0	Transposed
mrna09523.1	LG5:10837988	AGC-Pl	mrna13564.1	LG6:7837391	AGC-Pl	1e-164	Transposed
mrna11492.1	LG4:3274818	Aur	mrna19379.1	LG7:4801107	Aur	0	Transposed
mrna33938.1	LG4:228464	Aur	mrna19379.1	LG7:4801107	Aur	1e-18	Transposed
mrna07692.1	unanchored:8836245	TLK	mrna19379.1	LG7:4801107	Aur	3e-27	Transposed
mrna04829.1	LG4:21466539	CAMK_CAMKL-LKB	mrna04397.1	LG6:33471422	CAMK_AMPK	3e-36	Transposed
mrna23482.1	LG4:296610	CAMK_CDPK	mrna25220.1	LG6:19324137	CAMK_CAMK1-Tthe	7e-75	Transposed
mrna05792.1	LG1:15103347	CAMK_CAMKL-CHK1	mrna22806.1	LG4:20736511	CAMK_CAMKL-CHK1	5e-142	Transposed
mrna27394.1	LG4:10857038	CAMK_CAMKL-CHK1	mrna31049.1	LG1:2288798	CAMK_CAMKL-CHK1	1e-122	Transposed
mrna15372.1	LG2:24450812	CAMK_CAMKL-CHK1	mrna18646.1	LG7:1146978	CAMK_CAMKL-CHK1	0	Transposed
mrna29272.1	LG5:19006873	CAMK_CAMK1-DCAMKL	mrna31992.1	LG5:2203768	CAMK_CDPK	1e-57	Transposed
mrna13650.1	LG6:8281348	CAMK_CDPK	mrna16634.1	LG6:551325	CAMK_CDPK	6e-165	Transposed
mrna18254.1	LG6:18045101	CAMK_CDPK	mrna17341.1	LG2:10179942	CAMK_CDPK	0	Transposed
mrna27440.1	LG2:429217	CAMK_CDPK	mrna17341.1	LG2:10179942	CAMK_CDPK	0	Transposed
mrna05409.1	LG6:27459291	CAMK_CDPK	mrna17341.1	LG2:10179942	CAMK_CDPK	0	Transposed
mrna18135.1	LG6:17846926	CAMK_CDPK	mrna17341.1	LG2:10179942	CAMK_CDPK	0	Transposed
mrna21999.1	unanchored:4246508	CAMK_CDPK	mrna13335.1	LG7:22042257	CAMK_CDPK	2e-80	Transposed
mrna11031.1	LG5:20512532	CAMK_OST1L	mrna31902.1	LG2:4513914	CAMK_OST1L	0	Transposed
mrna06595.1	LG4:17303229	CAMK_OST1L	mrna10769.1	LG5:12537368	CAMK_OST1L	9e-155	Transposed
mrna08601.1	LG2:19265953	CK1_CK1	mrna12673.1	LG1:5687510	CK1_CK1	5e-144	Transposed
mrna13940.1	LG3:27210526	CK1_CK1	mrna08825.1	LG2:20388305	CK1_CK1	0	Transposed
mrna06721.1	LG4:18719899	CMGC_CDK-CRK7-CDK9	mrna06457.1	LG5:4320523	CMGC_CDK-CRK7-CDK9	0	Transposed
mrna16436.1	LG1:19292557	CMGC_CDK-CRK7-CDK9	mrna06457.1	LG5:4320523	CMGC_CDK-CRK7-CDK9	0	Transposed
mrna27588.1	LG2:1502357	CMGC_CDK-CRK7-CDK9	mrna06457.1	LG5:4320523	CMGC_CDK-CRK7-CDK9	7e-137	Transposed
mrna29225.1	LG5:18153072	CMGC_CDK-CRK7-CDK9	mrna17146.1	LG4:6612609	CMGC_CDK-CRK7-CDK9	0	Transposed
mrna31351.1	LG5:14540765	CMGC_CDK-CRK7-CDK9	mrna06457.1	LG5:4320523	CMGC_CDK-CRK7-CDK9	9e-85	Transposed
mrna16298.1	LG1:18511390	CMGC_CDK-CRK7-CDK9	mrna06457.1	LG5:4320523	CMGC_CDK-CRK7-CDK9	6e-99	Transposed
mrna21115.1	LG1:16926223	CMGC_CDK-CRK7-CDK9	mrna17146.1	LG4:6612609	CMGC_CDK-CRK7-CDK9	5e-148	Transposed
mrna22405.1	LG4:12498946	CMGC_CDK-CRK7-CDK9	mrna17146.1	LG4:6612609	CMGC_CDK-CRK7-CDK9	1e-114	Transposed
mrna27065.1	LG5:22922710	CMGC_CDK-CRK7-CDK9	mrna17146.1	LG4:6612609	CMGC_CDK-CRK7-CDK9	0	Transposed
mrna07959.1	LG3:22031269	CMGC_CDK-Pl	mrna29167.1	LG5:19579947	CMGC_CDK-Pl	2e-60	Transposed
mrna17189.1	LG2:9554462	CMGC_CDK-Pl	mrna29167.1	LG5:19579947	CMGC_CDK-Pl	8e-48	Transposed
mrna31613.1	LG1:10400310	CMGC_CDK-Pl	mrna29167.1	LG5:19579947	CMGC_CDK-Pl	1e-107	Transposed
mrna01077.1	LG6:20008299	RLK-Pelle_LRR-XI-1	mrna29764.1	LG3:4622223	CMGC_CDK-Pl	4e-133	Transposed
mrna07735.1	LG5:16811029	RLK-Pelle_LRR-XI-1	mrna29764.1	LG3:4622223	CMGC_CDK-Pl	0	Transposed
mrna24687.1	LG2:8264080	RLK-Pelle_LRR-XI-1	mrna29764.1	LG3:4622223	CMGC_CDK-Pl	0	Transposed
mrna22532.1	LG6:2467465	CMGC_CK2	mrna01549.1	LG1:14608972	CMGC_CK2	8e-178	Transposed
mrna12548.1	LG7:19317046	CMGC_DYRK-YAK	mrna09315.1	LG5:9670519	CMGC_DYRK-PRP4	7e-19	Transposed
mrna29593.1	unanchored:5466536	CMGC_GSK	mrna28439.1	LG6:36791856	CMGC_GSK	0	Transposed
mrna13618.1	LG6:8106255	CMGC_CDKL-Os	mrna19238.1	LG7:2788930	CMGC_MAPK	2e-17	Transposed
mrna10128.1	LG1:491878	CMGC_MAPK	mrna25390.1	LG3:19249762	CMGC_MAPK	0	Transposed
mrna28706.1	LG6:29782521	CMGC_MAPK	mrna27365.1	LG3:24635931	CMGC_MAPK	0	Transposed
mrna08903.1	LG5:8887960	CMGC_RCK	mrna13516.1	LG5:15369311	CMGC_RCK	2e-41	Transposed
mrna17342.1	LG2:10191037	CMGC_RCK	mrna13516.1	LG5:15369311	CMGC_RCK	6e-60	Transposed
mrna17409.1	LG2:11215628	CMGC_RCK	mrna13516.1	LG5:15369311	CMGC_RCK	8e-118	Transposed
mrna18600.1	LG7:919004	Group-Pl-3	mrna18376.1	LG6:5767964	Group-Pl-3	1e-152	Transposed
mrna14420.1	LG6:11181477	NEK	mrna16529.1	LG1:19694461	NEK	2e-130	Transposed
mrna22415.1	LG4:12560357	RLK-Pelle_RLCK-VIII	mrna24559.1	LG1:12144546	RLK-Pelle_RLCK-VIII	5e-160	Transposed
mrna17333.1	LG2:10144961	RLK-Pelle_CrRLK1L-1	mrna25018.1	LG3:11611253	RLK-Pelle_CrRLK1L-1	0	Transposed
mrna12337.1	unanchored:11369045	RLK-Pelle_LRR-II	mrna16283.1	LG1:18427091	RLK-Pelle_LRR-II	0	Transposed
mrna29838.1	LG3:16355231	RLK-Pelle_RLCK-VIIa-1	mrna18153.1	LG6:4333873	RLK-Pelle_RLCK-VIIa-1	3e-178	Transposed
mrna27633.1	LG4:11015695	RLK-Pelle_LRR-II	mrna04170.1	LG6:32396592	RLK-Pelle_LRR-II	0	Transposed
mrna20751.1	LG6:26136658	RLK-Pelle_LRR-XI-1	mrna16719.1	LG6:1046052	RLK-Pelle_LRR-XI-1	0	Transposed
mrna10374.1	LG3:25655367	RLK-Pelle_LRR-XI-1	mrna16719.1	LG6:1046052	RLK-Pelle_LRR-XI-1	0	Transposed
mrna16741.1	LG6:1151333	RLK-Pelle_RLCK-VIIa-1	mrna17519.1	LG2:11819494	RLK-Pelle_RLCK-VIIa-1	5e-153	Transposed
mrna17482.1	LG2:10533600	RLK-Pelle_LRR-Xa	mrna00740.1	LG4:27068799	RLK-Pelle_LRR-Xa	1e-121	Transposed
mrna06588.1	LG4:17265068	RLK-Pelle_LRR-IX	mrna30354.1	LG1:9338520	RLK-Pelle_LRR-IX	0	Transposed
mrna16583.1	LG6:251304	RLK-Pelle_CrRLK1L-1	mrna13568.1	LG6:7849947	RLK-Pelle_CrRLK1L-1	0	Transposed
mrna29591.1	unanchored:5443144	RLK-Pelle_LRR-XI-1	mrna19913.1	LG3:6984701	RLK-Pelle_LRR-XI-1	0	Transposed
mrna15779.1	LG6:21653473	RLK-Pelle_Extensin	mrna22593.1	LG6:2789283	RLK-Pelle_Extensin	2e-125	Transposed
mrna07736.1	LG5:16842966	RLK-Pelle_CR4L	mrna20972.1	LG7:17365642	RLK-Pelle_CR4L	1e-132	Transposed
mrna25364.1	unanchored:5722394	RLK-Pelle_LRR-I-1	mrna22902.1	LG4:23857979	RLK-Pelle_LRR-I-1	2e-37	Transposed
mrna05524.1	LG6:28223844	RLK-Pelle_LRR-V	mrna05491.1	LG6:27971151	RLK-Pelle_LRR-V	9e-68	Transposed
mrna34881.1	LG6:24748339	RLK-Pelle_SD-2b	mrna15687.1	LG6:23376882	RLK-Pelle_SD-2b	0	Transposed
mrna05537.1	LG6:28306937	RLK-Pelle_RLCK-IXb	mrna08740.1	LG2:19987519	RLK-Pelle_RLCK-IXb	0	Transposed
mrna27479.1	LG2:744552	RLK-Pelle_LRR-III	mrna09354.1	LG5:9906474	RLK-Pelle_LRR-III	0	Transposed
mrna01360.1	LG6:37842325	RLK-Pelle_RLCK-VIIa-1	mrna06753.1	LG4:18972027	RLK-Pelle_RLCK-VIIa-1	4e-145	Transposed
mrna00364.1	LG7:12577664	RLK-Pelle_LRR-VI-1	mrna25918.1	LG6:38455593	RLK-Pelle_LRR-VI-1	8e-144	Transposed
mrna24508.1	LG6:29413741	RLK-Pelle_LRR-III	mrna03676.1	LG4:24862199	RLK-Pelle_LRR-III	0	Transposed
mrna09554.1	LG5:10976703	RLK-Pelle_LRR-III	mrna08967.1	LG5:9255190	RLK-Pelle_LRR-III	4e-95	Transposed
mrna15365.1	LG2:24396501	RLK-Pelle_LRR-III	mrna31404.1	LG1:14002772	RLK-Pelle_LRR-III	0	Transposed
mrna00864.1	LG4:14605137	RLK-Pelle_LRR-Xb-1	mrna17112.1	LG4:6843384	RLK-Pelle_LRR-Xb-1	3e-142	Transposed
mrna24460.1	LG1:11081494	RLK-Pelle_LRR-VI-1	mrna25918.1	LG6:38455593	RLK-Pelle_LRR-VI-1	2e-151	Transposed
mrna22273.1	LG4:11602468	RLK-Pelle_LRR-VII-1	mrna21355.1	LG7:18203508	RLK-Pelle_LRR-VII-1	0	Transposed
mrna11688.1	unanchored:9624412	RLK-Pelle_DLSV	mrna28451.1	LG6:36854918	RLK-Pelle_DLSV	1e-132	Transposed
mrna15995.1	LG6:22992249	RLK-Pelle_RLCK-IXb	mrna08740.1	LG2:19987519	RLK-Pelle_RLCK-IXb	0	Transposed
mrna13491.1	LG6:7034010	RLK-Pelle_L-LEC	mrna26334.1	LG7:15394704	RLK-Pelle_L-LEC	0	Transposed
mrna30060.1	LG3:25286884	RLK-Pelle_DLSV	mrna25029.1	LG3:11188024	RLK-Pelle_CrRLK1L-1	0	Transposed
mrna31795.1	LG5:3563203	RLK-Pelle_LysM	mrna03587.1	LG4:24378205	RLK-Pelle_LysM	0	Transposed
mrna28874.1	LG3:6002717	RLK-Pelle_LRR-III	mrna31404.1	LG1:14002772	RLK-Pelle_LRR-III	7e-91	Transposed
mrna23069.1	LG4:23389289	RLK-Pelle_LRR-I-1	mrna25622.1	LG6:24974458	RLK-Pelle_LRR-I-1	2e-161	Transposed
mrna30639.1	LG3:3174945	RLK-Pelle_DLSV	mrna25029.1	LG3:11188024	RLK-Pelle_CrRLK1L-1	0	Transposed
mrna28322.1	LG4:10037158	RLK-Pelle_RLCK-VIIa-2	mrna01269.1	LG6:1678068	RLK-Pelle_RLCK-VIIa-2	0	Transposed
mrna05533.1	LG6:28282460	RLK-Pelle_LRR-III	mrna12211.1	LG5:25370641	RLK-Pelle_LRR-III	4e-42	Transposed
mrna16992.1	LG4:5426188	RLK-Pelle_RLCK-VI	mrna20831.1	unanchored:2622426	RLK-Pelle_RLCK-VI	1e-108	Transposed
mrna11059.1	LG5:20732402	RLK-Pelle_RKF3	mrna11249.1	LG2:17059907	RLK-Pelle_RKF3	2e-171	Transposed
mrna27520.1	LG2:1066890	RLK-Pelle_WAK_LRK10L-1	mrna25128.1	LG5:6459422	RLK-Pelle_CrRLK1L-1	3e-20	Transposed
mrna31627.1	LG1:10264238	RLK-Pelle_DLSV	mrna28451.1	LG6:36854918	RLK-Pelle_DLSV	4e-33	Transposed
mrna18332.1	LG6:18546940	RLK-Pelle_LRR-XI-1	mrna16693.1	LG6:899378	RLK-Pelle_LRR-XI-1	0	Transposed
mrna16955.1	LG4:4426832	RLK-Pelle_RLCK-VI	mrna20831.1	unanchored:2622426	RLK-Pelle_RLCK-VI	1e-107	Transposed
mrna22156.1	LG3:16959320	RLK-Pelle_LysM	mrna25908.1	LG6:38421428	RLK-Pelle_LysM	2e-51	Transposed
mrna23671.1	LG7:12282993	RLK-Pelle_RLCK-IXb	mrna08740.1	LG2:19987519	RLK-Pelle_RLCK-IXb	2e-101	Transposed
mrna30077.1	LG6:11875605	RLK-Pelle_WAK_LRK10L-1	mrna18355.1	LG6:5667810	RLK-Pelle_WAK_LRK10L-1	3e-175	Transposed
mrna23677.1	LG7:12321299	RLK-Pelle_RLCK-IXb	mrna15816.1	LG6:22286220	RLK-Pelle_RLCK-IXb	3e-78	Transposed
mrna27111.1	LG5:23175530	RLK-Pelle_L-LEC	mrna20593.1	LG3:29886052	RLK-Pelle_L-LEC	5e-142	Transposed
mrna06763.1	LG4:19653582	RLK-Pelle_L-LEC	mrna20593.1	LG3:29886052	RLK-Pelle_L-LEC	3e-105	Transposed
mrna27137.1	LG3:24679339	RLK-Pelle_LRR-XIIIa	mrna25936.1	LG5:6779210	RLK-Pelle_LRR-XIIIa	7e-92	Transposed
mrna33902.1	LG6:16025610	RLK-Pelle_LRK10L-2	mrna13148.1	LG7:21129909	RLK-Pelle_SD-2b	4e-77	Transposed
mrna17730.1	LG6:20609164	RLK-Pelle_LRR-III	mrna09354.1	LG5:9906474	RLK-Pelle_LRR-III	2e-36	Transposed
mrna18767.1	LG6:6152446	RLK-Pelle_DLSV	mrna03254.1	LG3:11958057	RLK-Pelle_DLSV	0	Transposed
mrna00433.1	LG7:13027444	RLK-Pelle_PERK-2	mrna23091.1	LG4:23513149	RLK-Pelle_PERK-2	8e-87	Transposed
mrna29417.1	unanchored:4930343	RLK-Pelle_RLCK-VIIa-1	mrna13056.1	LG1:7227953	RLK-Pelle_RLCK-VIIa-2	2e-110	Transposed
mrna13302.1	LG7:21844369	RLK-Pelle_LRR-Xb-1	mrna19929.1	LG3:7066958	RLK-Pelle_LRR-XI-1	4e-169	Transposed
mrna05569.1	LG1:15896310	RLK-Pelle_LRR-VIII-1	mrna18098.1	LG6:4218021	RLK-Pelle_LRR-I-1	2e-99	Transposed
mrna28630.1	LG3:9100006	RLK-Pelle_LysM	mrna23251.1	LG7:14078882	RLK-Pelle_LysM	8e-132	Transposed
mrna22638.1	LG6:18782043	RLK-Pelle_LRR-V	mrna22662.1	LG6:19031615	RLK-Pelle_LRR-V	3e-137	Transposed
mrna00546.1	LG6:19791120	RLK-Pelle_LRR-III	mrna03676.1	LG4:24862199	RLK-Pelle_LRR-III	1e-115	Transposed
mrna02191.1	LG5:27996284	RLK-Pelle_LRR-III	mrna12211.1	LG5:25370641	RLK-Pelle_LRR-III	4e-70	Transposed
mrna05937.1	LG4:15685374	RLK-Pelle_L-LEC	mrna18464.1	LG6:5585876	RLK-Pelle_L-LEC	1e-38	Transposed
mrna26395.1	LG6:38581105	RLK-Pelle_LRR-VI-1	mrna25918.1	LG6:38455593	RLK-Pelle_LRR-VI-1	1e-154	Transposed
mrna12633.1	LG1:5489871	RLK-Pelle_LRR-XI-1	mrna11302.1	LG1:4238871	RLK-Pelle_LRR-XI-1	4e-56	Transposed
mrna00174.1	LG3:30409182	RLK-Pelle_SD-2b	mrna20664.1	LG3:30327236	RLK-Pelle_SD-2b	6e-82	Transposed
mrna11412.1	LG1:4728535	RLK-Pelle_DLSV	mrna02014.1	LG6:36240780	RLK-Pelle_DLSV	5e-41	Transposed
mrna13439.1	LG6:7094447	RLK-Pelle_LRR-VIII-1	mrna13584.1	LG6:7931581	RLK-Pelle_LRR-VIII-1	1e-81	Transposed
mrna26851.1	LG5:22064826	RLK-Pelle_SD-2b	mrna15687.1	LG6:23376882	RLK-Pelle_SD-2b	1e-40	Transposed
mrna29001.1	LG4:466518	RLK-Pelle_DLSV	mrna02014.1	LG6:36240780	RLK-Pelle_DLSV	3e-14	Transposed
mrna32580.1	LG4:2213918	RLK-Pelle_DLSV	mrna30878.1	LG1:1499307	RLK-Pelle_DLSV	0	Transposed
mrna07669.1	unanchored:8647601	TKL-Pl-5	mrna24851.1	LG3:3919645	RLK-Pelle_CrRLK1L-1	2e-90	Transposed
mrna10472.1	LG3:25563878	RLK-Pelle_DLSV	mrna09712.1	LG6:8692030	RLK-Pelle_DLSV	5e-116	Transposed
mrna19329.1	LG7:3357922	TKL-Pl-5	mrna24851.1	LG3:3919645	RLK-Pelle_CrRLK1L-1	8e-88	Transposed
mrna21678.1	LG4:7544459	RLK-Pelle_CR4L	mrna09713.1	LG6:8694607	RLK-Pelle_CR4L	1e-103	Transposed
mrna04553.1	LG4:26449517	RLK-Pelle_CrRLK1L-1	mrna13568.1	LG6:7849947	RLK-Pelle_CrRLK1L-1	0	Transposed
mrna26060.1	LG5:7319310	RLK-Pelle_CrRLK1L-1	mrna25018.1	LG3:11611253	RLK-Pelle_CrRLK1L-1	0	Transposed
mrna28878.1	LG3:6018250	RLK-Pelle_CrRLK1L-1	mrna25018.1	LG3:11611253	RLK-Pelle_CrRLK1L-1	0	Transposed
mrna14543.1	LG1:7549654	RLK-Pelle_DLSV	mrna26704.1	LG7:16183030	RLK-Pelle_CrRLK1L-1	3e-70	Transposed
mrna18599.1	LG7:912546	RLK-Pelle_URK-3	mrna25128.1	LG5:6459422	RLK-Pelle_CrRLK1L-1	6e-44	Transposed
mrna29996.1	LG5:27416073	RLK-Pelle_WAK_LRK10L-1	mrna25128.1	LG5:6459422	RLK-Pelle_CrRLK1L-1	3e-85	Transposed
mrna21679.1	LG4:7548895	PEK_GCN2	mrna27328.1	LG3:24377923	RLK-Pelle_DLSV	3e-17	Transposed
mrna20147.1	LG3:8388874	RLK-Pelle_CR4L	mrna25145.1	LG5:6534249	RLK-Pelle_DLSV	6e-25	Transposed
mrna05715.1	LG6:29048012	RLK-Pelle_DLSV	mrna27321.1	LG3:24345504	RLK-Pelle_DLSV	6e-13	Transposed
mrna12280.1	LG5:25823014	RLK-Pelle_DLSV	mrna28451.1	LG6:36854918	RLK-Pelle_DLSV	3e-93	Transposed
mrna21350.1	LG7:18177979	RLK-Pelle_DLSV	mrna19522.1	LG3:14018	RLK-Pelle_DLSV	2e-12	Transposed
mrna25036.1	LG3:11223032	RLK-Pelle_DLSV	mrna30638.1	LG3:3169556	RLK-Pelle_DLSV	2e-132	Transposed
mrna09783.1	LG4:12655350	RLK-Pelle_L-LEC	mrna18464.1	LG6:5585876	RLK-Pelle_L-LEC	1e-48	Transposed
mrna11648.1	unanchored:9428029	RLK-Pelle_L-LEC	mrna20593.1	LG3:29886052	RLK-Pelle_L-LEC	5e-94	Transposed
mrna32113.1	LG5:2834382	RLK-Pelle_L-LEC	mrna18464.1	LG6:5585876	RLK-Pelle_L-LEC	1e-46	Transposed
mrna00857.1	LG4:14543201	RLK-Pelle_LRR-III	mrna30951.1	LG1:1843623	RLK-Pelle_LRR-III	1e-106	Transposed
mrna03546.1	LG3:14466227	RLK-Pelle_LRR-III	mrna13121.1	LG7:21016206	RLK-Pelle_LRR-III	3e-64	Transposed
mrna03546.1	LG3:14466227	RLK-Pelle_LRR-III	mrna30102.1	LG6:12052145	RLK-Pelle_LRR-III	2e-64	Transposed
mrna05293.1	LG6:27071831	RLK-Pelle_LRR-Xa	mrna01316.1	LG6:1890765	RLK-Pelle_LRR-Xa	2e-120	Transposed
mrna29270.1	LG5:18973625	RLK-Pelle_LRR-Xb-1	mrna21119.1	LG1:16955811	RLK-Pelle_LRR-Xb-1	0	Transposed
mrna07742.1	LG5:16896895	RLK-Pelle_LRR-VII-3	mrna32673.1	LG2:5428301	RLK-Pelle_LRR-XI-1	1e-126	Transposed
mrna15228.1	LG2:22650253	RLK-Pelle_LRR-VII-3	mrna19929.1	LG3:7066958	RLK-Pelle_LRR-XI-1	4e-20	Transposed
mrna05608.1	LG1:15644676	RLK-Pelle_LRR-XI-1	mrna19913.1	LG3:6984701	RLK-Pelle_LRR-XI-1	0	Transposed
mrna08126.1	LG2:1777641	RLK-Pelle_LRR-XI-1	mrna17561.1	LG2:12063025	RLK-Pelle_LRR-XI-1	0	Transposed
mrna30550.1	LG3:1539760	RLK-Pelle_LRR-XII-1	mrna19929.1	LG3:7066958	RLK-Pelle_LRR-XI-1	2e-168	Transposed
mrna27137.1	LG3:24679339	RLK-Pelle_LRR-XIIIa	mrna27714.1	LG5:13903095	RLK-Pelle_LRR-XIIIa	2e-89	Transposed
mrna10888.1	LG5:20860450	RLK-Pelle_PERK-2	mrna11417.1	LG1:4748533	RLK-Pelle_PERK-2	2e-30	Transposed
mrna23689.1	LG2:2958894	RLK-Pelle_PERK-2	mrna11417.1	LG1:4748533	RLK-Pelle_PERK-2	6e-35	Transposed
mrna23690.1	LG2:2963038	RLK-Pelle_PERK-2	mrna23091.1	LG4:23513149	RLK-Pelle_PERK-2	1e-28	Transposed
mrna20147.1	LG3:8388874	RLK-Pelle_CR4L	mrna19236.1	LG7:2776968	RLK-Pelle_RLCK-V	3e-25	Transposed
mrna00659.1	LG4:26684921	RLK-Pelle_URK-2	mrna28721.1	LG6:29865139	RLK-Pelle_RLCK-V	2e-61	Transposed
mrna07686.1	unanchored:8781769	RLK-Pelle_URK-2	mrna22816.1	LG4:20800791	RLK-Pelle_RLCK-V	3e-56	Transposed
mrna17942.1	LG6:16623111	RLK-Pelle_RLCK-VI	mrna16161.1	LG1:17657465	RLK-Pelle_RLCK-VI	5e-79	Transposed
mrna10908.1	LG5:17281112	RLK-Pelle_RLCK-VIIa-1	mrna06753.1	LG4:18972027	RLK-Pelle_RLCK-VIIa-1	2e-16	Transposed
mrna12198.1	LG5:25268358	RLK-Pelle_RLCK-VIIa-2	mrna14078.1	LG3:26584202	RLK-Pelle_RLCK-VIIa-2	1e-141	Transposed
mrna13628.1	LG6:8160668	RLK-Pelle_RLCK-VIIa-2	mrna12512.1	LG1:6190006	RLK-Pelle_RLCK-VIIa-2	6e-155	Transposed
mrna15366.1	LG2:24406339	RLK-Pelle_RLCK-VIIa-2	mrna14078.1	LG3:26584202	RLK-Pelle_RLCK-VIIa-2	1e-144	Transposed
mrna24113.1	LG6:35905912	RLK-Pelle_RLCK-VIIa-2	mrna13056.1	LG1:7227953	RLK-Pelle_RLCK-VIIa-2	5e-43	Transposed
mrna27933.1	LG3:19710605	RLK-Pelle_C-LEC	mrna15733.1	LG6:23207401	RLK-Pelle_RLCK-XV	6e-63	Transposed
mrna16959.1	LG4:4450575	RLK-Pelle_RLCK-XV	mrna15733.1	LG6:23207401	RLK-Pelle_RLCK-XV	7e-151	Transposed
mrna27955.1	LG6:37293822	RLK-Pelle_DLSV	mrna02004.1	LG6:36132559	RLK-Pelle_SD-2b	0	Transposed
mrna33946.1	LG7:11864358	RLK-Pelle_LRK10L-2	mrna13148.1	LG7:21129909	RLK-Pelle_SD-2b	9e-41	Transposed
mrna00435.1	LG7:13035579	STE_STE11	mrna23827.1	LG6:35354336	STE_STE11	6e-50	Transposed
mrna01088.1	unanchored:1055983	STE_STE11	mrna02258.1	LG5:26332641	STE_STE11	7e-37	Transposed
mrna15042.1	LG2:21819729	STE_STE11	mrna24085.1	LG6:35767712	STE_STE11	2e-23	Transposed
mrna17648.1	LG1:13166200	STE_STE11	mrna32511.1	LG5:1712292	STE_STE11	3e-54	Transposed
mrna18880.1	LG7:3973514	STE_STE11	mrna05905.1	LG4:15501980	STE_STE11	1e-23	Transposed
mrna29222.1	LG5:18139228	STE_STE11	mrna05905.1	LG4:15501980	STE_STE11	3e-70	Transposed
mrna05347.1	LG6:28453979	STE_STE11	mrna23827.1	LG6:35354336	STE_STE11	2e-63	Transposed
mrna00825.1	LG4:14379621	STE_STE-Pl	mrna05905.1	LG4:15501980	STE_STE11	2e-62	Transposed
mrna13903.1	LG5:16507246	STE_STE7	mrna09341.1	LG5:9821032	STE_STE7	3e-81	Transposed
mrna27368.1	LG4:10451564	TKL-Pl-6	mrna17546.1	LG2:11985358	TKL-Pl-6	2e-28	Transposed
mrna16468.1	LG1:19444734	TKL-Pl-4	mrna02382.1	LG3:5432975	TKL-Pl-4	0	Transposed
mrna15407.1	LG6:13716844	TKL-Pl-8	mrna14517.1	LG1:7436989	TKL-Pl-4	3e-51	Transposed
mrna30145.1	LG6:12344765	TKL_CTR1-DRK-2	mrna26528.1	LG1:3529418	TKL_CTR1-DRK-2	1e-60	Transposed
mrna16465.1	LG1:19432150	TKL_CTR1-DRK-2	mrna02685.1	LG2:18326180	TKL_CTR1-DRK-2	2e-61	Transposed
mrna17615.1	LG2:11595597	TKL-Pl-3	mrna15816.1	LG6:22286220	WNK_NRBP	4e-47	Transposed
mrna01133.1	LG6:31202455	WNK_NRBP	mrna16040.1	LG5:6121133	WNK_NRBP	7e-136	Transposed
mrna01144.1	LG6:31265866	WNK_NRBP	mrna16040.1	LG5:6121133	WNK_NRBP	2e-178	Transposed
mrna03132.1	LG3:12635477	WNK_NRBP	mrna21653.1	LG3:3571153	WNK_NRBP	8e-157	Transposed
mrna23978.1	LG6:34653195	WNK_NRBP	mrna16040.1	LG5:6121133	WNK_NRBP	2e-155	Transposed
mrna21319.1	LG7:18041660	CAMK_CAMKL-CHK1	mrna21320.1	LG7:18044073	CAMK_CAMKL-CHK1	2e-137	tandem
mrna29681.1	LG3:5102371	CAMK_CAMKL-CHK1	mrna29682.1	LG3:5107006	CAMK_CAMKL-CHK1	0	tandem
mrna11969.1	LG5:23751256	CAMK_OST1L	mrna11970.1	LG5:23756399	CAMK_OST1L	2e-180	tandem
mrna11970.1	LG5:23756399	CAMK_OST1L	mrna11971.1	LG5:23762770	CAMK_OST1L	1e-21	tandem
mrna06387.1	LG5:5011161	CMGC_CDK-PITSLRE	mrna06388.1	LG5:5015498	CMGC_CDK-PITSLRE	0	tandem
mrna29421.1	unanchored:4959861	RLK-Pelle_LysM	mrna29422.1	unanchored:4963337	RLK-Pelle_LysM	4e-64	tandem
mrna04244.1	LG6:32790781	RLK-Pelle_CrRLK1L-1	mrna04245.1	LG6:32796108	RLK-Pelle_CrRLK1L-1	2e-55	tandem
mrna20826.1	unanchored:2591559	RLK-Pelle_RLCK-IXb	mrna20827.1	unanchored:2597435	RLK-Pelle_RLCK-IXb	0	tandem
mrna03603.1	LG4:24481551	RLK-Pelle_DLSV	mrna03604.1	LG4:24486819	RLK-Pelle_DLSV	6e-153	tandem
mrna18554.1	LG7:606346	RLK-Pelle_SD-2b	mrna18555.1	LG7:609534	RLK-Pelle_SD-2b	0	tandem
mrna30650.1	LG3:3243683	RLK-Pelle_DLSV	mrna30651.1	LG3:3247836	RLK-Pelle_DLSV	0	tandem
mrna22347.1	LG6:3096713	RLK-Pelle_RKF3	mrna22348.1	LG6:3102194	RLK-Pelle_RKF3	0	tandem
mrna25028.1	LG3:11180552	RLK-Pelle_DLSV	mrna25029.1	LG3:11188024	RLK-Pelle_DLSV	0	tandem
mrna10909.1	LG5:17290720	RLK-Pelle_RLCK-VIIa-2	mrna10910.1	LG5:17297210	RLK-Pelle_RLCK-VIIa-2	0	tandem
mrna22116.1	LG5:27143303	RLK-Pelle_LRR-XI-1	mrna22117.1	LG5:27146250	RLK-Pelle_LRR-XI-1	1e-46	tandem
mrna11629.1	unanchored:9311124	RLK-Pelle_SD-2b	mrna11630.1	unanchored:9314617	RLK-Pelle_SD-2b	0	tandem
mrna04245.1	LG6:32796108	RLK-Pelle_CrRLK1L-1	mrna04246.1	LG6:32805543	RLK-Pelle_CrRLK1L-1	3e-54	tandem
mrna30659.1	LG3:3282746	RLK-Pelle_DLSV	mrna30660.1	LG3:3289168	RLK-Pelle_DLSV	0	tandem
mrna30643.1	LG3:3193016	RLK-Pelle_DLSV	mrna30644.1	LG3:3203583	RLK-Pelle_DLSV	0	tandem
mrna30002.1	LG5:27440402	RLK-Pelle_LRR-XI-1	mrna30003.1	LG5:27456239	RLK-Pelle_LRR-XI-1	5e-11	tandem
mrna30660.1	LG3:3289168	RLK-Pelle_DLSV	mrna30661.1	LG3:3293849	RLK-Pelle_DLSV	0	tandem
mrna30004.1	LG5:27460341	RLK-Pelle_LRR-XI-1	mrna30005.1	LG5:27463893	RLK-Pelle_LRR-XI-1	2e-82	tandem
mrna27328.1	LG3:24377923	RLK-Pelle_DLSV	mrna27329.1	LG3:24390698	RLK-Pelle_DLSV	0	tandem
mrna30651.1	LG3:3247836	RLK-Pelle_DLSV	mrna30652.1	LG3:3252591	RLK-Pelle_DLSV	0	tandem
mrna18710.1	LG6:5802209	RLK-Pelle_SD-2b	mrna18711.1	LG6:5811453	RLK-Pelle_SD-2b	8e-67	tandem
mrna30631.1	LG3:3125595	RLK-Pelle_DLSV	mrna30632.1	LG3:3134517	RLK-Pelle_DLSV	1e-48	tandem
mrna03686.1	LG4:24915591	RLK-Pelle_WAK_LRK10L-1	mrna03687.1	LG4:24922362	RLK-Pelle_WAK_LRK10L-1	5e-29	tandem
mrna04246.1	LG6:32805543	RLK-Pelle_CrRLK1L-1	mrna04247.1	LG6:32808821	RLK-Pelle_CrRLK1L-1	0	tandem
mrna24016.1	LG6:34849861	RLK-Pelle_CrRLK1L-1	mrna24017.1	LG6:34854840	RLK-Pelle_CrRLK1L-1	0	tandem
mrna22139.1	LG5:27293747	RLK-Pelle_LRR-XI-1	mrna22140.1	LG5:27322797	RLK-Pelle_LRR-XI-1	1e-27	tandem
mrna22140.1	LG5:27322797	RLK-Pelle_LRR-XI-1	mrna22141.1	LG5:27328916	RLK-Pelle_LRR-XI-1	3e-121	tandem
mrna20630.1	LG3:30118421	RLK-Pelle_SD-2b	mrna20631.1	LG3:30125397	RLK-Pelle_SD-2b	0	tandem
mrna05695.1	LG6:28922490	RLK-Pelle_LRR-XI-1	mrna05696.1	LG6:28928392	RLK-Pelle_LRR-XI-1	7e-28	tandem
mrna30636.1	LG3:3156837	RLK-Pelle_DLSV	mrna30637.1	LG3:3163975	RLK-Pelle_DLSV	0	tandem
mrna20631.1	LG3:30125397	RLK-Pelle_SD-2b	mrna20632.1	LG3:30131002	RLK-Pelle_SD-2b	0	tandem
mrna11678.1	unanchored:9563162	RLK-Pelle_DLSV	mrna11679.1	unanchored:9575871	RLK-Pelle_DLSV	0	tandem
mrna17731.1	LG6:20618317	RLK-Pelle_SD-2b	mrna17732.1	LG6:20623863	RLK-Pelle_SD-2b	0	tandem
mrna22908.1	LG4:23915875	RLK-Pelle_LRR-I-1	mrna22909.1	LG4:23931236	RLK-Pelle_LRR-I-1	0	tandem
mrna19524.1	LG3:43219	RLK-Pelle_DLSV	mrna19525.1	LG3:46460	RLK-Pelle_DLSV	0	tandem
mrna11723.1	unanchored:9837535	RLK-Pelle_DLSV	mrna11724.1	unanchored:9839542	RLK-Pelle_DLSV	3e-100	tandem
mrna15729.1	LG6:23156796	RLK-Pelle_RLCK-IXb	mrna15730.1	LG6:23162885	RLK-Pelle_RLCK-IXb	0	tandem
mrna22907.1	LG4:23900285	RLK-Pelle_LRR-I-1	mrna22908.1	LG4:23915875	RLK-Pelle_LRR-I-1	0	tandem
mrna19525.1	LG3:46460	RLK-Pelle_DLSV	mrna19526.1	LG3:50195	RLK-Pelle_DLSV	0	tandem
mrna29277.1	LG5:19019745	RLK-Pelle_LRR-VIII-1	mrna29278.1	LG5:19026936	RLK-Pelle_LRR-VIII-1	0	tandem
mrna30753.1	LG3:3098987	RLK-Pelle_DLSV	mrna30754.1	LG3:3104989	RLK-Pelle_DLSV	0	tandem
mrna20825.1	unanchored:2577651	RLK-Pelle_RLCK-IXb	mrna20826.1	unanchored:2591559	RLK-Pelle_RLCK-IXb	2e-27	tandem
mrna30632.1	LG3:3134517	RLK-Pelle_DLSV	mrna30633.1	LG3:3139437	RLK-Pelle_DLSV	2e-34	tandem
mrna30633.1	LG3:3139437	RLK-Pelle_DLSV	mrna30634.1	LG3:3148224	RLK-Pelle_DLSV	1e-40	tandem
mrna26595.1	LG7:15649801	RLK-Pelle_RLCK-VIIa-2	mrna26596.1	LG7:15654173	RLK-Pelle_RLCK-VIIa-2	3e-158	tandem
mrna30751.1	LG3:3084275	RLK-Pelle_DLSV	mrna30752.1	LG3:3094535	RLK-Pelle_DLSV	0	tandem
mrna34775.1	LG4:22204083	RLK-Pelle_LRR-IX	mrna34776.1	LG4:22207395	RLK-Pelle_LRR-IX	3e-26	tandem
mrna34776.1	LG4:22207395	RLK-Pelle_LRR-IX	mrna34777.1	LG4:22209012	RLK-Pelle_LRR-IX	3e-21	tandem
mrna19262.1	LG7:2912144	RLK-Pelle_RLCK-IV	mrna19263.1	LG7:2914972	RLK-Pelle_RLCK-IV	9e-178	tandem
mrna34777.1	LG4:22209012	RLK-Pelle_LRR-IX	mrna34778.1	LG4:22212303	RLK-Pelle_LRR-IX	1e-28	tandem
mrna13584.1	LG6:7931581	RLK-Pelle_LRR-VIII-1	mrna13585.1	LG6:7945450	RLK-Pelle_LRR-VIII-1	1e-27	tandem
mrna19536.1	LG3:97905	RLK-Pelle_DLSV	mrna19537.1	LG3:101638	RLK-Pelle_DLSV	0	tandem
mrna03065.1	LG3:10208338	RLK-Pelle_LRR-XII-1	mrna03066.1	LG3:10209636	RLK-Pelle_LRR-XII-1	2e-69	tandem
mrna11679.1	unanchored:9575871	RLK-Pelle_DLSV	mrna11680.1	unanchored:9581594	RLK-Pelle_DLSV	0	tandem
mrna11680.1	unanchored:9581594	RLK-Pelle_DLSV	mrna11681.1	unanchored:9588276	RLK-Pelle_DLSV	0	tandem
mrna19539.1	LG3:120186	RLK-Pelle_DLSV	mrna19540.1	LG3:125044	RLK-Pelle_DLSV	2e-86	tandem
mrna01964.1	LG6:36275248	RLK-Pelle_DLSV	mrna01965.1	LG6:36279700	RLK-Pelle_DLSV	1e-65	tandem
mrna19533.1	LG3:88694	RLK-Pelle_DLSV	mrna19534.1	LG3:92786	RLK-Pelle_DLSV	1e-138	tandem
mrna19540.1	LG3:125044	RLK-Pelle_DLSV	mrna19541.1	LG3:132198	RLK-Pelle_DLSV	3e-173	tandem
mrna02010.1	LG6:36157844	RLK-Pelle_DLSV	mrna02011.1	LG6:36162796	RLK-Pelle_DLSV	1e-16	tandem
mrna02013.1	LG6:36218261	RLK-Pelle_DLSV	mrna02014.1	LG6:36240780	RLK-Pelle_DLSV	1e-14	tandem
mrna17154.1	LG4:6676760	RLK-Pelle_DLSV	mrna17155.1	LG4:6680398	RLK-Pelle_DLSV	2e-132	tandem
mrna18552.1	LG7:587808	RLK-Pelle_DLSV	mrna18553.1	LG7:592626	RLK-Pelle_DLSV	6e-48	tandem
mrna19532.1	LG3:82020	RLK-Pelle_DLSV	mrna19533.1	LG3:88694	RLK-Pelle_DLSV	1e-153	tandem
mrna00967.1	unanchored:111239	RLK-Pelle_L-LEC	mrna00968.1	unanchored:122872	RLK-Pelle_L-LEC	4e-16	tandem
mrna24962.1	LG1:16113072	RLK-Pelle_L-LEC	mrna24963.1	LG1:16120271	RLK-Pelle_L-LEC	0	tandem
mrna20954.1	LG7:17271083	RLK-Pelle_LRR-I-1	mrna20955.1	LG7:17276402	RLK-Pelle_LRR-I-1	1e-35	tandem
mrna16839.1	LG7:36014	RLK-Pelle_LRR-XI-1	mrna16840.1	LG7:38609	RLK-Pelle_LRR-XI-1	6e-18	tandem
mrna21216.1	LG7:18990381	RLK-Pelle_LRR-XII-1	mrna21217.1	LG7:18994369	RLK-Pelle_LRR-XII-1	1e-54	tandem
mrna23183.1	LG7:14027956	RLK-Pelle_RLCK-VIIa-2	mrna23184.1	LG7:14030116	RLK-Pelle_RLCK-VIIa-2	3e-54	tandem
mrna26503.1	LG7:15586440	RLK-Pelle_RLCK-VIIa-2	mrna26504.1	LG7:15592920	RLK-Pelle_RLCK-VIIa-2	3e-95	tandem
mrna26504.1	LG7:15592920	RLK-Pelle_RLCK-VIIa-2	mrna26505.1	LG7:15605813	RLK-Pelle_RLCK-VIIa-2	4e-65	tandem
mrna00183.1	LG2:18553493	RLK-Pelle_SD-2b	mrna00184.1	LG2:18556842	RLK-Pelle_SD-2b	3e-67	tandem
mrna11097.1	LG2:16199888	STE_STE11	mrna11098.1	LG2:16202362	STE_STE11	3e-87	tandem
mrna18511.1	LG7:381713	STE_STE11	mrna18512.1	LG7:393960	STE_STE11	0	tandem
mrna05116.1	LG4:22411546	TKL_CTR1-DRK-2	mrna05117.1	LG4:22416830	TKL_CTR1-DRK-2	2e-81	tandem
mrna13841.1	LG6:7527235	CAMK_CAMKL-CHK1	mrna13849.1	LG6:7562772	CAMK_CAMKL-CHK1	8e-148	proximal
mrna11484.1	LG4:3232931	CK1_CK1	mrna11487.1	LG4:3242329	CK1_CK1	0	proximal
mrna08884.1	LG5:8762135	CMGC_RCK	mrna08886.1	LG5:8777203	CMGC_RCK	2e-80	proximal
mrna18464.1	LG6:5585876	RLK-Pelle_L-LEC	mrna18466.1	LG6:5595809	RLK-Pelle_L-LEC	0	proximal
mrna22140.1	LG5:27322797	RLK-Pelle_LRR-XI-1	mrna22143.1	LG5:27351987	RLK-Pelle_LRR-XI-1	2e-74	proximal
mrna11723.1	unanchored:9837535	RLK-Pelle_DLSV	mrna11725.1	unanchored:9844976	RLK-Pelle_DLSV	4e-164	proximal
mrna20950.1	LG7:17257862	RLK-Pelle_LRR-I-1	mrna20952.1	LG7:17263923	RLK-Pelle_LRR-I-1	6e-152	proximal
mrna10452.1	LG3:25475362	RLK-Pelle_DLSV	mrna10460.1	LG3:25499725	RLK-Pelle_DLSV	0	proximal
mrna30657.1	LG3:3269243	RLK-Pelle_DLSV	mrna30662.1	LG3:3304703	RLK-Pelle_DLSV	0	proximal
mrna30658.1	LG3:3276632	RLK-Pelle_DLSV	mrna30660.1	LG3:3289168	RLK-Pelle_DLSV	0	proximal
mrna29686.1	LG3:5126418	RLK-Pelle_LRR-XII-1	mrna29689.1	LG3:5147550	RLK-Pelle_LRR-XII-1	7e-127	proximal
mrna07775.1	LG3:21763122	RLK-Pelle_RLCK-XII-1	mrna07778.1	LG3:21786493	RLK-Pelle_RLCK-XII-1	1e-92	proximal
mrna30635.1	LG3:3152933	RLK-Pelle_DLSV	mrna30637.1	LG3:3163975	RLK-Pelle_DLSV	0	proximal
mrna11718.1	unanchored:9795221	RLK-Pelle_DLSV	mrna11720.1	unanchored:9800687	RLK-Pelle_DLSV	0	proximal
mrna30660.1	LG3:3289168	RLK-Pelle_DLSV	mrna30662.1	LG3:3304703	RLK-Pelle_DLSV	0	proximal
mrna30640.1	LG3:3178070	RLK-Pelle_DLSV	mrna30642.1	LG3:3186759	RLK-Pelle_DLSV	0	proximal
mrna08313.1	LG2:13353961	RLK-Pelle_LRR-XI-1	mrna08315.1	LG2:13390975	RLK-Pelle_LRR-XI-1	0	proximal
mrna27326.1	LG3:24365634	RLK-Pelle_DLSV	mrna27328.1	LG3:24377923	RLK-Pelle_DLSV	0	proximal
mrna11720.1	unanchored:9800687	RLK-Pelle_DLSV	mrna11721.1	unanchored:9823182	RLK-Pelle_DLSV	1e-26	proximal
mrna19250.1	LG7:2860714	RLK-Pelle_L-LEC	mrna19252.1	LG7:2867592	RLK-Pelle_L-LEC	0	proximal
mrna29422.1	unanchored:4963337	RLK-Pelle_LysM	mrna29508.1	unanchored:5016437	RLK-Pelle_LysM	2e-151	proximal
mrna34321.1	LG3:5949894	RLK-Pelle_WAK	mrna34322.1	LG3:5957782	RLK-Pelle_WAK	1e-103	proximal
mrna03255.1	LG3:11966412	RLK-Pelle_DLSV	mrna03257.1	LG3:11972456	RLK-Pelle_DLSV	0	proximal
mrna22139.1	LG5:27293747	RLK-Pelle_LRR-XI-1	mrna22142.1	LG5:27344253	RLK-Pelle_LRR-XI-1	5e-39	proximal
mrna29329.1	LG5:19300921	RLK-Pelle_LysM	mrna29331.1	LG5:19314342	RLK-Pelle_LysM	0	proximal
mrna29689.1	LG3:5147550	RLK-Pelle_LRR-XII-1	mrna29692.1	LG3:5161818	RLK-Pelle_LRR-XII-1	0	proximal
mrna03528.1	LG3:14351382	RLK-Pelle_LRR-VIII-1	mrna03532.1	LG3:14395927	RLK-Pelle_LRR-VIII-1	8e-151	proximal
mrna03532.1	LG3:14395927	RLK-Pelle_LRR-VIII-1	mrna03534.1	LG3:14408239	RLK-Pelle_LRR-VIII-1	2e-45	proximal
mrna02347.1	LG3:8767876	RLK-Pelle_WAK	mrna33903.1	LG3:8785835	RLK-Pelle_WAK	1e-57	proximal
mrna26593.1	LG7:15635669	RLK-Pelle_RLCK-VIIa-2	mrna26595.1	LG7:15649801	RLK-Pelle_RLCK-VIIa-2	7e-58	proximal
mrna04247.1	LG6:32808821	RLK-Pelle_CrRLK1L-1	mrna04250.1	LG6:32823153	RLK-Pelle_CrRLK1L-1	0	proximal
mrna08310.1	LG2:13342147	RLK-Pelle_LRR-XI-1	mrna08313.1	LG2:13353961	RLK-Pelle_LRR-XI-1	2e-177	proximal
mrna32071.1	LG5:2641597	RLK-Pelle_SD-2b	mrna32074.1	LG5:2656977	RLK-Pelle_SD-2b	0	proximal
mrna19248.1	LG7:2856773	RLK-Pelle_L-LEC	mrna19250.1	LG7:2860714	RLK-Pelle_L-LEC	0	proximal
mrna24097.1	LG6:35830446	RLK-Pelle_RLCK-VIIa-2	mrna24099.1	LG6:35837631	RLK-Pelle_RLCK-VIIa-2	4e-98	proximal
mrna30648.1	LG3:3220127	RLK-Pelle_DLSV	mrna30649.1	LG3:3236683	RLK-Pelle_DLSV	0	proximal
mrna11306.1	LG1:4251742	RLK-Pelle_LRR-XI-1	mrna11311.1	LG1:4264441	RLK-Pelle_LRR-XI-1	0	proximal
mrna11249.1	LG2:17059907	RLK-Pelle_RKF3	mrna11251.1	LG2:17064634	RLK-Pelle_RKF3	1e-140	proximal
mrna11302.1	LG1:4238871	RLK-Pelle_LRR-XI-1	mrna11306.1	LG1:4251742	RLK-Pelle_LRR-XI-1	0	proximal
mrna24097.1	LG6:35830446	RLK-Pelle_RLCK-VIIa-2	mrna24105.1	LG6:35870654	RLK-Pelle_RLCK-VIIa-2	7e-87	proximal
mrna16840.1	LG7:38609	RLK-Pelle_LRR-XI-1	mrna16828.1	LG7:112650	RLK-Pelle_LRR-XI-1	2e-105	proximal
mrna31646.1	LG1:9945881	RLK-Pelle_Extensin	mrna31648.1	LG1:9957202	RLK-Pelle_Extensin	5e-163	proximal
mrna27319.1	LG3:24326723	RLK-Pelle_DLSV	mrna27321.1	LG3:24345504	RLK-Pelle_DLSV	1e-46	proximal
mrna29025.1	LG4:702638	RLK-Pelle_DLSV	mrna28915.1	LG4:736200	RLK-Pelle_DLSV	4e-98	proximal
mrna30031.1	LG3:25042612	RLK-Pelle_DLSV	mrna30033.1	LG3:25049317	RLK-Pelle_DLSV	7e-117	proximal
mrna30745.1	LG3:3033922	RLK-Pelle_LRR-IV	mrna30748.1	LG3:3054922	RLK-Pelle_DLSV	1e-16	proximal
mrna22901.1	LG4:23833169	RLK-Pelle_LRR-I-1	mrna22902.1	LG4:23857979	RLK-Pelle_LRR-I-1	7e-45	proximal
mrna26903.1	LG5:22554183	RLK-Pelle_LRR-XI-1	mrna26905.1	LG5:22572935	RLK-Pelle_LRR-XI-1	0	proximal
mrna28690.1	LG6:29692232	RLK-Pelle_LRR-XI-1	mrna28692.1	LG6:29701056	RLK-Pelle_LRR-XI-1	7e-37	proximal
mrna17726.1	LG6:20562412	RLK-Pelle_SD-2b	mrna17731.1	LG6:20618317	RLK-Pelle_SD-2b	9e-73	proximal
mrna32063.1	LG5:2598170	RLK-Pelle_SD-2b	mrna32067.1	LG5:2626842	RLK-Pelle_SD-2b	4e-43	proximal
mrna32067.1	LG5:2626842	RLK-Pelle_SD-2b	mrna32071.1	LG5:2641597	RLK-Pelle_SD-2b	2e-42	proximal
mrna24440.1	LG3:31255118	STE_STE11	mrna24443.1	LG3:31288282	STE_STE11	9e-51	proximal
mrna05705.1	LG6:29002383	STE_STE7	mrna05708.1	LG6:29013054	STE_STE7	5e-140	proximal
mrna32487.1	LG5:1589523	STE_STE7	mrna32490.1	LG5:1598204	STE_STE7	6e-119	proximal
mrna29871.1	LG4:1385368	TKL-Pl-4	mrna29873.1	LG4:1393612	TKL-Pl-4	2e-65	proximal
mrna21178.1	LG7:18776269	TKL-Pl-4	mrna21180.1	LG7:18782427	TKL-Pl-4	6e-159	proximal
mrna12599.1	LG7:19560564	ULK_Fused	mrna12607.1	LG7:19588699	ULK_Fused	4e-109	proximal
mrna11481.1	LG4:3212280	AGC_NDR	mrna08269.1	LG2:13098099	AGC_NDR	0	dispersed
mrna15428.1	LG6:13811895	AGC_NDR	mrna12688.1	LG1:5741305	AGC_NDR	0	dispersed
mrna20153.1	LG3:8414746	AGC_NDR	mrna08269.1	LG2:13098099	AGC_NDR	1e-114	dispersed
mrna08269.1	LG2:13098099	AGC_NDR	mrna15428.1	LG6:13811895	AGC_NDR	0	dispersed
mrna23410.1	LG7:13572899	AGC_PDK1	mrna09523.1	LG5:10837988	AGC-Pl	2e-61	dispersed
mrna11873.1	LG5:21816256	AGC_PKA-PKG	mrna11481.1	LG4:3212280	AGC_NDR	1e-34	dispersed
mrna10373.1	LG3:25653229	AGC_RSK-2	mrna00117.1	LG3:5753919	AGC_RSK-2	3e-101	dispersed
mrna22007.1	unanchored:4303348	AGC_RSK-2	mrna30242.1	LG6:12604406	AGC_RSK-2	4e-30	dispersed
mrna17125.1	LG2:10407057	AGC_RSK-2	mrna20540.1	LG3:29662525	AGC_RSK-2	8e-111	dispersed
mrna19846.1	LG3:1349796	AGC_RSK-2	mrna28499.1	LG6:37111462	AGC_RSK-2	0	dispersed
mrna13564.1	LG6:7837391	AGC-Pl	mrna09355.1	LG5:9911618	AGC_MAST	7e-65	dispersed
mrna11492.1	LG4:3274818	Aur	mrna15015.1	LG2:21680086	CAMK_CAMKL-CHK1	9e-55	dispersed
mrna19379.1	LG7:4801107	Aur	mrna15015.1	LG2:21680086	CAMK_CAMKL-CHK1	2e-59	dispersed
mrna25220.1	LG6:19324137	CAMK_CAMK1-Tthe	mrna17341.1	LG2:10179942	CAMK_CDPK	9e-179	dispersed
mrna13849.1	LG6:7562772	CAMK_CAMKL-CHK1	mrna28132.1	LG3:20278106	CAMK_CAMKL-CHK1	0	dispersed
mrna26443.1	LG1:4102511	CAMK_CAMKL-CHK1	mrna31049.1	LG1:2288798	CAMK_CAMKL-CHK1	0	dispersed
mrna28132.1	LG3:20278106	CAMK_CAMKL-CHK1	mrna29682.1	LG3:5107006	CAMK_CAMKL-CHK1	2e-160	dispersed
mrna21320.1	LG7:18044073	CAMK_CAMKL-CHK1	mrna13841.1	LG6:7527235	CAMK_CAMKL-CHK1	7e-130	dispersed
mrna05792.1	LG1:15103347	CAMK_CAMKL-CHK1	mrna18646.1	LG7:1146978	CAMK_CAMKL-CHK1	3e-109	dispersed
mrna13841.1	LG6:7527235	CAMK_CAMKL-CHK1	mrna28136.1	LG3:20300376	CAMK_CAMKL-CHK1	0	dispersed
mrna21319.1	LG7:18041660	CAMK_CAMKL-CHK1	mrna28136.1	LG3:20300376	CAMK_CAMKL-CHK1	5e-174	dispersed
mrna22806.1	LG4:20736511	CAMK_CAMKL-CHK1	mrna15372.1	LG2:24450812	CAMK_CAMKL-CHK1	4e-155	dispersed
mrna30382.1	LG3:2076508	CAMK_CAMKL-CHK1	mrna31049.1	LG1:2288798	CAMK_CAMKL-CHK1	7e-180	dispersed
mrna04829.1	LG4:21466539	CAMK_CAMKL-LKB	mrna27394.1	LG4:10857038	CAMK_CAMKL-CHK1	2e-33	dispersed
mrna12762.1	LG7:20059206	CAMK_CDPK	mrna18654.1	LG7:1196275	CAMK_CDPK	0	dispersed
mrna11458.1	LG4:3082060	CAMK_CDPK	mrna16634.1	LG6:551325	CAMK_CDPK	2e-108	dispersed
mrna14687.1	LG2:23420992	CAMK_CDPK	mrna25220.1	LG6:19324137	CAMK_CAMK1-Tthe	0	dispersed
mrna24077.1	LG6:35727547	CAMK_CDPK	mrna31882.1	LG2:4381001	CAMK_CDPK	0	dispersed
mrna03391.1	LG3:13177898	CAMK_CDPK	mrna19615.1	LG3:440791	CAMK_CDPK	0	dispersed
mrna13335.1	LG7:22042257	CAMK_CDPK	mrna32375.1	LG5:995733	CAMK_CDPK	0	dispersed
mrna18254.1	LG6:18045101	CAMK_CDPK	mrna23668.1	LG7:12250784	CAMK_CDPK	0	dispersed
mrna13451.1	LG6:6842534	CAMK_CDPK	mrna25220.1	LG6:19324137	CAMK_CAMK1-Tthe	0	dispersed
mrna09567.1	LG5:11050829	CAMK_CDPK	mrna13451.1	LG6:6842534	CAMK_CDPK	0	dispersed
mrna08576.1	LG2:19182892	CAMK_CDPK	mrna19615.1	LG3:440791	CAMK_CDPK	0	dispersed
mrna18135.1	LG6:17846926	CAMK_CDPK	mrna18254.1	LG6:18045101	CAMK_CDPK	0	dispersed
mrna32375.1	LG5:995733	CAMK_CDPK	mrna23668.1	LG7:12250784	CAMK_CDPK	1e-95	dispersed
mrna19615.1	LG3:440791	CAMK_CDPK	mrna31992.1	LG5:2203768	CAMK_CDPK	0	dispersed
mrna17341.1	LG2:10179942	CAMK_CDPK	mrna23668.1	LG7:12250784	CAMK_CDPK	0	dispersed
mrna12059.1	LG5:24309925	CAMK_CDPK	mrna23668.1	LG7:12250784	CAMK_CDPK	2e-68	dispersed
mrna18654.1	LG7:1196275	CAMK_CDPK	mrna24077.1	LG6:35727547	CAMK_CDPK	0	dispersed
mrna14609.1	LG1:7913710	CAMK_CDPK	mrna24077.1	LG6:35727547	CAMK_CDPK	2e-154	dispersed
mrna21999.1	unanchored:4246508	CAMK_CDPK	mrna32375.1	LG5:995733	CAMK_CDPK	9e-63	dispersed
mrna16634.1	LG6:551325	CAMK_CDPK	mrna13335.1	LG7:22042257	CAMK_CDPK	2e-66	dispersed
mrna06595.1	LG4:17303229	CAMK_OST1L	mrna11031.1	LG5:20512532	CAMK_OST1L	0	dispersed
mrna11969.1	LG5:23751256	CAMK_OST1L	mrna11971.1	LG5:23762770	CAMK_OST1L	1e-18	dispersed
mrna11971.1	LG5:23762770	CAMK_OST1L	mrna16244.1	LG1:18156792	CAMK_OST1L	1e-20	dispersed
mrna24096.1	LG6:35825014	CAMK_OST1L	mrna31902.1	LG2:4513914	CAMK_OST1L	0	dispersed
mrna11970.1	LG5:23756399	CAMK_OST1L	mrna16244.1	LG1:18156792	CAMK_OST1L	2e-162	dispersed
mrna10769.1	LG5:12537368	CAMK_OST1L	mrna16244.1	LG1:18156792	CAMK_OST1L	0	dispersed
mrna11031.1	LG5:20512532	CAMK_OST1L	mrna16244.1	LG1:18156792	CAMK_OST1L	1e-172	dispersed
mrna08601.1	LG2:19265953	CK1_CK1	mrna07489.1	LG6:26458756	CK1_CK1	2e-85	dispersed
mrna11484.1	LG4:3232931	CK1_CK1	mrna08271.1	LG2:13110968	CK1_CK1	0	dispersed
mrna07489.1	LG6:26458756	CK1_CK1	mrna12673.1	LG1:5687510	CK1_CK1	0	dispersed
mrna08271.1	LG2:13110968	CK1_CK1	mrna11487.1	LG4:3242329	CK1_CK1	0	dispersed
mrna11866.1	LG5:21794194	CK1_CK1	mrna08825.1	LG2:20388305	CK1_CK1	0	dispersed
mrna01884.1	LG5:5639801	CK1_CK1-Pl	mrna25642.1	LG6:25344369	CK1_CK1-Pl	0	dispersed
mrna24744.1	LG3:28040405	CK1_CK1-Pl	mrna25642.1	LG6:25344369	CK1_CK1-Pl	0	dispersed
mrna08991.1	LG2:20596512	CK1_CK1-Pl	mrna24744.1	LG3:28040405	CK1_CK1-Pl	0	dispersed
mrna02101.1	LG1:5338515	CK1_CK1-Pl	mrna10418.1	LG1:20848756	CK1_CK1-Pl	0	dispersed
mrna10418.1	LG1:20848756	CK1_CK1-Pl	mrna24744.1	LG3:28040405	CK1_CK1-Pl	0	dispersed
mrna09428.1	LG5:10294740	CMGC_CDK-CDK7	mrna31613.1	LG1:10400310	CMGC_CDK-Pl	3e-80	dispersed
mrna24158.1	LG1:10536820	CMGC_CDK-CDK8	mrna31613.1	LG1:10400310	CMGC_CDK-Pl	2e-50	dispersed
mrna22405.1	LG4:12498946	CMGC_CDK-CRK7-CDK9	mrna31351.1	LG5:14540765	CMGC_CDK-CRK7-CDK9	5e-148	dispersed
mrna21115.1	LG1:16926223	CMGC_CDK-CRK7-CDK9	mrna27588.1	LG2:1502357	CMGC_CDK-CRK7-CDK9	0	dispersed
mrna27065.1	LG5:22922710	CMGC_CDK-CRK7-CDK9	mrna29225.1	LG5:18153072	CMGC_CDK-CRK7-CDK9	9e-12	dispersed
mrna16298.1	LG1:18511390	CMGC_CDK-CRK7-CDK9	mrna22405.1	LG4:12498946	CMGC_CDK-CRK7-CDK9	0	dispersed
mrna17146.1	LG4:6612609	CMGC_CDK-CRK7-CDK9	mrna17718.1	LG6:20510956	CMGC_CDK-CRK7-CDK9	0	dispersed
mrna17718.1	LG6:20510956	CMGC_CDK-CRK7-CDK9	mrna29225.1	LG5:18153072	CMGC_CDK-CRK7-CDK9	0	dispersed
mrna06721.1	LG4:18719899	CMGC_CDK-CRK7-CDK9	mrna16436.1	LG1:19292557	CMGC_CDK-CRK7-CDK9	0	dispersed
mrna26062.1	LG5:7338849	CMGC_CDK-CRK7-CDK9	mrna06721.1	LG4:18719899	CMGC_CDK-CRK7-CDK9	8e-180	dispersed
mrna04392.1	LG6:33446161	CMGC_CDK-CRK7-CDK9	mrna26062.1	LG5:7338849	CMGC_CDK-CRK7-CDK9	0	dispersed
mrna31351.1	LG5:14540765	CMGC_CDK-CRK7-CDK9	mrna06721.1	LG4:18719899	CMGC_CDK-CRK7-CDK9	8e-84	dispersed
mrna16436.1	LG1:19292557	CMGC_CDK-CRK7-CDK9	mrna17146.1	LG4:6612609	CMGC_CDK-CRK7-CDK9	0	dispersed
mrna27588.1	LG2:1502357	CMGC_CDK-CRK7-CDK9	mrna06721.1	LG4:18719899	CMGC_CDK-CRK7-CDK9	5e-146	dispersed
mrna07959.1	LG3:22031269	CMGC_CDK-Pl	mrna17189.1	LG2:9554462	CMGC_CDK-Pl	1e-93	dispersed
mrna17189.1	LG2:9554462	CMGC_CDK-Pl	mrna13619.1	LG6:8109787	CMGC_CDK-Pl	1e-56	dispersed
mrna31613.1	LG1:10400310	CMGC_CDK-Pl	mrna22405.1	LG4:12498946	CMGC_CDK-CRK7-CDK9	3e-84	dispersed
mrna13619.1	LG6:8109787	CMGC_CDK-Pl	mrna29167.1	LG5:19579947	CMGC_CDK-Pl	8e-150	dispersed
mrna29167.1	LG5:19579947	CMGC_CDK-Pl	mrna22405.1	LG4:12498946	CMGC_CDK-CRK7-CDK9	2e-75	dispersed
mrna02553.1	LG2:17652657	CMGC_CK2	mrna01549.1	LG1:14608972	CMGC_CK2	5e-174	dispersed
mrna01549.1	LG1:14608972	CMGC_CK2	mrna05727.1	LG1:14743384	CMGC_CK2	0	dispersed
mrna05727.1	LG1:14743384	CMGC_CK2	mrna22532.1	LG6:2467465	CMGC_CK2	1e-156	dispersed
mrna22532.1	LG6:2467465	CMGC_CK2	mrna19129.1	LG7:3876178	CMGC_GSK	5e-40	dispersed
mrna09980.1	LG4:13608227	CMGC_CLK	mrna18191.1	LG6:4701834	CMGC_CLK	0	dispersed
mrna18191.1	LG6:4701834	CMGC_CLK	mrna20976.1	LG7:17384121	CMGC_DYRK-PRP4	8e-39	dispersed
mrna09315.1	LG5:9670519	CMGC_DYRK-PRP4	mrna20976.1	LG7:17384121	CMGC_DYRK-PRP4	3e-169	dispersed
mrna00297.1	LG6:3687559	CMGC_GSK	mrna24522.1	LG1:11894251	CMGC_GSK	0	dispersed
mrna15782.1	LG6:21671829	CMGC_GSK	mrna29693.1	LG3:5169489	CMGC_GSK	0	dispersed
mrna19129.1	LG7:3876178	CMGC_GSK	mrna28439.1	LG6:36791856	CMGC_GSK	0	dispersed
mrna29593.1	unanchored:5466536	CMGC_GSK	mrna00297.1	LG6:3687559	CMGC_GSK	0	dispersed
mrna19238.1	LG7:2788930	CMGC_MAPK	mrna31827.1	LG5:1923265	CMGC_MAPK	0	dispersed
mrna14943.1	LG1:8393664	CMGC_MAPK	mrna25390.1	LG3:19249762	CMGC_MAPK	2e-148	dispersed
mrna25407.1	LG3:19421394	CMGC_MAPK	mrna31827.1	LG5:1923265	CMGC_MAPK	0	dispersed
mrna15192.1	LG2:22508007	CMGC_MAPK	mrna14943.1	LG1:8393664	CMGC_MAPK	0	dispersed
mrna25390.1	LG3:19249762	CMGC_MAPK	mrna25407.1	LG3:19421394	CMGC_MAPK	0	dispersed
mrna08884.1	LG5:8762135	CMGC_RCK	mrna08903.1	LG5:8887960	CMGC_RCK	1e-100	dispersed
mrna13516.1	LG5:15369311	CMGC_RCK	mrna21257.1	LG7:19177882	CMGC_RCK	9e-169	dispersed
mrna08886.1	LG5:8777203	CMGC_RCK	mrna17342.1	LG2:10191037	CMGC_RCK	2e-98	dispersed
mrna08903.1	LG5:8887960	CMGC_RCK	mrna08886.1	LG5:8777203	CMGC_RCK	8e-62	dispersed
mrna17342.1	LG2:10191037	CMGC_RCK	mrna21257.1	LG7:19177882	CMGC_RCK	7e-65	dispersed
mrna21257.1	LG7:19177882	CMGC_RCK	mrna08884.1	LG5:8762135	CMGC_RCK	9e-47	dispersed
mrna17409.1	LG2:11215628	CMGC_RCK	mrna21257.1	LG7:19177882	CMGC_RCK	2e-110	dispersed
mrna14482.1	LG3:31819817	CMGC_SRPK	mrna30094.1	LG6:11976122	CMGC_SRPK	0	dispersed
mrna13032.1	LG1:7087281	CMGC_SRPK	mrna30094.1	LG6:11976122	CMGC_SRPK	9e-79	dispersed
mrna04872.1	LG7:10640322	Group-Pl-2	mrna10795.1	LG5:12736778	Group-Pl-2	0	dispersed
mrna18376.1	LG6:5767964	Group-Pl-3	mrna28132.1	LG3:20278106	CAMK_CAMKL-CHK1	1e-50	dispersed
mrna18600.1	LG7:919004	Group-Pl-3	mrna28132.1	LG3:20278106	CAMK_CAMKL-CHK1	5e-46	dispersed
mrna03874.1	LG4:25677624	Group-Pl-4	mrna13565.1	LG6:7840066	Group-Pl-4	2e-78	dispersed
mrna31502.1	LG5:20192033	IRE1	mrna13027.1	LG1:7047553	IRE1	0	dispersed
mrna26169.1	LG5:8168850	NAK	mrna26791.1	LG7:5402038	NAK	6e-25	dispersed
mrna16529.1	LG1:19694461	NEK	mrna20333.1	LG2:14422271	NEK	0	dispersed
mrna20333.1	LG2:14422271	NEK	mrna27061.1	LG3:15184364	NEK	4e-17	dispersed
mrna14420.1	LG6:11181477	NEK	mrna20333.1	LG2:14422271	NEK	1e-125	dispersed
mrna21679.1	LG4:7548895	PEK_GCN2	mrna29506.1	unanchored:5006459	STE_STE11	8e-19	dispersed
mrna20972.1	LG7:17365642	RLK-Pelle_CR4L	mrna07908.1	LG3:22605839	RLK-Pelle_CR4L	0	dispersed
mrna11989.1	LG6:11706331	RLK-Pelle_CR4L	mrna12072.1	LG5:24379712	RLK-Pelle_CR4L	9e-122	dispersed
mrna07908.1	LG3:22605839	RLK-Pelle_CR4L	mrna21678.1	LG4:7544459	RLK-Pelle_CR4L	3e-104	dispersed
mrna07736.1	LG5:16842966	RLK-Pelle_CR4L	mrna07908.1	LG3:22605839	RLK-Pelle_CR4L	3e-123	dispersed
mrna04245.1	LG6:32796108	RLK-Pelle_CrRLK1L-1	mrna04250.1	LG6:32823153	RLK-Pelle_CrRLK1L-1	9e-109	dispersed
mrna04246.1	LG6:32805543	RLK-Pelle_CrRLK1L-1	mrna04250.1	LG6:32823153	RLK-Pelle_CrRLK1L-1	0	dispersed
mrna04244.1	LG6:32790781	RLK-Pelle_CrRLK1L-1	mrna04246.1	LG6:32805543	RLK-Pelle_CrRLK1L-1	0	dispersed
mrna23363.1	LG7:15100141	RLK-Pelle_CrRLK1L-1	mrna14010.1	LG3:27623777	RLK-Pelle_CrRLK1L-1	0	dispersed
mrna24017.1	LG6:34854840	RLK-Pelle_CrRLK1L-1	mrna13200.1	LG7:21358386	RLK-Pelle_CrRLK1L-1	0	dispersed
mrna05124.1	LG4:22468596	RLK-Pelle_CrRLK1L-1	mrna16583.1	LG6:251304	RLK-Pelle_CrRLK1L-1	0	dispersed
mrna25018.1	LG3:11611253	RLK-Pelle_CrRLK1L-1	mrna13568.1	LG6:7849947	RLK-Pelle_CrRLK1L-1	0	dispersed
mrna26704.1	LG7:16183030	RLK-Pelle_CrRLK1L-1	mrna25018.1	LG3:11611253	RLK-Pelle_CrRLK1L-1	0	dispersed
mrna17333.1	LG2:10144961	RLK-Pelle_CrRLK1L-1	mrna26704.1	LG7:16183030	RLK-Pelle_CrRLK1L-1	0	dispersed
mrna21850.1	LG2:9134212	RLK-Pelle_CrRLK1L-1	mrna26060.1	LG5:7319310	RLK-Pelle_CrRLK1L-1	0	dispersed
mrna24016.1	LG6:34849861	RLK-Pelle_CrRLK1L-1	mrna17333.1	LG2:10144961	RLK-Pelle_CrRLK1L-1	0	dispersed
mrna04553.1	LG4:26449517	RLK-Pelle_CrRLK1L-1	mrna04244.1	LG6:32790781	RLK-Pelle_CrRLK1L-1	0	dispersed
mrna13200.1	LG7:21358386	RLK-Pelle_CrRLK1L-1	mrna14010.1	LG3:27623777	RLK-Pelle_CrRLK1L-1	0	dispersed
mrna26060.1	LG5:7319310	RLK-Pelle_CrRLK1L-1	mrna17333.1	LG2:10144961	RLK-Pelle_CrRLK1L-1	0	dispersed
mrna14010.1	LG3:27623777	RLK-Pelle_CrRLK1L-1	mrna17333.1	LG2:10144961	RLK-Pelle_CrRLK1L-1	0	dispersed
mrna28878.1	LG3:6018250	RLK-Pelle_CrRLK1L-1	mrna17333.1	LG2:10144961	RLK-Pelle_CrRLK1L-1	0	dispersed
mrna11688.1	unanchored:9624412	RLK-Pelle_DLSV	mrna31627.1	LG1:10264238	RLK-Pelle_DLSV	3e-153	dispersed
mrna30546.1	LG3:1521244	RLK-Pelle_DLSV	mrna30644.1	LG3:3203583	RLK-Pelle_DLSV	0	dispersed
mrna19522.1	LG3:14018	RLK-Pelle_DLSV	mrna24649.1	LG5:14483	RLK-Pelle_DLSV	1e-21	dispersed
mrna27321.1	LG3:24345504	RLK-Pelle_DLSV	mrna27326.1	LG3:24365634	RLK-Pelle_DLSV	0	dispersed
mrna01965.1	LG6:36279700	RLK-Pelle_DLSV	mrna27955.1	LG6:37293822	RLK-Pelle_DLSV	7e-93	dispersed
mrna19534.1	LG3:92786	RLK-Pelle_DLSV	mrna19541.1	LG3:132198	RLK-Pelle_DLSV	0	dispersed
mrna19524.1	LG3:43219	RLK-Pelle_DLSV	mrna19528.1	LG3:64741	RLK-Pelle_DLSV	0	dispersed
mrna11679.1	unanchored:9575871	RLK-Pelle_DLSV	mrna11681.1	unanchored:9588276	RLK-Pelle_DLSV	0	dispersed
mrna11723.1	unanchored:9837535	RLK-Pelle_DLSV	mrna25423.1	unanchored:5972897	RLK-Pelle_DLSV	5e-172	dispersed
mrna19533.1	LG3:88694	RLK-Pelle_DLSV	mrna19539.1	LG3:120186	RLK-Pelle_DLSV	0	dispersed
mrna30753.1	LG3:3098987	RLK-Pelle_DLSV	mrna23820.1	LG6:35312395	RLK-Pelle_DLSV	0	dispersed
mrna19526.1	LG3:50195	RLK-Pelle_DLSV	mrna19528.1	LG3:64741	RLK-Pelle_DLSV	0	dispersed
mrna01964.1	LG6:36275248	RLK-Pelle_DLSV	mrna27955.1	LG6:37293822	RLK-Pelle_DLSV	0	dispersed
mrna30754.1	LG3:3104989	RLK-Pelle_DLSV	mrna23820.1	LG6:35312395	RLK-Pelle_DLSV	0	dispersed
mrna30984.1	LG1:2014714	RLK-Pelle_DLSV	mrna11681.1	unanchored:9588276	RLK-Pelle_DLSV	2e-52	dispersed
mrna23190.1	LG7:14462801	RLK-Pelle_DLSV	mrna09712.1	LG6:8692030	RLK-Pelle_DLSV	2e-112	dispersed
mrna10472.1	LG3:25563878	RLK-Pelle_DLSV	mrna23190.1	LG7:14462801	RLK-Pelle_DLSV	8e-115	dispersed
mrna31417.1	LG5:23232554	RLK-Pelle_DLSV	mrna23820.1	LG6:35312395	RLK-Pelle_DLSV	1e-27	dispersed
mrna19539.1	LG3:120186	RLK-Pelle_DLSV	mrna19541.1	LG3:132198	RLK-Pelle_DLSV	3e-168	dispersed
mrna00306.1	unanchored:537598	RLK-Pelle_DLSV	mrna17154.1	LG4:6676760	RLK-Pelle_DLSV	0	dispersed
mrna23820.1	LG6:35312395	RLK-Pelle_DLSV	mrna30631.1	LG3:3125595	RLK-Pelle_DLSV	2e-46	dispersed
mrna19525.1	LG3:46460	RLK-Pelle_DLSV	mrna19528.1	LG3:64741	RLK-Pelle_DLSV	0	dispersed
mrna30632.1	LG3:3134517	RLK-Pelle_DLSV	mrna30636.1	LG3:3156837	RLK-Pelle_DLSV	0	dispersed
mrna25072.1	LG3:11768085	RLK-Pelle_DLSV	mrna30632.1	LG3:3134517	RLK-Pelle_DLSV	0	dispersed
mrna18552.1	LG7:587808	RLK-Pelle_DLSV	mrna32580.1	LG4:2213918	RLK-Pelle_DLSV	0	dispersed
mrna30637.1	LG3:3163975	RLK-Pelle_DLSV	mrna30632.1	LG3:3134517	RLK-Pelle_DLSV	0	dispersed
mrna30634.1	LG3:3148224	RLK-Pelle_DLSV	mrna30632.1	LG3:3134517	RLK-Pelle_DLSV	0	dispersed
mrna27326.1	LG3:24365634	RLK-Pelle_DLSV	mrna27329.1	LG3:24390698	RLK-Pelle_DLSV	0	dispersed
mrna30652.1	LG3:3252591	RLK-Pelle_DLSV	mrna30657.1	LG3:3269243	RLK-Pelle_DLSV	0	dispersed
mrna30651.1	LG3:3247836	RLK-Pelle_DLSV	mrna30657.1	LG3:3269243	RLK-Pelle_DLSV	0	dispersed
mrna30751.1	LG3:3084275	RLK-Pelle_DLSV	mrna30632.1	LG3:3134517	RLK-Pelle_DLSV	0	dispersed
mrna30644.1	LG3:3203583	RLK-Pelle_DLSV	mrna30649.1	LG3:3236683	RLK-Pelle_DLSV	0	dispersed
mrna30635.1	LG3:3152933	RLK-Pelle_DLSV	mrna30632.1	LG3:3134517	RLK-Pelle_DLSV	0	dispersed
mrna18258.1	LG6:18063576	RLK-Pelle_DLSV	mrna30649.1	LG3:3236683	RLK-Pelle_DLSV	0	dispersed
mrna18512.1	LG7:393960	RLK-Pelle_DLSV	mrna18552.1	LG7:587808	RLK-Pelle_DLSV	5e-110	dispersed
mrna30643.1	LG3:3193016	RLK-Pelle_DLSV	mrna30649.1	LG3:3236683	RLK-Pelle_DLSV	0	dispersed
mrna30648.1	LG3:3220127	RLK-Pelle_DLSV	mrna18258.1	LG6:18063576	RLK-Pelle_DLSV	0	dispersed
mrna00249.1	LG6:3583988	RLK-Pelle_DLSV	mrna30658.1	LG3:3276632	RLK-Pelle_DLSV	0	dispersed
mrna30752.1	LG3:3094535	RLK-Pelle_DLSV	mrna30634.1	LG3:3148224	RLK-Pelle_DLSV	0	dispersed
mrna11678.1	unanchored:9563162	RLK-Pelle_DLSV	mrna11681.1	unanchored:9588276	RLK-Pelle_DLSV	0	dispersed
mrna23312.1	LG7:14425294	RLK-Pelle_DLSV	mrna30658.1	LG3:3276632	RLK-Pelle_DLSV	0	dispersed
mrna30631.1	LG3:3125595	RLK-Pelle_DLSV	mrna30636.1	LG3:3156837	RLK-Pelle_DLSV	1e-32	dispersed
mrna11681.1	unanchored:9588276	RLK-Pelle_DLSV	mrna27955.1	LG6:37293822	RLK-Pelle_DLSV	1e-155	dispersed
mrna30659.1	LG3:3282746	RLK-Pelle_DLSV	mrna30662.1	LG3:3304703	RLK-Pelle_DLSV	0	dispersed
mrna30658.1	LG3:3276632	RLK-Pelle_DLSV	mrna30661.1	LG3:3293849	RLK-Pelle_DLSV	0	dispersed
mrna30748.1	LG3:3054922	RLK-Pelle_DLSV	mrna23820.1	LG6:35312395	RLK-Pelle_DLSV	2e-23	dispersed
mrna30636.1	LG3:3156837	RLK-Pelle_DLSV	mrna30748.1	LG3:3054922	RLK-Pelle_DLSV	2e-24	dispersed
mrna25423.1	unanchored:5972897	RLK-Pelle_DLSV	mrna11718.1	unanchored:9795221	RLK-Pelle_DLSV	0	dispersed
mrna25036.1	LG3:11223032	RLK-Pelle_DLSV	mrna04775.1	LG4:21520555	RLK-Pelle_DLSV	0	dispersed
mrna11725.1	unanchored:9844976	RLK-Pelle_DLSV	mrna19522.1	LG3:14018	RLK-Pelle_DLSV	7e-23	dispersed
mrna11718.1	unanchored:9795221	RLK-Pelle_DLSV	mrna11721.1	unanchored:9823182	RLK-Pelle_DLSV	4e-32	dispersed
mrna11721.1	unanchored:9823182	RLK-Pelle_DLSV	mrna11725.1	unanchored:9844976	RLK-Pelle_DLSV	4e-30	dispersed
mrna30633.1	LG3:3139437	RLK-Pelle_DLSV	mrna30748.1	LG3:3054922	RLK-Pelle_DLSV	8e-16	dispersed
mrna30650.1	LG3:3243683	RLK-Pelle_DLSV	mrna30657.1	LG3:3269243	RLK-Pelle_DLSV	0	dispersed
mrna11720.1	unanchored:9800687	RLK-Pelle_DLSV	mrna11725.1	unanchored:9844976	RLK-Pelle_DLSV	0	dispersed
mrna24649.1	LG5:14483	RLK-Pelle_DLSV	mrna11721.1	unanchored:9823182	RLK-Pelle_DLSV	1e-24	dispersed
mrna19532.1	LG3:82020	RLK-Pelle_DLSV	mrna19525.1	LG3:46460	RLK-Pelle_DLSV	0	dispersed
mrna19528.1	LG3:64741	RLK-Pelle_DLSV	mrna19532.1	LG3:82020	RLK-Pelle_DLSV	0	dispersed
mrna17154.1	LG4:6676760	RLK-Pelle_DLSV	mrna11721.1	unanchored:9823182	RLK-Pelle_DLSV	2e-22	dispersed
mrna25028.1	LG3:11180552	RLK-Pelle_DLSV	mrna30060.1	LG3:25286884	RLK-Pelle_DLSV	0	dispersed
mrna30661.1	LG3:3293849	RLK-Pelle_DLSV	mrna30650.1	LG3:3243683	RLK-Pelle_DLSV	0	dispersed
mrna10460.1	LG3:25499725	RLK-Pelle_DLSV	mrna30060.1	LG3:25286884	RLK-Pelle_DLSV	0	dispersed
mrna30642.1	LG3:3186759	RLK-Pelle_DLSV	mrna30660.1	LG3:3289168	RLK-Pelle_DLSV	0	dispersed
mrna18856.1	LG6:6647404	RLK-Pelle_DLSV	mrna10472.1	LG3:25563878	RLK-Pelle_DLSV	6e-77	dispersed
mrna29949.1	LG3:24848919	RLK-Pelle_DLSV	mrna18552.1	LG7:587808	RLK-Pelle_DLSV	4e-94	dispersed
mrna28451.1	LG6:36854918	RLK-Pelle_DLSV	mrna32207.1	LG5:3318822	RLK-Pelle_DLSV	2e-24	dispersed
mrna25073.1	LG3:11773293	RLK-Pelle_DLSV	mrna30635.1	LG3:3152933	RLK-Pelle_DLSV	3e-119	dispersed
mrna10452.1	LG3:25475362	RLK-Pelle_DLSV	mrna30060.1	LG3:25286884	RLK-Pelle_DLSV	0	dispersed
mrna31627.1	LG1:10264238	RLK-Pelle_DLSV	mrna03604.1	LG4:24486819	RLK-Pelle_DLSV	2e-37	dispersed
mrna19537.1	LG3:101638	RLK-Pelle_DLSV	mrna19525.1	LG3:46460	RLK-Pelle_DLSV	4e-112	dispersed
mrna03603.1	LG4:24481551	RLK-Pelle_DLSV	mrna28451.1	LG6:36854918	RLK-Pelle_DLSV	0	dispersed
mrna19536.1	LG3:97905	RLK-Pelle_DLSV	mrna19525.1	LG3:46460	RLK-Pelle_DLSV	2e-119	dispersed
mrna30639.1	LG3:3174945	RLK-Pelle_DLSV	mrna10460.1	LG3:25499725	RLK-Pelle_DLSV	0	dispersed
mrna03257.1	LG3:11972456	RLK-Pelle_DLSV	mrna10452.1	LG3:25475362	RLK-Pelle_DLSV	1e-169	dispersed
mrna32207.1	LG5:3318822	RLK-Pelle_DLSV	mrna11688.1	unanchored:9624412	RLK-Pelle_DLSV	4e-99	dispersed
mrna30640.1	LG3:3178070	RLK-Pelle_DLSV	mrna30662.1	LG3:3304703	RLK-Pelle_DLSV	0	dispersed
mrna23790.1	LG3:4321005	RLK-Pelle_DLSV	mrna27321.1	LG3:24345504	RLK-Pelle_DLSV	4e-15	dispersed
mrna03255.1	LG3:11966412	RLK-Pelle_DLSV	mrna10460.1	LG3:25499725	RLK-Pelle_DLSV	0	dispersed
mrna30033.1	LG3:25049317	RLK-Pelle_DLSV	mrna27319.1	LG3:24326723	RLK-Pelle_DLSV	2e-99	dispersed
mrna34061.1	LG3:3837380	RLK-Pelle_DLSV	mrna27326.1	LG3:24365634	RLK-Pelle_DLSV	3e-168	dispersed
mrna03604.1	LG4:24486819	RLK-Pelle_DLSV	mrna28451.1	LG6:36854918	RLK-Pelle_DLSV	1e-171	dispersed
mrna18767.1	LG6:6152446	RLK-Pelle_DLSV	mrna10460.1	LG3:25499725	RLK-Pelle_DLSV	0	dispersed
mrna03254.1	LG3:11958057	RLK-Pelle_DLSV	mrna10460.1	LG3:25499725	RLK-Pelle_DLSV	2e-14	dispersed
mrna12641.1	LG1:5538484	RLK-Pelle_Extensin	mrna23053.1	LG4:23271573	RLK-Pelle_Extensin	0	dispersed
mrna08369.1	LG2:13725800	RLK-Pelle_Extensin	mrna12641.1	LG1:5538484	RLK-Pelle_Extensin	2e-33	dispersed
mrna15779.1	LG6:21653473	RLK-Pelle_Extensin	mrna03142.1	LG3:12707444	RLK-Pelle_RLCK-VIIa-1	2e-97	dispersed
mrna09783.1	LG4:12655350	RLK-Pelle_L-LEC	mrna32113.1	LG5:2834382	RLK-Pelle_L-LEC	0	dispersed
mrna19248.1	LG7:2856773	RLK-Pelle_L-LEC	mrna19252.1	LG7:2867592	RLK-Pelle_L-LEC	0	dispersed
mrna06763.1	LG4:19653582	RLK-Pelle_L-LEC	mrna27111.1	LG5:23175530	RLK-Pelle_L-LEC	0	dispersed
mrna00967.1	unanchored:111239	RLK-Pelle_L-LEC	mrna25814.1	LG5:7703647	RLK-Pelle_L-LEC	0	dispersed
mrna24983.1	LG2:3510589	RLK-Pelle_L-LEC	mrna25814.1	LG5:7703647	RLK-Pelle_L-LEC	0	dispersed
mrna25224.1	LG6:19357832	RLK-Pelle_L-LEC	mrna19252.1	LG7:2867592	RLK-Pelle_L-LEC	1e-174	dispersed
mrna06619.1	LG4:17432349	RLK-Pelle_L-LEC	mrna19234.1	LG7:2764300	RLK-Pelle_L-LEC	7e-176	dispersed
mrna18692.1	LG7:1413716	RLK-Pelle_L-LEC	mrna19250.1	LG7:2860714	RLK-Pelle_L-LEC	0	dispersed
mrna27195.1	LG3:23502982	RLK-Pelle_L-LEC	mrna03404.1	LG3:13616346	RLK-Pelle_L-LEC	1e-151	dispersed
mrna19234.1	LG7:2764300	RLK-Pelle_L-LEC	mrna19250.1	LG7:2860714	RLK-Pelle_L-LEC	0	dispersed
mrna24986.1	LG2:3521743	RLK-Pelle_L-LEC	mrna03404.1	LG3:13616346	RLK-Pelle_L-LEC	0	dispersed
mrna05762.1	LG1:14984147	RLK-Pelle_L-LEC	mrna19252.1	LG7:2867592	RLK-Pelle_L-LEC	4e-117	dispersed
mrna03404.1	LG3:13616346	RLK-Pelle_L-LEC	mrna25814.1	LG5:7703647	RLK-Pelle_L-LEC	0	dispersed
mrna20781.1	unanchored:2330717	RLK-Pelle_L-LEC	mrna24962.1	LG1:16113072	RLK-Pelle_L-LEC	1e-135	dispersed
mrna07839.1	LG3:22989741	RLK-Pelle_L-LEC	mrna25814.1	LG5:7703647	RLK-Pelle_L-LEC	0	dispersed
mrna04968.1	LG4:21540833	RLK-Pelle_L-LEC	mrna19250.1	LG7:2860714	RLK-Pelle_L-LEC	6e-97	dispersed
mrna17719.1	LG6:20517267	RLK-Pelle_L-LEC	mrna02384.1	LG3:5458028	RLK-Pelle_L-LEC	0	dispersed
mrna20593.1	LG3:29886052	RLK-Pelle_L-LEC	mrna26334.1	LG7:15394704	RLK-Pelle_L-LEC	5e-130	dispersed
mrna09648.1	LG6:8529168	RLK-Pelle_L-LEC	mrna20593.1	LG3:29886052	RLK-Pelle_L-LEC	1e-35	dispersed
mrna09931.1	LG4:13384115	RLK-Pelle_L-LEC	mrna26334.1	LG7:15394704	RLK-Pelle_L-LEC	4e-147	dispersed
mrna11648.1	unanchored:9428029	RLK-Pelle_L-LEC	mrna00461.1	LG6:19461029	RLK-Pelle_L-LEC	5e-101	dispersed
mrna02384.1	LG3:5458028	RLK-Pelle_L-LEC	mrna26334.1	LG7:15394704	RLK-Pelle_L-LEC	2e-127	dispersed
mrna27111.1	LG5:23175530	RLK-Pelle_L-LEC	mrna26334.1	LG7:15394704	RLK-Pelle_L-LEC	2e-104	dispersed
mrna26334.1	LG7:15394704	RLK-Pelle_L-LEC	mrna18464.1	LG6:5585876	RLK-Pelle_L-LEC	0	dispersed
mrna18466.1	LG6:5595809	RLK-Pelle_L-LEC	mrna26334.1	LG7:15394704	RLK-Pelle_L-LEC	0	dispersed
mrna17121.1	LG2:10389494	RLK-Pelle_L-LEC	mrna20593.1	LG3:29886052	RLK-Pelle_L-LEC	2e-113	dispersed
mrna24963.1	LG1:16120271	RLK-Pelle_L-LEC	mrna03404.1	LG3:13616346	RLK-Pelle_L-LEC	0	dispersed
mrna12990.1	LG1:6837019	RLK-Pelle_L-LEC	mrna17121.1	LG2:10389494	RLK-Pelle_L-LEC	0	dispersed
mrna00461.1	LG6:19461029	RLK-Pelle_L-LEC	mrna12990.1	LG1:6837019	RLK-Pelle_L-LEC	5e-143	dispersed
mrna23069.1	LG4:23389289	RLK-Pelle_LRR-I-1	mrna22909.1	LG4:23931236	RLK-Pelle_LRR-I-1	0	dispersed
mrna09575.1	LG6:8340344	RLK-Pelle_LRR-I-1	mrna18098.1	LG6:4218021	RLK-Pelle_LRR-I-1	1e-114	dispersed
mrna25364.1	unanchored:5722394	RLK-Pelle_LRR-I-1	mrna22907.1	LG4:23900285	RLK-Pelle_LRR-I-1	9e-32	dispersed
mrna20950.1	LG7:17257862	RLK-Pelle_LRR-I-1	mrna20954.1	LG7:17271083	RLK-Pelle_LRR-I-1	3e-136	dispersed
mrna20952.1	LG7:17263923	RLK-Pelle_LRR-I-1	mrna20954.1	LG7:17271083	RLK-Pelle_LRR-I-1	0	dispersed
mrna20947.1	LG7:17235895	RLK-Pelle_LRR-I-1	mrna20952.1	LG7:17263923	RLK-Pelle_LRR-I-1	0	dispersed
mrna22908.1	LG4:23915875	RLK-Pelle_LRR-I-1	mrna25622.1	LG6:24974458	RLK-Pelle_LRR-I-1	0	dispersed
mrna22907.1	LG4:23900285	RLK-Pelle_LRR-I-1	mrna22909.1	LG4:23931236	RLK-Pelle_LRR-I-1	0	dispersed
mrna22909.1	LG4:23931236	RLK-Pelle_LRR-I-1	mrna25622.1	LG6:24974458	RLK-Pelle_LRR-I-1	0	dispersed
mrna22902.1	LG4:23857979	RLK-Pelle_LRR-I-1	mrna22908.1	LG4:23915875	RLK-Pelle_LRR-I-1	0	dispersed
mrna17626.1	LG2:11641579	RLK-Pelle_LRR-I-1	mrna18098.1	LG6:4218021	RLK-Pelle_LRR-I-1	3e-127	dispersed
mrna11357.1	LG1:4486784	RLK-Pelle_LRR-I-1	mrna22907.1	LG4:23900285	RLK-Pelle_LRR-I-1	1e-159	dispersed
mrna18098.1	LG6:4218021	RLK-Pelle_LRR-I-1	mrna22902.1	LG4:23857979	RLK-Pelle_LRR-I-1	4e-135	dispersed
mrna11242.1	LG2:17013019	RLK-Pelle_LRR-I-1	mrna22907.1	LG4:23900285	RLK-Pelle_LRR-I-1	5e-15	dispersed
mrna24666.1	LG5:69128	RLK-Pelle_LRR-I-2	mrna03286.1	LG3:12157816	RLK-Pelle_LRR-I-2	9e-161	dispersed
mrna03286.1	LG3:12157816	RLK-Pelle_LRR-I-2	mrna04204.1	LG6:32574350	RLK-Pelle_LRR-I-2	6e-137	dispersed
mrna04204.1	LG6:32574350	RLK-Pelle_LRR-I-2	mrna24666.1	LG5:69128	RLK-Pelle_LRR-I-2	4e-110	dispersed
mrna04170.1	LG6:32396592	RLK-Pelle_LRR-II	mrna04495.1	LG4:26071871	RLK-Pelle_LRR-II	0	dispersed
mrna16076.1	LG5:15010060	RLK-Pelle_LRR-II	mrna27511.1	LG2:1005286	RLK-Pelle_LRR-II	0	dispersed
mrna04495.1	LG4:26071871	RLK-Pelle_LRR-II	mrna27633.1	LG4:11015695	RLK-Pelle_LRR-II	0	dispersed
mrna29694.1	LG3:5174504	RLK-Pelle_LRR-II	mrna12337.1	unanchored:11369045	RLK-Pelle_LRR-II	7e-125	dispersed
mrna27633.1	LG4:11015695	RLK-Pelle_LRR-II	mrna29694.1	LG3:5174504	RLK-Pelle_LRR-II	2e-148	dispersed
mrna02695.1	LG2:18381556	RLK-Pelle_LRR-III	mrna30102.1	LG6:12052145	RLK-Pelle_LRR-III	9e-16	dispersed
mrna23868.1	LG6:35132783	RLK-Pelle_LRR-III	mrna09145.1	LG2:21395154	RLK-Pelle_LRR-III	0	dispersed
mrna03699.1	LG4:24999010	RLK-Pelle_LRR-III	mrna30102.1	LG6:12052145	RLK-Pelle_LRR-III	1e-12	dispersed
mrna21172.1	LG7:18743594	RLK-Pelle_LRR-III	mrna17556.1	LG2:12037813	RLK-Pelle_LRR-III	1e-60	dispersed
mrna13121.1	LG7:21016206	RLK-Pelle_LRR-III	mrna32026.1	LG5:2418513	RLK-Pelle_LRR-III	0	dispersed
mrna28381.1	LG6:36482885	RLK-Pelle_LRR-III	mrna32157.1	LG5:3047889	RLK-Pelle_LRR-III	0	dispersed
mrna21283.1	LG7:17850135	RLK-Pelle_LRR-III	mrna13789.1	LG6:7212481	RLK-Pelle_LRR-III	0	dispersed
mrna08742.1	LG2:19997462	RLK-Pelle_LRR-III	mrna12211.1	LG5:25370641	RLK-Pelle_LRR-III	2e-45	dispersed
mrna21382.1	LG7:18337046	RLK-Pelle_LRR-III	mrna28063.1	LG3:19911427	RLK-Pelle_LRR-III	0	dispersed
mrna13577.1	LG6:7892275	RLK-Pelle_LRR-III	mrna28063.1	LG3:19911427	RLK-Pelle_LRR-III	0	dispersed
mrna00857.1	LG4:14543201	RLK-Pelle_LRR-III	mrna23868.1	LG6:35132783	RLK-Pelle_LRR-III	1e-39	dispersed
mrna17556.1	LG2:12037813	RLK-Pelle_LRR-III	mrna13789.1	LG6:7212481	RLK-Pelle_LRR-III	2e-13	dispersed
mrna05533.1	LG6:28282460	RLK-Pelle_LRR-III	mrna08742.1	LG2:19997462	RLK-Pelle_LRR-III	5e-47	dispersed
mrna28874.1	LG3:6002717	RLK-Pelle_LRR-III	mrna21283.1	LG7:17850135	RLK-Pelle_LRR-III	2e-11	dispersed
mrna15365.1	LG2:24396501	RLK-Pelle_LRR-III	mrna28874.1	LG3:6002717	RLK-Pelle_LRR-III	0	dispersed
mrna30102.1	LG6:12052145	RLK-Pelle_LRR-III	mrna30951.1	LG1:1843623	RLK-Pelle_LRR-III	2e-119	dispersed
mrna05381.1	LG6:27307986	RLK-Pelle_LRR-III	mrna12536.1	LG1:6294494	RLK-Pelle_LRR-III	0	dispersed
mrna09145.1	LG2:21395154	RLK-Pelle_LRR-III	mrna30951.1	LG1:1843623	RLK-Pelle_LRR-III	4e-98	dispersed
mrna09354.1	LG5:9906474	RLK-Pelle_LRR-III	mrna30951.1	LG1:1843623	RLK-Pelle_LRR-III	0	dispersed
mrna08967.1	LG5:9255190	RLK-Pelle_LRR-III	mrna27479.1	LG2:744552	RLK-Pelle_LRR-III	2e-88	dispersed
mrna12211.1	LG5:25370641	RLK-Pelle_LRR-III	mrna12536.1	LG1:6294494	RLK-Pelle_LRR-III	6e-121	dispersed
mrna03676.1	LG4:24862199	RLK-Pelle_LRR-III	mrna24030.1	LG6:34921290	RLK-Pelle_LRR-III	1e-131	dispersed
mrna12536.1	LG1:6294494	RLK-Pelle_LRR-III	mrna27479.1	LG2:744552	RLK-Pelle_LRR-III	1e-89	dispersed
mrna17730.1	LG6:20609164	RLK-Pelle_LRR-III	mrna27479.1	LG2:744552	RLK-Pelle_LRR-III	2e-35	dispersed
mrna00546.1	LG6:19791120	RLK-Pelle_LRR-III	mrna24508.1	LG6:29413741	RLK-Pelle_LRR-III	3e-107	dispersed
mrna19419.1	LG7:5118240	RLK-Pelle_LRR-IV	mrna32289.1	LG5:518677	RLK-Pelle_LRR-IV	0	dispersed
mrna13428.1	LG7:22527063	RLK-Pelle_LRR-IV	mrna19419.1	LG7:5118240	RLK-Pelle_LRR-IV	0	dispersed
mrna34776.1	LG4:22207395	RLK-Pelle_LRR-IX	mrna34778.1	LG4:22212303	RLK-Pelle_LRR-IX	9e-39	dispersed
mrna34775.1	LG4:22204083	RLK-Pelle_LRR-IX	mrna34778.1	LG4:22212303	RLK-Pelle_LRR-IX	6e-20	dispersed
mrna18324.1	LG6:18507795	RLK-Pelle_LRR-IX	mrna27058.1	LG3:15156694	RLK-Pelle_LRR-IX	0	dispersed
mrna06588.1	LG4:17265068	RLK-Pelle_LRR-IX	mrna18324.1	LG6:18507795	RLK-Pelle_LRR-IX	0	dispersed
mrna27058.1	LG3:15156694	RLK-Pelle_LRR-IX	mrna30354.1	LG1:9338520	RLK-Pelle_LRR-IX	4e-68	dispersed
mrna22638.1	LG6:18782043	RLK-Pelle_LRR-V	mrna19499.1	LG3:756108	RLK-Pelle_LRR-V	2e-71	dispersed
mrna19499.1	LG3:756108	RLK-Pelle_LRR-V	mrna22662.1	LG6:19031615	RLK-Pelle_LRR-V	3e-42	dispersed
mrna10281.1	LG6:31843853	RLK-Pelle_LRR-V	mrna30455.1	LG3:2456664	RLK-Pelle_LRR-V	2e-55	dispersed
mrna05491.1	LG6:27971151	RLK-Pelle_LRR-V	mrna19499.1	LG3:756108	RLK-Pelle_LRR-V	6e-36	dispersed
mrna05524.1	LG6:28223844	RLK-Pelle_LRR-V	mrna19499.1	LG3:756108	RLK-Pelle_LRR-V	4e-46	dispersed
mrna00364.1	LG7:12577664	RLK-Pelle_LRR-VI-1	mrna24460.1	LG1:11081494	RLK-Pelle_LRR-VI-1	0	dispersed
mrna25918.1	LG6:38455593	RLK-Pelle_LRR-VI-1	mrna06369.1	LG5:4949540	RLK-Pelle_LRR-VI-1	0	dispersed
mrna06369.1	LG5:4949540	RLK-Pelle_LRR-VI-1	mrna24460.1	LG1:11081494	RLK-Pelle_LRR-VI-1	1e-95	dispersed
mrna24460.1	LG1:11081494	RLK-Pelle_LRR-VI-1	mrna26395.1	LG6:38581105	RLK-Pelle_LRR-VI-1	2e-52	dispersed
mrna21020.1	LG7:17630091	RLK-Pelle_LRR-VI-2	mrna28225.1	LG3:20815468	RLK-Pelle_LRR-VI-2	2e-59	dispersed
mrna28225.1	LG3:20815468	RLK-Pelle_LRR-VI-2	mrna29678.1	LG3:5089422	RLK-Pelle_LRR-VI-2	2e-35	dispersed
mrna32449.1	LG5:1384451	RLK-Pelle_LRR-VI-2	mrna28225.1	LG3:20815468	RLK-Pelle_LRR-VI-2	2e-13	dispersed
mrna29678.1	LG3:5089422	RLK-Pelle_LRR-VI-2	mrna32449.1	LG5:1384451	RLK-Pelle_LRR-VI-2	2e-16	dispersed
mrna21355.1	LG7:18203508	RLK-Pelle_LRR-VII-1	mrna13883.1	LG6:7727229	RLK-Pelle_LRR-VII-1	0	dispersed
mrna22273.1	LG4:11602468	RLK-Pelle_LRR-VII-1	mrna32322.1	LG5:698623	RLK-Pelle_LRR-VII-1	2e-44	dispersed
mrna32322.1	LG5:698623	RLK-Pelle_LRR-VII-1	mrna13883.1	LG6:7727229	RLK-Pelle_LRR-VII-1	4e-138	dispersed
mrna13883.1	LG6:7727229	RLK-Pelle_LRR-VII-1	mrna22273.1	LG4:11602468	RLK-Pelle_LRR-VII-1	0	dispersed
mrna07742.1	LG5:16896895	RLK-Pelle_LRR-VII-3	mrna15228.1	LG2:22650253	RLK-Pelle_LRR-VII-3	0	dispersed
mrna03528.1	LG3:14351382	RLK-Pelle_LRR-VIII-1	mrna29278.1	LG5:19026936	RLK-Pelle_LRR-VIII-1	0	dispersed
mrna03532.1	LG3:14395927	RLK-Pelle_LRR-VIII-1	mrna29278.1	LG5:19026936	RLK-Pelle_LRR-VIII-1	9e-116	dispersed
mrna03534.1	LG3:14408239	RLK-Pelle_LRR-VIII-1	mrna29278.1	LG5:19026936	RLK-Pelle_LRR-VIII-1	2e-40	dispersed
mrna13584.1	LG6:7931581	RLK-Pelle_LRR-VIII-1	mrna28058.1	LG3:19876192	RLK-Pelle_LRR-VIII-1	0	dispersed
mrna13585.1	LG6:7945450	RLK-Pelle_LRR-VIII-1	mrna28058.1	LG3:19876192	RLK-Pelle_LRR-VIII-1	5e-16	dispersed
mrna13439.1	LG6:7094447	RLK-Pelle_LRR-VIII-1	mrna28058.1	LG3:19876192	RLK-Pelle_LRR-VIII-1	8e-41	dispersed
mrna05569.1	LG1:15896310	RLK-Pelle_LRR-VIII-1	mrna17626.1	LG2:11641579	RLK-Pelle_LRR-I-1	1e-86	dispersed
mrna28058.1	LG3:19876192	RLK-Pelle_LRR-VIII-1	mrna13646.1	LG6:8253977	RLK-Pelle_LRR-VIII-1	2e-24	dispersed
mrna13646.1	LG6:8253977	RLK-Pelle_LRR-VIII-1	mrna29278.1	LG5:19026936	RLK-Pelle_LRR-VIII-1	2e-87	dispersed
mrna00740.1	LG4:27068799	RLK-Pelle_LRR-Xa	mrna01316.1	LG6:1890765	RLK-Pelle_LRR-Xa	0	dispersed
mrna17482.1	LG2:10533600	RLK-Pelle_LRR-Xa	mrna13302.1	LG7:21844369	RLK-Pelle_LRR-Xb-1	4e-83	dispersed
mrna00864.1	LG4:14605137	RLK-Pelle_LRR-Xb-1	mrna05431.1	LG6:27600898	RLK-Pelle_LRR-Xb-1	6e-138	dispersed
mrna13302.1	LG7:21844369	RLK-Pelle_LRR-Xb-1	mrna29270.1	LG5:18973625	RLK-Pelle_LRR-Xb-1	1e-14	dispersed
mrna01195.1	LG3:28827488	RLK-Pelle_LRR-Xb-1	mrna21119.1	LG1:16955811	RLK-Pelle_LRR-Xb-1	0	dispersed
mrna29270.1	LG5:18973625	RLK-Pelle_LRR-Xb-1	mrna10374.1	LG3:25655367	RLK-Pelle_LRR-XI-1	2e-159	dispersed
mrna11302.1	LG1:4238871	RLK-Pelle_LRR-XI-1	mrna11311.1	LG1:4264441	RLK-Pelle_LRR-XI-1	0	dispersed
mrna11306.1	LG1:4251742	RLK-Pelle_LRR-XI-1	mrna12633.1	LG1:5489871	RLK-Pelle_LRR-XI-1	1e-49	dispersed
mrna11311.1	LG1:4264441	RLK-Pelle_LRR-XI-1	mrna12633.1	LG1:5489871	RLK-Pelle_LRR-XI-1	6e-53	dispersed
mrna10371.1	LG3:25638808	RLK-Pelle_LRR-XI-1	mrna19693.1	LG3:6470858	RLK-Pelle_LRR-XI-1	0	dispersed
mrna22141.1	LG5:27328916	RLK-Pelle_LRR-XI-1	mrna30002.1	LG5:27440402	RLK-Pelle_LRR-XI-1	4e-133	dispersed
mrna11574.1	LG4:3745022	RLK-Pelle_LRR-XI-1	mrna19693.1	LG3:6470858	RLK-Pelle_LRR-XI-1	0	dispersed
mrna22116.1	LG5:27143303	RLK-Pelle_LRR-XI-1	mrna22140.1	LG5:27322797	RLK-Pelle_LRR-XI-1	4e-49	dispersed
mrna22143.1	LG5:27351987	RLK-Pelle_LRR-XI-1	mrna10361.1	LG3:25789131	RLK-Pelle_LRR-XI-1	2e-66	dispersed
mrna08310.1	LG2:13342147	RLK-Pelle_LRR-XI-1	mrna08315.1	LG2:13390975	RLK-Pelle_LRR-XI-1	0	dispersed
mrna22117.1	LG5:27146250	RLK-Pelle_LRR-XI-1	mrna22140.1	LG5:27322797	RLK-Pelle_LRR-XI-1	0	dispersed
mrna16840.1	LG7:38609	RLK-Pelle_LRR-XI-1	mrna30003.1	LG5:27456239	RLK-Pelle_LRR-XI-1	7e-11	dispersed
mrna24643.1	LG5:28406450	RLK-Pelle_LRR-XI-1	mrna11574.1	LG4:3745022	RLK-Pelle_LRR-XI-1	8e-106	dispersed
mrna22139.1	LG5:27293747	RLK-Pelle_LRR-XI-1	mrna30002.1	LG5:27440402	RLK-Pelle_LRR-XI-1	2e-11	dispersed
mrna11927.1	LG5:24068972	RLK-Pelle_LRR-XI-1	mrna30002.1	LG5:27440402	RLK-Pelle_LRR-XI-1	7e-13	dispersed
mrna22140.1	LG5:27322797	RLK-Pelle_LRR-XI-1	mrna30002.1	LG5:27440402	RLK-Pelle_LRR-XI-1	8e-11	dispersed
mrna16828.1	LG7:112650	RLK-Pelle_LRR-XI-1	mrna11574.1	LG4:3745022	RLK-Pelle_LRR-XI-1	4e-93	dispersed
mrna10361.1	LG3:25789131	RLK-Pelle_LRR-XI-1	mrna22140.1	LG5:27322797	RLK-Pelle_LRR-XI-1	0	dispersed
mrna19693.1	LG3:6470858	RLK-Pelle_LRR-XI-1	mrna30003.1	LG5:27456239	RLK-Pelle_LRR-XI-1	5e-76	dispersed
mrna30005.1	LG5:27463893	RLK-Pelle_LRR-XI-1	mrna30003.1	LG5:27456239	RLK-Pelle_LRR-XI-1	0	dispersed
mrna16693.1	LG6:899378	RLK-Pelle_LRR-XI-1	mrna08337.1	LG2:13521239	RLK-Pelle_LRR-XI-1	0	dispersed
mrna22142.1	LG5:27344253	RLK-Pelle_LRR-XI-1	mrna22117.1	LG5:27146250	RLK-Pelle_LRR-XI-1	3e-162	dispersed
mrna28692.1	LG6:29701056	RLK-Pelle_LRR-XI-1	mrna11927.1	LG5:24068972	RLK-Pelle_LRR-XI-1	1e-18	dispersed
mrna30004.1	LG5:27460341	RLK-Pelle_LRR-XI-1	mrna22140.1	LG5:27322797	RLK-Pelle_LRR-XI-1	0	dispersed
mrna17561.1	LG2:12063025	RLK-Pelle_LRR-XI-1	mrna24365.1	LG4:23990002	RLK-Pelle_LRR-XI-1	0	dispersed
mrna18332.1	LG6:18546940	RLK-Pelle_LRR-XI-1	mrna08337.1	LG2:13521239	RLK-Pelle_LRR-XI-1	2e-144	dispersed
mrna24687.1	LG2:8264080	RLK-Pelle_LRR-XI-1	mrna26903.1	LG5:22554183	RLK-Pelle_LRR-XI-1	0	dispersed
mrna09010.1	LG2:20694031	RLK-Pelle_LRR-XI-1	mrna11302.1	LG1:4238871	RLK-Pelle_LRR-XI-1	0	dispersed
mrna26903.1	LG5:22554183	RLK-Pelle_LRR-XI-1	mrna29764.1	LG3:4622223	RLK-Pelle_LRR-XI-1	0	dispersed
mrna10374.1	LG3:25655367	RLK-Pelle_LRR-XI-1	mrna20751.1	LG6:26136658	RLK-Pelle_LRR-XI-1	0	dispersed
mrna08313.1	LG2:13353961	RLK-Pelle_LRR-XI-1	mrna30002.1	LG5:27440402	RLK-Pelle_LRR-XI-1	9e-11	dispersed
mrna05696.1	LG6:28928392	RLK-Pelle_LRR-XI-1	mrna20751.1	LG6:26136658	RLK-Pelle_LRR-XI-1	0	dispersed
mrna08315.1	LG2:13390975	RLK-Pelle_LRR-XI-1	mrna16840.1	LG7:38609	RLK-Pelle_LRR-XI-1	0	dispersed
mrna26905.1	LG5:22572935	RLK-Pelle_LRR-XI-1	mrna29764.1	LG3:4622223	RLK-Pelle_LRR-XI-1	0	dispersed
mrna05695.1	LG6:28922490	RLK-Pelle_LRR-XI-1	mrna24365.1	LG4:23990002	RLK-Pelle_LRR-XI-1	1e-174	dispersed
mrna01491.1	LG3:29283058	RLK-Pelle_LRR-XI-1	mrna31782.1	LG5:3486060	RLK-Pelle_LRR-XI-1	0	dispersed
mrna29764.1	LG3:4622223	RLK-Pelle_LRR-XI-1	mrna05604.1	LG1:15605742	RLK-Pelle_LRR-XI-1	0	dispersed
mrna24365.1	LG4:23990002	RLK-Pelle_LRR-XI-1	mrna32673.1	LG2:5428301	RLK-Pelle_LRR-XI-1	0	dispersed
mrna20751.1	LG6:26136658	RLK-Pelle_LRR-XI-1	mrna24365.1	LG4:23990002	RLK-Pelle_LRR-XI-1	0	dispersed
mrna10001.1	LG4:13695030	RLK-Pelle_LRR-XI-2	mrna21196.1	LG7:18877080	RLK-Pelle_LRR-XI-1	2e-58	dispersed
mrna21189.1	LG7:18813456	RLK-Pelle_LRR-XII-1	mrna21216.1	LG7:18990381	RLK-Pelle_LRR-XII-1	0	dispersed
mrna07952.1	LG3:21996599	RLK-Pelle_LRR-XII-1	mrna29686.1	LG3:5126418	RLK-Pelle_LRR-XII-1	7e-20	dispersed
mrna19276.1	LG7:2989012	RLK-Pelle_LRR-XII-1	mrna19304.1	LG7:3154887	RLK-Pelle_LRR-XII-1	0	dispersed
mrna29554.1	unanchored:5265037	RLK-Pelle_LRR-XII-1	mrna29689.1	LG3:5147550	RLK-Pelle_LRR-XII-1	0	dispersed
mrna28939.1	LG3:6086565	RLK-Pelle_LRR-XII-1	mrna29689.1	LG3:5147550	RLK-Pelle_LRR-XII-1	0	dispersed
mrna29686.1	LG3:5126418	RLK-Pelle_LRR-XII-1	mrna29692.1	LG3:5161818	RLK-Pelle_LRR-XII-1	0	dispersed
mrna03038.1	LG3:10030595	RLK-Pelle_LRR-XII-1	mrna29686.1	LG3:5126418	RLK-Pelle_LRR-XII-1	0	dispersed
mrna19304.1	LG7:3154887	RLK-Pelle_LRR-XII-1	mrna21216.1	LG7:18990381	RLK-Pelle_LRR-XII-1	0	dispersed
mrna21216.1	LG7:18990381	RLK-Pelle_LRR-XII-1	mrna23558.1	LG7:11516134	RLK-Pelle_LRR-XII-1	0	dispersed
mrna03065.1	LG3:10208338	RLK-Pelle_LRR-XII-1	mrna21216.1	LG7:18990381	RLK-Pelle_LRR-XII-1	1e-54	dispersed
mrna15806.1	LG6:22220670	RLK-Pelle_LRR-XII-1	mrna22546.1	LG6:2565705	RLK-Pelle_LRR-XII-1	4e-158	dispersed
mrna10114.1	LG1:425769	RLK-Pelle_LRR-XII-1	mrna15806.1	LG6:22220670	RLK-Pelle_LRR-XII-1	0	dispersed
mrna06329.1	LG5:4748455	RLK-Pelle_LRR-XII-1	mrna29692.1	LG3:5161818	RLK-Pelle_LRR-XII-1	6e-105	dispersed
mrna27714.1	LG5:13903095	RLK-Pelle_LRR-XIIIa	mrna13302.1	LG7:21844369	RLK-Pelle_LRR-Xb-1	1e-14	dispersed
mrna27137.1	LG3:24679339	RLK-Pelle_LRR-XIIIa	mrna13302.1	LG7:21844369	RLK-Pelle_LRR-Xb-1	9e-76	dispersed
mrna15149.1	LG2:22329212	RLK-Pelle_LRR-XIV	mrna25237.1	LG2:4032701	RLK-Pelle_LRR-XIV	0	dispersed
mrna00531.1	LG6:31065735	RLK-Pelle_LysM	mrna19496.1	LG3:744323	RLK-Pelle_LysM	0	dispersed
mrna29421.1	unanchored:4959861	RLK-Pelle_LysM	mrna32585.1	LG4:2239884	RLK-Pelle_LysM	8e-101	dispersed
mrna29508.1	unanchored:5016437	RLK-Pelle_LysM	mrna32585.1	LG4:2239884	RLK-Pelle_LysM	1e-18	dispersed
mrna25725.1	LG6:25192708	RLK-Pelle_LysM	mrna31795.1	LG5:3563203	RLK-Pelle_LysM	3e-113	dispersed
mrna25908.1	LG6:38421428	RLK-Pelle_LysM	mrna29508.1	unanchored:5016437	RLK-Pelle_LysM	5e-72	dispersed
mrna32585.1	LG4:2239884	RLK-Pelle_LysM	mrna29329.1	LG5:19300921	RLK-Pelle_LysM	1e-81	dispersed
mrna19496.1	LG3:744323	RLK-Pelle_LysM	mrna03587.1	LG4:24378205	RLK-Pelle_LysM	4e-69	dispersed
mrna22156.1	LG3:16959320	RLK-Pelle_LysM	mrna29422.1	unanchored:4963337	RLK-Pelle_LysM	1e-77	dispersed
mrna10344.1	LG6:32234521	RLK-Pelle_PERK-1	mrna04479.1	LG4:25955267	RLK-Pelle_PERK-1	8e-177	dispersed
mrna25746.1	LG6:25962772	RLK-Pelle_PERK-1	mrna30893.1	LG1:1581063	RLK-Pelle_PERK-1	5e-179	dispersed
mrna00632.1	LG4:26574368	RLK-Pelle_PERK-1	mrna04479.1	LG4:25955267	RLK-Pelle_PERK-1	2e-153	dispersed
mrna08786.1	LG2:20209887	RLK-Pelle_PERK-1	mrna30893.1	LG1:1581063	RLK-Pelle_PERK-1	5e-149	dispersed
mrna20430.1	LG5:3728159	RLK-Pelle_PERK-1	mrna30893.1	LG1:1581063	RLK-Pelle_PERK-1	2e-174	dispersed
mrna14788.1	LG1:8845432	RLK-Pelle_PERK-1	mrna20430.1	LG5:3728159	RLK-Pelle_PERK-1	0	dispersed
mrna23091.1	LG4:23513149	RLK-Pelle_PERK-2	mrna11417.1	LG1:4748533	RLK-Pelle_PERK-2	0	dispersed
mrna00433.1	LG7:13027444	RLK-Pelle_PERK-2	mrna11417.1	LG1:4748533	RLK-Pelle_PERK-2	7e-82	dispersed
mrna11249.1	LG2:17059907	RLK-Pelle_RKF3	mrna27748.1	LG2:15374098	RLK-Pelle_RKF3	2e-108	dispersed
mrna11059.1	LG5:20732402	RLK-Pelle_RKF3	mrna27748.1	LG2:15374098	RLK-Pelle_RKF3	1e-110	dispersed
mrna22347.1	LG6:3096713	RLK-Pelle_RKF3	mrna27748.1	LG2:15374098	RLK-Pelle_RKF3	0	dispersed
mrna19262.1	LG7:2912144	RLK-Pelle_RLCK-IV	mrna31125.1	LG1:2659346	RLK-Pelle_RLCK-IV	4e-94	dispersed
mrna19263.1	LG7:2914972	RLK-Pelle_RLCK-IV	mrna31125.1	LG1:2659346	RLK-Pelle_RLCK-IV	1e-77	dispersed
mrna07969.1	LG3:22129719	RLK-Pelle_RLCK-IV	mrna19262.1	LG7:2912144	RLK-Pelle_RLCK-IV	4e-136	dispersed
mrna01404.1	LG6:38086527	RLK-Pelle_RLCK-IXa	mrna06786.1	LG4:19129301	RLK-Pelle_RLCK-IXa	2e-88	dispersed
mrna21551.1	LG3:18163950	RLK-Pelle_RLCK-IXa	mrna01404.1	LG6:38086527	RLK-Pelle_RLCK-IXa	1e-34	dispersed
mrna06786.1	LG4:19129301	RLK-Pelle_RLCK-IXa	mrna21551.1	LG3:18163950	RLK-Pelle_RLCK-IXa	9e-78	dispersed
mrna15730.1	LG6:23162885	RLK-Pelle_RLCK-IXb	mrna15995.1	LG6:22992249	RLK-Pelle_RLCK-IXb	0	dispersed
mrna15729.1	LG6:23156796	RLK-Pelle_RLCK-IXb	mrna15995.1	LG6:22992249	RLK-Pelle_RLCK-IXb	0	dispersed
mrna15816.1	LG6:22286220	RLK-Pelle_RLCK-IXb	mrna15995.1	LG6:22992249	RLK-Pelle_RLCK-IXb	0	dispersed
mrna23677.1	LG7:12321299	RLK-Pelle_RLCK-IXb	mrna15995.1	LG6:22992249	RLK-Pelle_RLCK-IXb	7e-85	dispersed
mrna23671.1	LG7:12282993	RLK-Pelle_RLCK-IXb	mrna15995.1	LG6:22992249	RLK-Pelle_RLCK-IXb	2e-119	dispersed
mrna13236.1	LG7:21551212	RLK-Pelle_RLCK-IXb	mrna19308.1	LG7:3216618	RLK-Pelle_RLCK-IXb	0	dispersed
mrna12685.1	LG1:5730011	RLK-Pelle_RLCK-IXb	mrna21173.1	LG7:18746654	RLK-Pelle_RLCK-IXb	5e-154	dispersed
mrna08740.1	LG2:19987519	RLK-Pelle_RLCK-IXb	mrna15729.1	LG6:23156796	RLK-Pelle_RLCK-IXb	0	dispersed
mrna05537.1	LG6:28306937	RLK-Pelle_RLCK-IXb	mrna15995.1	LG6:22992249	RLK-Pelle_RLCK-IXb	0	dispersed
mrna20825.1	unanchored:2577651	RLK-Pelle_RLCK-IXb	mrna20827.1	unanchored:2597435	RLK-Pelle_RLCK-IXb	1e-26	dispersed
mrna14109.1	LG3:26737331	RLK-Pelle_RLCK-IXb	mrna19308.1	LG7:3216618	RLK-Pelle_RLCK-IXb	1e-21	dispersed
mrna07499.1	LG6:26520910	RLK-Pelle_RLCK-IXb	mrna15995.1	LG6:22992249	RLK-Pelle_RLCK-IXb	0	dispersed
mrna21173.1	LG7:18746654	RLK-Pelle_RLCK-IXb	mrna15995.1	LG6:22992249	RLK-Pelle_RLCK-IXb	2e-160	dispersed
mrna20827.1	unanchored:2597435	RLK-Pelle_RLCK-IXb	mrna19308.1	LG7:3216618	RLK-Pelle_RLCK-IXb	6e-72	dispersed
mrna09125.1	LG2:21288478	RLK-Pelle_RLCK-V	mrna23821.1	LG6:35320037	RLK-Pelle_RLCK-V	0	dispersed
mrna22925.1	LG6:4013026	RLK-Pelle_RLCK-V	mrna22816.1	LG4:20800791	RLK-Pelle_RLCK-V	0	dispersed
mrna19236.1	LG7:2776968	RLK-Pelle_RLCK-V	mrna23821.1	LG6:35320037	RLK-Pelle_RLCK-V	0	dispersed
mrna20424.1	LG5:3675979	RLK-Pelle_RLCK-V	mrna09125.1	LG2:21288478	RLK-Pelle_RLCK-V	3e-169	dispersed
mrna13193.1	LG7:21332081	RLK-Pelle_RLCK-V	mrna09125.1	LG2:21288478	RLK-Pelle_RLCK-V	1e-104	dispersed
mrna22816.1	LG4:20800791	RLK-Pelle_RLCK-V	mrna28721.1	LG6:29865139	RLK-Pelle_RLCK-V	0	dispersed
mrna10954.1	LG2:17212428	RLK-Pelle_RLCK-VI	mrna16161.1	LG1:17657465	RLK-Pelle_RLCK-VI	0	dispersed
mrna06655.1	LG4:18259221	RLK-Pelle_RLCK-VI	mrna27749.1	LG2:15381429	RLK-Pelle_RLCK-VI	4e-149	dispersed
mrna17170.1	LG2:9475893	RLK-Pelle_RLCK-VI	mrna10954.1	LG2:17212428	RLK-Pelle_RLCK-VI	1e-82	dispersed
mrna16955.1	LG4:4426832	RLK-Pelle_RLCK-VI	mrna16992.1	LG4:5426188	RLK-Pelle_RLCK-VI	2e-119	dispersed
mrna08555.1	LG2:19096773	RLK-Pelle_RLCK-VI	mrna10954.1	LG2:17212428	RLK-Pelle_RLCK-VI	1e-101	dispersed
mrna07548.1	unanchored:8118333	RLK-Pelle_RLCK-VI	mrna10954.1	LG2:17212428	RLK-Pelle_RLCK-VI	4e-167	dispersed
mrna19582.1	LG3:297205	RLK-Pelle_RLCK-VIIa-1	mrna03142.1	LG3:12707444	RLK-Pelle_RLCK-VIIa-1	4e-163	dispersed
mrna23336.1	LG7:14948859	RLK-Pelle_RLCK-VIIa-1	mrna18153.1	LG6:4333873	RLK-Pelle_RLCK-VIIa-1	0	dispersed
mrna29838.1	LG3:16355231	RLK-Pelle_RLCK-VIIa-1	mrna06753.1	LG4:18972027	RLK-Pelle_RLCK-VIIa-1	5e-166	dispersed
mrna29417.1	unanchored:4930343	RLK-Pelle_RLCK-VIIa-1	mrna17318.1	LG2:10070185	RLK-Pelle_RLCK-VIIa-2	7e-112	dispersed
mrna26593.1	LG7:15635669	RLK-Pelle_RLCK-VIIa-2	mrna26596.1	LG7:15654173	RLK-Pelle_RLCK-VIIa-2	7e-88	dispersed
mrna24097.1	LG6:35830446	RLK-Pelle_RLCK-VIIa-2	mrna24114.1	LG6:35909132	RLK-Pelle_RLCK-VIIa-2	1e-11	dispersed
mrna10653.1	LG5:12333109	RLK-Pelle_RLCK-VIIa-2	mrna03054.1	LG3:10125260	RLK-Pelle_RLCK-VIIa-2	5e-32	dispersed
mrna14078.1	LG3:26584202	RLK-Pelle_RLCK-VIIa-2	mrna26596.1	LG7:15654173	RLK-Pelle_RLCK-VIIa-2	0	dispersed
mrna26595.1	LG7:15649801	RLK-Pelle_RLCK-VIIa-2	mrna14078.1	LG3:26584202	RLK-Pelle_RLCK-VIIa-2	2e-136	dispersed
mrna18422.1	LG6:5345127	RLK-Pelle_RLCK-VIIa-2	mrna14078.1	LG3:26584202	RLK-Pelle_RLCK-VIIa-2	0	dispersed
mrna13056.1	LG1:7227953	RLK-Pelle_RLCK-VIIa-2	mrna17318.1	LG2:10070185	RLK-Pelle_RLCK-VIIa-2	5e-132	dispersed
mrna09611.1	LG6:9017378	RLK-Pelle_RLCK-VIIa-2	mrna23184.1	LG7:14030116	RLK-Pelle_RLCK-VIIa-2	0	dispersed
mrna01269.1	LG6:1678068	RLK-Pelle_RLCK-VIIa-2	mrna31104.1	LG1:2542557	RLK-Pelle_RLCK-VIIa-2	1e-170	dispersed
mrna10910.1	LG5:17297210	RLK-Pelle_RLCK-VIIa-2	mrna17318.1	LG2:10070185	RLK-Pelle_RLCK-VIIa-2	1e-140	dispersed
mrna03054.1	LG3:10125260	RLK-Pelle_RLCK-VIIa-2	mrna14077.1	LG3:26580934	RLK-Pelle_RLCK-VIIa-2	3e-133	dispersed
mrna12512.1	LG1:6190006	RLK-Pelle_RLCK-VIIa-2	mrna15486.1	LG6:13503913	RLK-Pelle_RLCK-VIIa-2	0	dispersed
mrna05298.1	LG6:27118502	RLK-Pelle_RLCK-VIIa-2	mrna12512.1	LG1:6190006	RLK-Pelle_RLCK-VIIa-2	2e-176	dispersed
mrna00688.1	LG4:26821221	RLK-Pelle_RLCK-VIIb	mrna06753.1	LG4:18972027	RLK-Pelle_RLCK-VIIa-1	7e-89	dispersed
mrna22817.1	LG4:20804185	RLK-Pelle_RLCK-VIII	mrna24559.1	LG1:12144546	RLK-Pelle_RLCK-VIII	0	dispersed
mrna22415.1	LG4:12560357	RLK-Pelle_RLCK-VIII	mrna22817.1	LG4:20804185	RLK-Pelle_RLCK-VIII	2e-155	dispersed
mrna18005.1	LG6:16822523	RLK-Pelle_RLCK-VIII	mrna22415.1	LG4:12560357	RLK-Pelle_RLCK-VIII	4e-162	dispersed
mrna10985.1	LG2:17363688	RLK-Pelle_RLCK-X	mrna15945.1	LG6:22673397	RLK-Pelle_RLCK-X	4e-154	dispersed
mrna13366.1	LG7:22218389	RLK-Pelle_RLCK-XI	mrna19450.1	LG7:4555067	RLK-Pelle_RLCK-XI	2e-155	dispersed
mrna08625.1	LG2:19384349	RLK-Pelle_RLCK-XII-1	mrna17222.1	LG2:9744994	RLK-Pelle_RLCK-XII-1	0	dispersed
mrna07778.1	LG3:21786493	RLK-Pelle_RLCK-XII-1	mrna18752.1	LG6:6059281	RLK-Pelle_RLCK-XII-1	9e-77	dispersed
mrna19040.1	LG7:3434712	RLK-Pelle_RLCK-XII-1	mrna32475.1	LG5:1522975	RLK-Pelle_RLCK-XII-1	0	dispersed
mrna18752.1	LG6:6059281	RLK-Pelle_RLCK-XII-1	mrna07775.1	LG3:21763122	RLK-Pelle_RLCK-XII-1	0	dispersed
mrna17222.1	LG2:9744994	RLK-Pelle_RLCK-XII-1	mrna07775.1	LG3:21763122	RLK-Pelle_RLCK-XII-1	0	dispersed
mrna21869.1	LG2:9248370	RLK-Pelle_RLCK-XII-2	mrna25418.1	unanchored:5904742	RLK-Pelle_RLCK-XII-2	9e-70	dispersed
mrna25418.1	unanchored:5904742	RLK-Pelle_RLCK-XII-2	mrna34300.1	LG6:30387949	RLK-Pelle_WAK	2e-46	dispersed
mrna01822.1	LG5:5307707	RLK-Pelle_RLCK-XIII	mrna28243.1	LG3:20921005	RLK-Pelle_URK-1	1e-52	dispersed
mrna28050.1	LG3:19832961	RLK-Pelle_RLCK-XV	mrna30031.1	LG3:25042612	RLK-Pelle_DLSV	4e-150	dispersed
mrna21081.1	LG3:17869753	RLK-Pelle_RLCK-XVI	mrna22593.1	LG6:2789283	RLK-Pelle_Extensin	1e-73	dispersed
mrna00184.1	LG2:18556842	RLK-Pelle_SD-2b	mrna08851.1	LG2:21438488	RLK-Pelle_SD-2b	5e-114	dispersed
mrna32063.1	LG5:2598170	RLK-Pelle_SD-2b	mrna32071.1	LG5:2641597	RLK-Pelle_SD-2b	2e-117	dispersed
mrna20631.1	LG3:30125397	RLK-Pelle_SD-2b	mrna20664.1	LG3:30327236	RLK-Pelle_SD-2b	0	dispersed
mrna20632.1	LG3:30131002	RLK-Pelle_SD-2b	mrna20664.1	LG3:30327236	RLK-Pelle_SD-2b	0	dispersed
mrna20630.1	LG3:30118421	RLK-Pelle_SD-2b	mrna20664.1	LG3:30327236	RLK-Pelle_SD-2b	0	dispersed
mrna08851.1	LG2:21438488	RLK-Pelle_SD-2b	mrna09151.1	LG2:21420049	RLK-Pelle_SD-2b	0	dispersed
mrna11630.1	unanchored:9314617	RLK-Pelle_SD-2b	mrna15687.1	LG6:23376882	RLK-Pelle_SD-2b	0	dispersed
mrna21089.1	LG1:16729316	RLK-Pelle_SD-2b	mrna32655.1	LG2:5268060	RLK-Pelle_SD-2b	0	dispersed
mrna18555.1	LG7:609534	RLK-Pelle_SD-2b	mrna21089.1	LG1:16729316	RLK-Pelle_SD-2b	0	dispersed
mrna30977.1	LG1:1987897	RLK-Pelle_SD-2b	mrna11629.1	unanchored:9311124	RLK-Pelle_SD-2b	4e-93	dispersed
mrna02004.1	LG6:36132559	RLK-Pelle_SD-2b	mrna17731.1	LG6:20618317	RLK-Pelle_SD-2b	0	dispersed
mrna11629.1	unanchored:9311124	RLK-Pelle_SD-2b	mrna15687.1	LG6:23376882	RLK-Pelle_SD-2b	0	dispersed
mrna18710.1	LG6:5802209	RLK-Pelle_SD-2b	mrna32074.1	LG5:2656977	RLK-Pelle_SD-2b	2e-32	dispersed
mrna13148.1	LG7:21129909	RLK-Pelle_SD-2b	mrna11629.1	unanchored:9311124	RLK-Pelle_SD-2b	3e-140	dispersed
mrna09151.1	LG2:21420049	RLK-Pelle_SD-2b	mrna18711.1	LG6:5811453	RLK-Pelle_SD-2b	0	dispersed
mrna18554.1	LG7:606346	RLK-Pelle_SD-2b	mrna21089.1	LG1:16729316	RLK-Pelle_SD-2b	0	dispersed
mrna32071.1	LG5:2641597	RLK-Pelle_SD-2b	mrna09151.1	LG2:21420049	RLK-Pelle_SD-2b	0	dispersed
mrna26851.1	LG5:22064826	RLK-Pelle_SD-2b	mrna11630.1	unanchored:9314617	RLK-Pelle_SD-2b	1e-38	dispersed
mrna18711.1	LG6:5811453	RLK-Pelle_SD-2b	mrna32074.1	LG5:2656977	RLK-Pelle_SD-2b	0	dispersed
mrna23148.1	LG3:16049142	RLK-Pelle_URK-1	mrna28243.1	LG3:20921005	RLK-Pelle_URK-1	4e-46	dispersed
mrna00659.1	LG4:26684921	RLK-Pelle_URK-2	mrna07686.1	unanchored:8781769	RLK-Pelle_URK-2	0	dispersed
mrna07686.1	unanchored:8781769	RLK-Pelle_URK-2	mrna16739.1	LG6:1140839	RLK-Pelle_URK-2	4e-69	dispersed
mrna33903.1	LG3:8785835	RLK-Pelle_WAK	mrna34322.1	LG3:5957782	RLK-Pelle_WAK	3e-80	dispersed
mrna12589.1	LG7:19496952	RLK-Pelle_WAK	mrna34846.1	LG4:19849684	RLK-Pelle_WAK	9e-97	dispersed
mrna33825.1	LG6:29180576	RLK-Pelle_WAK	mrna34321.1	LG3:5949894	RLK-Pelle_WAK	2e-179	dispersed
mrna02347.1	LG3:8767876	RLK-Pelle_WAK	mrna34322.1	LG3:5957782	RLK-Pelle_WAK	6e-44	dispersed
mrna34017.1	LG7:14638659	RLK-Pelle_WAK	mrna34322.1	LG3:5957782	RLK-Pelle_WAK	9e-72	dispersed
mrna34300.1	LG6:30387949	RLK-Pelle_WAK	mrna34321.1	LG3:5949894	RLK-Pelle_WAK	1e-169	dispersed
mrna34846.1	LG4:19849684	RLK-Pelle_WAK	mrna34300.1	LG6:30387949	RLK-Pelle_WAK	3e-73	dispersed
mrna28861.1	LG3:5900110	RLK-Pelle_WAK	mrna34322.1	LG3:5957782	RLK-Pelle_WAK	4e-107	dispersed
mrna15826.1	LG6:22339885	RLK-Pelle_WAK	mrna34300.1	LG6:30387949	RLK-Pelle_WAK	1e-44	dispersed
mrna03687.1	LG4:24922362	RLK-Pelle_WAK_LRK10L-1	mrna25128.1	LG5:6459422	RLK-Pelle_WAK_LRK10L-1	7e-149	dispersed
mrna20850.1	LG7:16752660	RLK-Pelle_WAK_LRK10L-1	mrna18355.1	LG6:5667810	RLK-Pelle_WAK_LRK10L-1	3e-93	dispersed
mrna25128.1	LG5:6459422	RLK-Pelle_WAK_LRK10L-1	mrna03686.1	LG4:24915591	RLK-Pelle_WAK_LRK10L-1	5e-144	dispersed
mrna03686.1	LG4:24915591	RLK-Pelle_WAK_LRK10L-1	mrna27520.1	LG2:1066890	RLK-Pelle_WAK_LRK10L-1	3e-141	dispersed
mrna29996.1	LG5:27416073	RLK-Pelle_WAK_LRK10L-1	mrna03686.1	LG4:24915591	RLK-Pelle_WAK_LRK10L-1	8e-75	dispersed
mrna00785.1	LG4:14161986	SCY1_SCYL1	mrna31213.1	LG2:7604967	SCY1_SCYL2	7e-14	dispersed
mrna31213.1	LG2:7604967	SCY1_SCYL2	mrna14420.1	LG6:11181477	NEK	7e-14	dispersed
mrna12171.1	LG5:25122895	STE_STE11	mrna26535.1	LG1:3603543	STE_STE11	0	dispersed
mrna00435.1	LG7:13035579	STE_STE11	mrna13920.1	LG7:6218274	STE_STE11	5e-167	dispersed
mrna00124.1	LG3:5812968	STE_STE11	mrna25385.1	LG3:19209193	STE_STE11	1e-52	dispersed
mrna02258.1	LG5:26332641	STE_STE11	mrna24443.1	LG3:31288282	STE_STE11	0	dispersed
mrna11098.1	LG2:16202362	STE_STE11	mrna24443.1	LG3:31288282	STE_STE11	2e-91	dispersed
mrna22552.1	LG6:2588761	STE_STE11	mrna18511.1	LG7:381713	STE_STE11	5e-91	dispersed
mrna03200.1	LG3:12564215	STE_STE11	mrna19014.1	LG7:2543498	STE_STE11	2e-117	dispersed
mrna11097.1	LG2:16199888	STE_STE11	mrna02258.1	LG5:26332641	STE_STE11	4e-83	dispersed
mrna13228.1	LG7:21512490	STE_STE11	mrna32511.1	LG5:1712292	STE_STE11	0	dispersed
mrna23961.1	LG6:34560170	STE_STE11	mrna03406.1	LG3:13622311	STE_STE11	4e-112	dispersed
mrna19014.1	LG7:2543498	STE_STE11	mrna26535.1	LG1:3603543	STE_STE11	3e-120	dispersed
mrna05905.1	LG4:15501980	STE_STE11	mrna22552.1	LG6:2588761	STE_STE11	0	dispersed
mrna03406.1	LG3:13622311	STE_STE11	mrna19476.1	LG3:626426	STE_STE11	2e-106	dispersed
mrna01088.1	unanchored:1055983	STE_STE11	mrna24443.1	LG3:31288282	STE_STE11	8e-19	dispersed
mrna11779.1	LG5:21270677	STE_STE11	mrna24440.1	LG3:31255118	STE_STE11	1e-11	dispersed
mrna18880.1	LG7:3973514	STE_STE11	mrna02258.1	LG5:26332641	STE_STE11	2e-39	dispersed
mrna17648.1	LG1:13166200	STE_STE11	mrna13228.1	LG7:21512490	STE_STE11	2e-51	dispersed
mrna32511.1	LG5:1712292	STE_STE11	mrna02258.1	LG5:26332641	STE_STE11	1e-75	dispersed
mrna24085.1	LG6:35767712	STE_STE11	mrna32511.1	LG5:1712292	STE_STE11	2e-97	dispersed
mrna15042.1	LG2:21819729	STE_STE11	mrna13228.1	LG7:21512490	STE_STE11	1e-12	dispersed
mrna28424.1	LG6:36725728	STE_STE20-Fray	mrna00635.1	LG4:26586816	STE_STE20-Fray	0	dispersed
mrna01904.1	LG5:5764885	STE_STE20-Fray	mrna28424.1	LG6:36725728	STE_STE20-Fray	2e-165	dispersed
mrna00635.1	LG4:26586816	STE_STE20-Fray	mrna15891.1	LG6:21937576	STE_STE20-Fray	1e-174	dispersed
mrna32487.1	LG5:1589523	STE_STE7	mrna09341.1	LG5:9821032	STE_STE7	3e-57	dispersed
mrna05705.1	LG6:29002383	STE_STE7	mrna09341.1	LG5:9821032	STE_STE7	2e-95	dispersed
mrna09341.1	LG5:9821032	STE_STE7	mrna32490.1	LG5:1598204	STE_STE7	1e-110	dispersed
mrna05708.1	LG6:29013054	STE_STE7	mrna09341.1	LG5:9821032	STE_STE7	8e-73	dispersed
mrna13903.1	LG5:16507246	STE_STE7	mrna32490.1	LG5:1598204	STE_STE7	3e-66	dispersed
mrna11330.1	LG1:4359649	STE_STE7	mrna12692.1	LG1:5766630	STE_STE7	4e-138	dispersed
mrna00825.1	LG4:14379621	STE_STE-Pl	mrna22552.1	LG6:2588761	STE_STE11	5e-50	dispersed
mrna15756.1	LG6:21499773	TKL_CTR1-DRK-1	mrna05117.1	LG4:22416830	TKL_CTR1-DRK-2	3e-43	dispersed
mrna05116.1	LG4:22411546	TKL_CTR1-DRK-2	mrna05110.1	LG4:22386590	TKL_CTR1-DRK-2	5e-87	dispersed
mrna05110.1	LG4:22386590	TKL_CTR1-DRK-2	mrna05117.1	LG4:22416830	TKL_CTR1-DRK-2	2e-124	dispersed
mrna16465.1	LG1:19432150	TKL_CTR1-DRK-2	mrna30145.1	LG6:12344765	TKL_CTR1-DRK-2	2e-33	dispersed
mrna26528.1	LG1:3529418	TKL_CTR1-DRK-2	mrna09398.1	LG5:10137098	TKL_CTR1-DRK-2	9e-32	dispersed
mrna02685.1	LG2:18326180	TKL_CTR1-DRK-2	mrna09398.1	LG5:10137098	TKL_CTR1-DRK-2	8e-69	dispersed
mrna09398.1	LG5:10137098	TKL_CTR1-DRK-2	mrna16465.1	LG1:19432150	TKL_CTR1-DRK-2	5e-53	dispersed
mrna18912.1	LG7:2198839	TKL_Gdt	mrna32034.1	LG5:2461189	TKL_Gdt	0	dispersed
mrna11621.1	unanchored:9255824	TKL-Pl-1	mrna15725.1	LG6:23137992	TKL-Pl-1	0	dispersed
mrna14227.1	LG7:6669675	TKL-Pl-1	mrna15725.1	LG6:23137992	TKL-Pl-1	1e-35	dispersed
mrna09947.1	LG4:13454020	TKL-Pl-4	mrna27940.1	LG6:37210463	TKL-Pl-4	0	dispersed
mrna00654.1	LG4:26659732	TKL-Pl-4	mrna21178.1	LG7:18776269	TKL-Pl-4	4e-167	dispersed
mrna14517.1	LG1:7436989	TKL-Pl-4	mrna23756.1	LG2:3387277	TKL-Pl-4	0	dispersed
mrna08592.1	LG2:19241325	TKL-Pl-4	mrna23756.1	LG2:3387277	TKL-Pl-4	0	dispersed
mrna13863.1	LG6:7636521	TKL-Pl-4	mrna27940.1	LG6:37210463	TKL-Pl-4	2e-126	dispersed
mrna21178.1	LG7:18776269	TKL-Pl-4	mrna32170.1	LG5:3096744	TKL-Pl-4	3e-121	dispersed
mrna29972.1	LG4:1907883	TKL-Pl-4	mrna32170.1	LG5:3096744	TKL-Pl-4	0	dispersed
mrna23756.1	LG2:3387277	TKL-Pl-4	mrna32651.1	LG2:5204973	TKL-Pl-4	7e-174	dispersed
mrna32170.1	LG5:3096744	TKL-Pl-4	mrna00654.1	LG4:26659732	TKL-Pl-4	6e-131	dispersed
mrna19749.1	LG3:949994	TKL-Pl-4	mrna32177.1	LG5:3137828	TKL-Pl-4	2e-124	dispersed
mrna16468.1	LG1:19444734	TKL-Pl-4	mrna19749.1	LG3:949994	TKL-Pl-4	1e-99	dispersed
mrna02382.1	LG3:5432975	TKL-Pl-4	mrna19749.1	LG3:949994	TKL-Pl-4	1e-111	dispersed
mrna32651.1	LG2:5204973	TKL-Pl-4	mrna19749.1	LG3:949994	TKL-Pl-4	1e-75	dispersed
mrna32177.1	LG5:3137828	TKL-Pl-4	mrna14517.1	LG1:7436989	TKL-Pl-4	1e-69	dispersed
mrna29546.1	unanchored:5225163	TKL-Pl-4	mrna32651.1	LG2:5204973	TKL-Pl-4	7e-58	dispersed
mrna27940.1	LG6:37210463	TKL-Pl-4	mrna29546.1	unanchored:5225163	TKL-Pl-4	9e-91	dispersed
mrna20329.1	LG2:14375595	TKL-Pl-4	mrna29972.1	LG4:1907883	TKL-Pl-4	1e-176	dispersed
mrna28397.1	LG6:36579442	TKL-Pl-4	mrna32170.1	LG5:3096744	TKL-Pl-4	0	dispersed
mrna07669.1	unanchored:8647601	TKL-Pl-5	mrna19329.1	LG7:3357922	TKL-Pl-5	0	dispersed
mrna18498.1	LG7:311119	TKL-Pl-6	mrna20003.1	LG3:7489011	TKL-Pl-6	0	dispersed
mrna20003.1	LG3:7489011	TKL-Pl-6	mrna24385.1	LG4:24153529	TKL-Pl-6	2e-34	dispersed
mrna30833.1	LG1:3118022	TKL-Pl-6	mrna20003.1	LG3:7489011	TKL-Pl-6	6e-32	dispersed
mrna27368.1	LG4:10451564	TKL-Pl-6	mrna30981.1	LG1:2003457	TKL-Pl-6	3e-12	dispersed
mrna24385.1	LG4:24153529	TKL-Pl-6	mrna27368.1	LG4:10451564	TKL-Pl-6	5e-27	dispersed
mrna28217.1	LG3:20779047	TKL-Pl-7	mrna14517.1	LG1:7436989	TKL-Pl-4	6e-49	dispersed
mrna15407.1	LG6:13716844	TKL-Pl-8	mrna23756.1	LG2:3387277	TKL-Pl-4	1e-50	dispersed
mrna11116.1	LG2:16321960	TTK	mrna02258.1	LG5:26332641	STE_STE11	1e-19	dispersed
mrna12607.1	LG7:19588699	ULK_Fused	mrna25781.1	LG5:7537771	ULK_Fused	2e-41	dispersed
mrna01133.1	LG6:31202455	WNK_NRBP	mrna01144.1	LG6:31265866	WNK_NRBP	0	dispersed
mrna01144.1	LG6:31265866	WNK_NRBP	mrna23978.1	LG6:34653195	WNK_NRBP	0	dispersed
mrna09872.1	LG4:13158101	WNK_NRBP	mrna16513.1	LG1:19610512	WNK_NRBP	0	dispersed
mrna28121.1	LG3:20248017	WNK_NRBP	mrna16513.1	LG1:19610512	WNK_NRBP	2e-143	dispersed
mrna16040.1	LG5:6121133	WNK_NRBP	mrna18683.1	LG7:1358598	WNK_NRBP	0	dispersed
mrna09954.1	LG4:13484570	WNK_NRBP	mrna16513.1	LG1:19610512	WNK_NRBP	5e-166	dispersed
mrna23978.1	LG6:34653195	WNK_NRBP	mrna18683.1	LG7:1358598	WNK_NRBP	7e-135	dispersed
mrna17864.1	LG1:12814004	WNK_NRBP	mrna18683.1	LG7:1358598	WNK_NRBP	9e-178	dispersed
mrna13854.1	LG6:7596932	WNK_NRBP	mrna28121.1	LG3:20248017	WNK_NRBP	0	dispersed
mrna27061.1	LG3:15184364	NEK	mrna21265.1	LG7:19224085	AGC_MAST	3e-22	dispersed
mrna09355.1	LG5:9911618	AGC_MAST	mrna11481.1	LG4:3212280	AGC_NDR	1e-84	dispersed
mrna21265.1	LG7:19224085	AGC_MAST	mrna11481.1	LG4:3212280	AGC_NDR	3e-67	dispersed
mrna09104.1	LG2:21154797	AGC_NDR	mrna15428.1	LG6:13811895	AGC_NDR	0	dispersed
mrna20321.1	LG2:14334343	AGC-Pl	mrna09104.1	LG2:21154797	AGC_NDR	1e-50	dispersed
mrna00117.1	LG3:5753919	AGC_RSK-2	mrna22007.1	unanchored:4303348	AGC_RSK-2	2e-125	dispersed
mrna01309.1	LG6:1850790	AGC_RSK-2	mrna20540.1	LG3:29662525	AGC_RSK-2	0	dispersed
mrna03575.1	LG3:14706035	AGC_RSK-2	mrna22007.1	unanchored:4303348	AGC_RSK-2	1e-131	dispersed
mrna04899.1	LG7:10845140	AGC_RSK-2	mrna20540.1	LG3:29662525	AGC_RSK-2	0	dispersed
mrna13896.1	LG3:27805777	AGC_RSK-2	mrna22007.1	unanchored:4303348	AGC_RSK-2	4e-101	dispersed
mrna17422.1	LG2:10951633	AGC_RSK-2	mrna19873.1	LG3:6746259	AGC_RSK-2	9e-60	dispersed
mrna19873.1	LG3:6746259	AGC_RSK-2	mrna20540.1	LG3:29662525	AGC_RSK-2	0	dispersed
mrna20540.1	LG3:29662525	AGC_RSK-2	mrna28499.1	LG6:37111462	AGC_RSK-2	0	dispersed
mrna20615.1	LG3:30019613	AGC_RSK-2	mrna13896.1	LG3:27805777	AGC_RSK-2	4e-71	dispersed
mrna30242.1	LG6:12604406	AGC_RSK-2	mrna19846.1	LG3:1349796	AGC_RSK-2	0	dispersed
mrna30985.1	LG1:2021658	AGC_RSK-2	mrna19846.1	LG3:1349796	AGC_RSK-2	1e-135	dispersed
mrna09523.1	LG5:10837988	AGC-Pl	mrna20321.1	LG2:14334343	AGC-Pl	1e-124	dispersed
mrna09022.1	LG2:20743703	Aur	mrna11492.1	LG4:3274818	Aur	8e-39	dispersed
mrna07692.1	unanchored:8836245	TLK	mrna11492.1	LG4:3274818	Aur	1e-24	dispersed
mrna04397.1	LG6:33471422	CAMK_AMPK	mrna22806.1	LG4:20736511	CAMK_CAMKL-CHK1	1e-88	dispersed
mrna10067.1	LG1:202721	CAMK_CAMKL-CHK1	mrna29681.1	LG3:5102371	CAMK_CAMKL-CHK1	3e-179	dispersed
mrna15015.1	LG2:21680086	CAMK_CAMKL-CHK1	mrna13841.1	LG6:7527235	CAMK_CAMKL-CHK1	8e-171	dispersed
mrna15372.1	LG2:24450812	CAMK_CAMKL-CHK1	mrna30382.1	LG3:2076508	CAMK_CAMKL-CHK1	0	dispersed
mrna18646.1	LG7:1146978	CAMK_CAMKL-CHK1	mrna30382.1	LG3:2076508	CAMK_CAMKL-CHK1	0	dispersed
mrna27394.1	LG4:10857038	CAMK_CAMKL-CHK1	mrna15372.1	LG2:24450812	CAMK_CAMKL-CHK1	5e-119	dispersed
mrna28136.1	LG3:20300376	CAMK_CAMKL-CHK1	mrna29681.1	LG3:5102371	CAMK_CAMKL-CHK1	0	dispersed
mrna29066.1	LG4:1169240	CAMK_CAMKL-CHK1	mrna13841.1	LG6:7527235	CAMK_CAMKL-CHK1	5e-112	dispersed
mrna29682.1	LG3:5107006	CAMK_CAMKL-CHK1	mrna28136.1	LG3:20300376	CAMK_CAMKL-CHK1	9e-175	dispersed
mrna26791.1	LG7:5402038	NAK	mrna21319.1	LG7:18041660	CAMK_CAMKL-CHK1	3e-20	dispersed
mrna29272.1	LG5:19006873	CAMK_CAMK1-DCAMKL	mrna18135.1	LG6:17846926	CAMK_CDPK	5e-58	dispersed
mrna05409.1	LG6:27459291	CAMK_CDPK	mrna27440.1	LG2:429217	CAMK_CDPK	0	dispersed
mrna13650.1	LG6:8281348	CAMK_CDPK	mrna13335.1	LG7:22042257	CAMK_CDPK	2e-61	dispersed
mrna15357.1	LG2:24311895	CAMK_CDPK	mrna31992.1	LG5:2203768	CAMK_CDPK	2e-14	dispersed
mrna23482.1	LG4:296610	CAMK_CDPK	mrna14687.1	LG2:23420992	CAMK_CDPK	5e-71	dispersed
mrna23668.1	LG7:12250784	CAMK_CDPK	mrna27440.1	LG2:429217	CAMK_CDPK	0	dispersed
mrna16244.1	LG1:18156792	CAMK_OST1L	mrna31902.1	LG2:4513914	CAMK_OST1L	2e-176	dispersed
mrna08825.1	LG2:20388305	CK1_CK1	mrna07489.1	LG6:26458756	CK1_CK1	5e-174	dispersed
mrna11487.1	LG4:3242329	CK1_CK1	mrna12673.1	LG1:5687510	CK1_CK1	0	dispersed
mrna12673.1	LG1:5687510	CK1_CK1	mrna11866.1	LG5:21794194	CK1_CK1	2e-161	dispersed
mrna13940.1	LG3:27210526	CK1_CK1	mrna07489.1	LG6:26458756	CK1_CK1	4e-162	dispersed
mrna06457.1	LG5:4320523	CMGC_CDK-CRK7-CDK9	mrna17146.1	LG4:6612609	CMGC_CDK-CRK7-CDK9	0	dispersed
mrna06388.1	LG5:5015498	CMGC_CDK-PITSLRE	mrna22405.1	LG4:12498946	CMGC_CDK-CRK7-CDK9	5e-76	dispersed
mrna11841.1	LG5:21675068	CMGC_CDK-CCRK	mrna31613.1	LG1:10400310	CMGC_CDK-Pl	5e-17	dispersed
mrna13618.1	LG6:8106255	CMGC_CDKL-Os	mrna07959.1	LG3:22031269	CMGC_CDK-Pl	2e-17	dispersed
mrna06387.1	LG5:5011161	CMGC_CDK-PITSLRE	mrna31613.1	LG1:10400310	CMGC_CDK-Pl	2e-79	dispersed
mrna08770.1	LG2:20120891	CMGC_CLK	mrna09980.1	LG4:13608227	CMGC_CLK	0	dispersed
mrna30094.1	LG6:11976122	CMGC_SRPK	mrna09980.1	LG4:13608227	CMGC_CLK	2e-14	dispersed
mrna12548.1	LG7:19317046	CMGC_DYRK-YAK	mrna20976.1	LG7:17384121	CMGC_DYRK-PRP4	5e-19	dispersed
mrna24522.1	LG1:11894251	CMGC_GSK	mrna28439.1	LG6:36791856	CMGC_GSK	0	dispersed
mrna29693.1	LG3:5169489	CMGC_GSK	mrna28439.1	LG6:36791856	CMGC_GSK	0	dispersed
mrna06108.1	LG4:16165849	CMGC_MAPK	mrna09401.1	LG5:10150969	CMGC_MAPK	0	dispersed
mrna09401.1	LG5:10150969	CMGC_MAPK	mrna28706.1	LG6:29782521	CMGC_MAPK	0	dispersed
mrna10128.1	LG1:491878	CMGC_MAPK	mrna19238.1	LG7:2788930	CMGC_MAPK	0	dispersed
mrna27365.1	LG3:24635931	CMGC_MAPK	mrna10128.1	LG1:491878	CMGC_MAPK	5e-99	dispersed
mrna28706.1	LG6:29782521	CMGC_MAPK	mrna10128.1	LG1:491878	CMGC_MAPK	7e-102	dispersed
mrna24906.1	unanchored:1200145	WEE	mrna16529.1	LG1:19694461	NEK	1e-17	dispersed
mrna09713.1	LG6:8694607	RLK-Pelle_CR4L	mrna07736.1	LG5:16842966	RLK-Pelle_CR4L	2e-13	dispersed
mrna13568.1	LG6:7849947	RLK-Pelle_CrRLK1L-1	mrna04244.1	LG6:32790781	RLK-Pelle_CrRLK1L-1	0	dispersed
mrna16583.1	LG6:251304	RLK-Pelle_CrRLK1L-1	mrna28878.1	LG3:6018250	RLK-Pelle_CrRLK1L-1	0	dispersed
mrna14543.1	LG1:7549654	RLK-Pelle_DLSV	mrna17333.1	LG2:10144961	RLK-Pelle_CrRLK1L-1	1e-71	dispersed
mrna31125.1	LG1:2659346	RLK-Pelle_RLCK-IV	mrna23363.1	LG7:15100141	RLK-Pelle_CrRLK1L-1	2e-65	dispersed
mrna00329.1	unanchored:670928	RLK-Pelle_DLSV	mrna34061.1	LG3:3837380	RLK-Pelle_DLSV	4e-76	dispersed
mrna02010.1	LG6:36157844	RLK-Pelle_DLSV	mrna02013.1	LG6:36218261	RLK-Pelle_DLSV	1e-13	dispersed
mrna02011.1	LG6:36162796	RLK-Pelle_DLSV	mrna02013.1	LG6:36218261	RLK-Pelle_DLSV	6e-20	dispersed
mrna02013.1	LG6:36218261	RLK-Pelle_DLSV	mrna11412.1	LG1:4728535	RLK-Pelle_DLSV	8e-33	dispersed
mrna02014.1	LG6:36240780	RLK-Pelle_DLSV	mrna02011.1	LG6:36162796	RLK-Pelle_DLSV	1e-11	dispersed
mrna04775.1	LG4:21520555	RLK-Pelle_DLSV	mrna30662.1	LG3:3304703	RLK-Pelle_DLSV	0	dispersed
mrna05715.1	LG6:29048012	RLK-Pelle_DLSV	mrna23790.1	LG3:4321005	RLK-Pelle_DLSV	5e-26	dispersed
mrna09712.1	LG6:8692030	RLK-Pelle_DLSV	mrna27326.1	LG3:24365634	RLK-Pelle_DLSV	1e-80	dispersed
mrna11412.1	LG1:4728535	RLK-Pelle_DLSV	mrna02011.1	LG6:36162796	RLK-Pelle_DLSV	1e-23	dispersed
mrna11680.1	unanchored:9581594	RLK-Pelle_DLSV	mrna30662.1	LG3:3304703	RLK-Pelle_DLSV	8e-165	dispersed
mrna11724.1	unanchored:9839542	RLK-Pelle_DLSV	mrna19532.1	LG3:82020	RLK-Pelle_DLSV	3e-11	dispersed
mrna12280.1	LG5:25823014	RLK-Pelle_DLSV	mrna11688.1	unanchored:9624412	RLK-Pelle_DLSV	4e-100	dispersed
mrna16334.1	LG1:18725345	RLK-Pelle_DLSV	mrna30033.1	LG3:25049317	RLK-Pelle_DLSV	1e-64	dispersed
mrna17155.1	LG4:6680398	RLK-Pelle_DLSV	mrna24649.1	LG5:14483	RLK-Pelle_DLSV	5e-74	dispersed
mrna18553.1	LG7:592626	RLK-Pelle_DLSV	mrna32580.1	LG4:2213918	RLK-Pelle_DLSV	3e-30	dispersed
mrna19540.1	LG3:125044	RLK-Pelle_DLSV	mrna19532.1	LG3:82020	RLK-Pelle_DLSV	4e-89	dispersed
mrna19789.1	LG3:1107167	RLK-Pelle_DLSV	mrna27328.1	LG3:24377923	RLK-Pelle_DLSV	2e-107	dispersed
mrna20464.1	LG6:24819064	RLK-Pelle_DLSV	mrna32580.1	LG4:2213918	RLK-Pelle_DLSV	4e-86	dispersed
mrna25145.1	LG5:6534249	RLK-Pelle_DLSV	mrna30651.1	LG3:3247836	RLK-Pelle_DLSV	5e-109	dispersed
mrna26742.1	LG3:11136415	RLK-Pelle_DLSV	mrna18767.1	LG6:6152446	RLK-Pelle_DLSV	2e-68	dispersed
mrna27319.1	LG3:24326723	RLK-Pelle_DLSV	mrna27328.1	LG3:24377923	RLK-Pelle_DLSV	9e-39	dispersed
mrna27955.1	LG6:37293822	RLK-Pelle_DLSV	mrna30744.1	LG3:3028923	RLK-Pelle_DLSV	0	dispersed
mrna28915.1	LG4:736200	RLK-Pelle_DLSV	mrna27319.1	LG3:24326723	RLK-Pelle_DLSV	9e-113	dispersed
mrna29001.1	LG4:466518	RLK-Pelle_DLSV	mrna02011.1	LG6:36162796	RLK-Pelle_DLSV	7e-25	dispersed
mrna30411.1	LG3:2236616	RLK-Pelle_DLSV	mrna18856.1	LG6:6647404	RLK-Pelle_DLSV	8e-47	dispersed
mrna30638.1	LG3:3169556	RLK-Pelle_DLSV	mrna10460.1	LG3:25499725	RLK-Pelle_DLSV	8e-175	dispersed
mrna30744.1	LG3:3028923	RLK-Pelle_DLSV	mrna30636.1	LG3:3156837	RLK-Pelle_DLSV	0	dispersed
mrna30878.1	LG1:1499307	RLK-Pelle_DLSV	mrna30744.1	LG3:3028923	RLK-Pelle_DLSV	6e-161	dispersed
mrna32580.1	LG4:2213918	RLK-Pelle_DLSV	mrna30744.1	LG3:3028923	RLK-Pelle_DLSV	0	dispersed
mrna30745.1	LG3:3033922	RLK-Pelle_LRR-IV	mrna30632.1	LG3:3134517	RLK-Pelle_DLSV	1e-39	dispersed
mrna19450.1	LG7:4555067	RLK-Pelle_RLCK-XI	mrna30650.1	LG3:3243683	RLK-Pelle_DLSV	5e-39	dispersed
mrna17731.1	LG6:20618317	RLK-Pelle_SD-2b	mrna27955.1	LG6:37293822	RLK-Pelle_DLSV	3e-161	dispersed
mrna17732.1	LG6:20623863	RLK-Pelle_SD-2b	mrna27955.1	LG6:37293822	RLK-Pelle_DLSV	2e-149	dispersed
mrna18511.1	LG7:381713	STE_STE11	mrna18552.1	LG7:587808	RLK-Pelle_DLSV	7e-110	dispersed
mrna23053.1	LG4:23271573	RLK-Pelle_Extensin	mrna31646.1	LG1:9945881	RLK-Pelle_Extensin	2e-112	dispersed
mrna24559.1	LG1:12144546	RLK-Pelle_RLCK-VIII	mrna08369.1	LG2:13725800	RLK-Pelle_Extensin	2e-84	dispersed
mrna15945.1	LG6:22673397	RLK-Pelle_RLCK-X	mrna22593.1	LG6:2789283	RLK-Pelle_Extensin	8e-82	dispersed
mrna00968.1	unanchored:122872	RLK-Pelle_L-LEC	mrna25814.1	LG5:7703647	RLK-Pelle_L-LEC	4e-16	dispersed
mrna05937.1	LG4:15685374	RLK-Pelle_L-LEC	mrna32113.1	LG5:2834382	RLK-Pelle_L-LEC	0	dispersed
mrna12439.1	LG7:19833966	RLK-Pelle_L-LEC	mrna20593.1	LG3:29886052	RLK-Pelle_L-LEC	5e-71	dispersed
mrna13491.1	LG6:7034010	RLK-Pelle_L-LEC	mrna18466.1	LG6:5595809	RLK-Pelle_L-LEC	9e-179	dispersed
mrna24962.1	LG1:16113072	RLK-Pelle_L-LEC	mrna03404.1	LG3:13616346	RLK-Pelle_L-LEC	2e-162	dispersed
mrna32113.1	LG5:2834382	RLK-Pelle_L-LEC	mrna18466.1	LG6:5595809	RLK-Pelle_L-LEC	1e-55	dispersed
mrna33902.1	LG6:16025610	RLK-Pelle_LRK10L-2	mrna33946.1	LG7:11864358	RLK-Pelle_LRK10L-2	5e-107	dispersed
mrna12337.1	unanchored:11369045	RLK-Pelle_LRR-II	mrna27511.1	LG2:1005286	RLK-Pelle_LRR-II	1e-164	dispersed
mrna16283.1	LG1:18427091	RLK-Pelle_LRR-II	mrna04170.1	LG6:32396592	RLK-Pelle_LRR-II	1e-169	dispersed
mrna27511.1	LG2:1005286	RLK-Pelle_LRR-II	mrna16283.1	LG1:18427091	RLK-Pelle_LRR-II	3e-31	dispersed
mrna32289.1	LG5:518677	RLK-Pelle_LRR-IV	mrna29694.1	LG3:5174504	RLK-Pelle_LRR-II	1e-58	dispersed
mrna03546.1	LG3:14466227	RLK-Pelle_LRR-III	mrna27479.1	LG2:744552	RLK-Pelle_LRR-III	2e-65	dispersed
mrna09554.1	LG5:10976703	RLK-Pelle_LRR-III	mrna09354.1	LG5:9906474	RLK-Pelle_LRR-III	6e-92	dispersed
mrna13789.1	LG6:7212481	RLK-Pelle_LRR-III	mrna30951.1	LG1:1843623	RLK-Pelle_LRR-III	7e-18	dispersed
mrna26279.1	LG6:39041031	RLK-Pelle_LRR-III	mrna24030.1	LG6:34921290	RLK-Pelle_LRR-III	2e-73	dispersed
mrna27479.1	LG2:744552	RLK-Pelle_LRR-III	mrna30951.1	LG1:1843623	RLK-Pelle_LRR-III	2e-178	dispersed
mrna28063.1	LG3:19911427	RLK-Pelle_LRR-III	mrna30951.1	LG1:1843623	RLK-Pelle_LRR-III	0	dispersed
mrna30951.1	LG1:1843623	RLK-Pelle_LRR-III	mrna32026.1	LG5:2418513	RLK-Pelle_LRR-III	3e-172	dispersed
mrna32157.1	LG5:3047889	RLK-Pelle_LRR-III	mrna30951.1	LG1:1843623	RLK-Pelle_LRR-III	2e-99	dispersed
mrna06126.1	LG4:16281924	RLK-Pelle_LRR-IX	mrna30354.1	LG1:9338520	RLK-Pelle_LRR-IX	7e-78	dispersed
mrna34777.1	LG4:22209012	RLK-Pelle_LRR-IX	mrna06126.1	LG4:16281924	RLK-Pelle_LRR-IX	7e-16	dispersed
mrna34778.1	LG4:22212303	RLK-Pelle_LRR-IX	mrna06126.1	LG4:16281924	RLK-Pelle_LRR-IX	3e-19	dispersed
mrna30455.1	LG3:2456664	RLK-Pelle_LRR-V	mrna19499.1	LG3:756108	RLK-Pelle_LRR-V	1e-19	dispersed
mrna01316.1	LG6:1890765	RLK-Pelle_LRR-Xa	mrna17482.1	LG2:10533600	RLK-Pelle_LRR-Xa	1e-114	dispersed
mrna05293.1	LG6:27071831	RLK-Pelle_LRR-Xa	mrna00740.1	LG4:27068799	RLK-Pelle_LRR-Xa	1e-109	dispersed
mrna10074.1	LG1:257188	RLK-Pelle_LRR-VII-2	mrna21119.1	LG1:16955811	RLK-Pelle_LRR-Xb-1	2e-15	dispersed
mrna29685.1	LG3:5121415	RLK-Pelle_LRR-VII-2	mrna29270.1	LG5:18973625	RLK-Pelle_LRR-Xb-1	2e-11	dispersed
mrna15228.1	LG2:22650253	RLK-Pelle_LRR-VII-3	mrna13302.1	LG7:21844369	RLK-Pelle_LRR-Xb-1	1e-78	dispersed
mrna17112.1	LG4:6843384	RLK-Pelle_LRR-Xb-1	mrna05431.1	LG6:27600898	RLK-Pelle_LRR-Xb-1	2e-12	dispersed
mrna27599.1	LG2:1564145	RLK-Pelle_LRR-Xb-1	mrna17112.1	LG4:6843384	RLK-Pelle_LRR-Xb-1	2e-68	dispersed
mrna29765.1	LG3:4631928	RLK-Pelle_LRR-Xb-1	mrna00864.1	LG4:14605137	RLK-Pelle_LRR-Xb-1	9e-55	dispersed
mrna26068.1	LG5:7387939	RLK-Pelle_LRR-Xb-2	mrna21119.1	LG1:16955811	RLK-Pelle_LRR-Xb-1	4e-34	dispersed
mrna24508.1	LG6:29413741	RLK-Pelle_LRR-III	mrna08337.1	LG2:13521239	RLK-Pelle_LRR-XI-1	5e-19	dispersed
mrna31404.1	LG1:14002772	RLK-Pelle_LRR-III	mrna10371.1	LG3:25638808	RLK-Pelle_LRR-XI-1	2e-11	dispersed
mrna21119.1	LG1:16955811	RLK-Pelle_LRR-Xb-1	mrna29591.1	unanchored:5443144	RLK-Pelle_LRR-XI-1	3e-38	dispersed
mrna01077.1	LG6:20008299	RLK-Pelle_LRR-XI-1	mrna08337.1	LG2:13521239	RLK-Pelle_LRR-XI-1	4e-17	dispersed
mrna05608.1	LG1:15644676	RLK-Pelle_LRR-XI-1	mrna29591.1	unanchored:5443144	RLK-Pelle_LRR-XI-1	0	dispersed
mrna07735.1	LG5:16811029	RLK-Pelle_LRR-XI-1	mrna26903.1	LG5:22554183	RLK-Pelle_LRR-XI-1	0	dispersed
mrna08126.1	LG2:1777641	RLK-Pelle_LRR-XI-1	mrna24365.1	LG4:23990002	RLK-Pelle_LRR-XI-1	0	dispersed
mrna08337.1	LG2:13521239	RLK-Pelle_LRR-XI-1	mrna21196.1	LG7:18877080	RLK-Pelle_LRR-XI-1	0	dispersed
mrna08548.1	LG2:19053897	RLK-Pelle_LRR-XI-1	mrna19913.1	LG3:6984701	RLK-Pelle_LRR-XI-1	0	dispersed
mrna16719.1	LG6:1046052	RLK-Pelle_LRR-XI-1	mrna24365.1	LG4:23990002	RLK-Pelle_LRR-XI-1	0	dispersed
mrna16839.1	LG7:36014	RLK-Pelle_LRR-XI-1	mrna10371.1	LG3:25638808	RLK-Pelle_LRR-XI-1	4e-20	dispersed
mrna19913.1	LG3:6984701	RLK-Pelle_LRR-XI-1	mrna21196.1	LG7:18877080	RLK-Pelle_LRR-XI-1	0	dispersed
mrna21196.1	LG7:18877080	RLK-Pelle_LRR-XI-1	mrna05608.1	LG1:15644676	RLK-Pelle_LRR-XI-1	0	dispersed
mrna25207.1	LG6:19203518	RLK-Pelle_LRR-XI-1	mrna20751.1	LG6:26136658	RLK-Pelle_LRR-XI-1	3e-14	dispersed
mrna27472.1	LG2:702272	RLK-Pelle_LRR-XI-1	mrna10374.1	LG3:25655367	RLK-Pelle_LRR-XI-1	1e-42	dispersed
mrna28690.1	LG6:29692232	RLK-Pelle_LRR-XI-1	mrna22140.1	LG5:27322797	RLK-Pelle_LRR-XI-1	2e-36	dispersed
mrna29591.1	unanchored:5443144	RLK-Pelle_LRR-XI-1	mrna21196.1	LG7:18877080	RLK-Pelle_LRR-XI-1	0	dispersed
mrna30859.1	LG1:3230025	RLK-Pelle_LRR-XI-1	mrna21196.1	LG7:18877080	RLK-Pelle_LRR-XI-1	0	dispersed
mrna31782.1	LG5:3486060	RLK-Pelle_LRR-XI-1	mrna10374.1	LG3:25655367	RLK-Pelle_LRR-XI-1	0	dispersed
mrna32673.1	LG2:5428301	RLK-Pelle_LRR-XI-1	mrna31782.1	LG5:3486060	RLK-Pelle_LRR-XI-1	0	dispersed
mrna15491.1	LG6:13543494	RLK-Pelle_LRR-XIIIb	mrna08548.1	LG2:19053897	RLK-Pelle_LRR-XI-1	2e-138	dispersed
mrna04272.1	LG6:32918729	RLK-Pelle_LRR-XV	mrna20751.1	LG6:26136658	RLK-Pelle_LRR-XI-1	2e-127	dispersed
mrna08998.1	LG2:20625122	RLK-Pelle_Singleton	mrna08337.1	LG2:13521239	RLK-Pelle_LRR-XI-1	5e-156	dispersed
mrna20147.1	LG3:8388874	RLK-Pelle_CR4L	mrna29689.1	LG3:5147550	RLK-Pelle_LRR-XII-1	3e-26	dispersed
mrna22546.1	LG6:2565705	RLK-Pelle_LRR-XII-1	mrna30199.1	LG3:23282397	RLK-Pelle_LRR-XII-1	4e-179	dispersed
mrna30199.1	LG3:23282397	RLK-Pelle_LRR-XII-1	mrna21216.1	LG7:18990381	RLK-Pelle_LRR-XII-1	4e-180	dispersed
mrna30550.1	LG3:1539760	RLK-Pelle_LRR-XII-1	mrna29689.1	LG3:5147550	RLK-Pelle_LRR-XII-1	3e-171	dispersed
mrna25936.1	LG5:6779210	RLK-Pelle_LRR-XIIIa	mrna27714.1	LG5:13903095	RLK-Pelle_LRR-XIIIa	0	dispersed
mrna13404.1	LG7:22409033	RLK-Pelle_LRR-XIIIb	mrna15491.1	LG6:13543494	RLK-Pelle_LRR-XIIIb	0	dispersed
mrna23251.1	LG7:14078882	RLK-Pelle_LysM	mrna25725.1	LG6:25192708	RLK-Pelle_LysM	1e-31	dispersed
mrna28630.1	LG3:9100006	RLK-Pelle_LysM	mrna25725.1	LG6:25192708	RLK-Pelle_LysM	7e-38	dispersed
mrna29329.1	LG5:19300921	RLK-Pelle_LysM	mrna29422.1	unanchored:4963337	RLK-Pelle_LysM	6e-111	dispersed
mrna29331.1	LG5:19314342	RLK-Pelle_LysM	mrna29508.1	unanchored:5016437	RLK-Pelle_LysM	2e-131	dispersed
mrna27933.1	LG3:19710605	RLK-Pelle_C-LEC	mrna04479.1	LG4:25955267	RLK-Pelle_PERK-1	1e-58	dispersed
mrna12072.1	LG5:24379712	RLK-Pelle_CR4L	mrna20430.1	LG5:3728159	RLK-Pelle_PERK-1	3e-56	dispersed
mrna30354.1	LG1:9338520	RLK-Pelle_LRR-IX	mrna00632.1	LG4:26574368	RLK-Pelle_PERK-1	1e-68	dispersed
mrna25237.1	LG2:4032701	RLK-Pelle_LRR-XIV	mrna04479.1	LG4:25955267	RLK-Pelle_PERK-1	2e-38	dispersed
mrna04479.1	LG4:25955267	RLK-Pelle_PERK-1	mrna30893.1	LG1:1581063	RLK-Pelle_PERK-1	5e-144	dispersed
mrna11417.1	LG1:4748533	RLK-Pelle_PERK-2	mrna30893.1	LG1:1581063	RLK-Pelle_PERK-1	4e-99	dispersed
mrna15733.1	LG6:23207401	RLK-Pelle_RLCK-XV	mrna30893.1	LG1:1581063	RLK-Pelle_PERK-1	3e-86	dispersed
mrna16959.1	LG4:4450575	RLK-Pelle_RLCK-XV	mrna30893.1	LG1:1581063	RLK-Pelle_PERK-1	3e-90	dispersed
mrna23689.1	LG2:2958894	RLK-Pelle_PERK-2	mrna23091.1	LG4:23513149	RLK-Pelle_PERK-2	2e-33	dispersed
mrna23690.1	LG2:2963038	RLK-Pelle_PERK-2	mrna11417.1	LG1:4748533	RLK-Pelle_PERK-2	5e-27	dispersed
mrna22348.1	LG6:3102194	RLK-Pelle_RKF3	mrna27748.1	LG2:15374098	RLK-Pelle_RKF3	0	dispersed
mrna15432.1	LG6:13830635	RLK-Pelle_RLCK-IXb	mrna08740.1	LG2:19987519	RLK-Pelle_RLCK-IXb	0	dispersed
mrna19308.1	LG7:3216618	RLK-Pelle_RLCK-IXb	mrna21173.1	LG7:18746654	RLK-Pelle_RLCK-IXb	2e-104	dispersed
mrna20826.1	unanchored:2591559	RLK-Pelle_RLCK-IXb	mrna19308.1	LG7:3216618	RLK-Pelle_RLCK-IXb	2e-81	dispersed
mrna23821.1	LG6:35320037	RLK-Pelle_RLCK-V	mrna28721.1	LG6:29865139	RLK-Pelle_RLCK-V	3e-159	dispersed
mrna10888.1	LG5:20860450	RLK-Pelle_PERK-2	mrna10954.1	LG2:17212428	RLK-Pelle_RLCK-VI	5e-30	dispersed
mrna16161.1	LG1:17657465	RLK-Pelle_RLCK-VI	mrna16992.1	LG4:5426188	RLK-Pelle_RLCK-VI	2e-83	dispersed
mrna16992.1	LG4:5426188	RLK-Pelle_RLCK-VI	mrna27749.1	LG2:15381429	RLK-Pelle_RLCK-VI	8e-108	dispersed
mrna17942.1	LG6:16623111	RLK-Pelle_RLCK-VI	mrna10954.1	LG2:17212428	RLK-Pelle_RLCK-VI	2e-78	dispersed
mrna20831.1	unanchored:2622426	RLK-Pelle_RLCK-VI	mrna27749.1	LG2:15381429	RLK-Pelle_RLCK-VI	2e-116	dispersed
mrna22593.1	LG6:2789283	RLK-Pelle_Extensin	mrna03142.1	LG3:12707444	RLK-Pelle_RLCK-VIIa-1	4e-87	dispersed
mrna01360.1	LG6:37842325	RLK-Pelle_RLCK-VIIa-1	mrna23336.1	LG7:14948859	RLK-Pelle_RLCK-VIIa-1	2e-147	dispersed
mrna03142.1	LG3:12707444	RLK-Pelle_RLCK-VIIa-1	mrna06753.1	LG4:18972027	RLK-Pelle_RLCK-VIIa-1	3e-174	dispersed
mrna06753.1	LG4:18972027	RLK-Pelle_RLCK-VIIa-1	mrna18153.1	LG6:4333873	RLK-Pelle_RLCK-VIIa-1	0	dispersed
mrna10908.1	LG5:17281112	RLK-Pelle_RLCK-VIIa-1	mrna23336.1	LG7:14948859	RLK-Pelle_RLCK-VIIa-1	5e-14	dispersed
mrna16741.1	LG6:1151333	RLK-Pelle_RLCK-VIIa-1	mrna06753.1	LG4:18972027	RLK-Pelle_RLCK-VIIa-1	8e-146	dispersed
mrna17519.1	LG2:11819494	RLK-Pelle_RLCK-VIIa-1	mrna18153.1	LG6:4333873	RLK-Pelle_RLCK-VIIa-1	6e-166	dispersed
mrna24114.1	LG6:35909132	RLK-Pelle_RLCK-VIIa-2	mrna29417.1	unanchored:4930343	RLK-Pelle_RLCK-VIIa-1	6e-64	dispersed
mrna28243.1	LG3:20921005	RLK-Pelle_URK-1	mrna01360.1	LG6:37842325	RLK-Pelle_RLCK-VIIa-1	1e-69	dispersed
mrna13875.1	LG6:7695842	RLK-Pelle_RLCK-II	mrna31104.1	LG1:2542557	RLK-Pelle_RLCK-VIIa-2	1e-63	dispersed
mrna01596.1	LG3:30785013	RLK-Pelle_RLCK-VIIa-2	mrna13628.1	LG6:8160668	RLK-Pelle_RLCK-VIIa-2	6e-144	dispersed
mrna10909.1	LG5:17290720	RLK-Pelle_RLCK-VIIa-2	mrna14078.1	LG3:26584202	RLK-Pelle_RLCK-VIIa-2	2e-121	dispersed
mrna12198.1	LG5:25268358	RLK-Pelle_RLCK-VIIa-2	mrna13628.1	LG6:8160668	RLK-Pelle_RLCK-VIIa-2	1e-153	dispersed
mrna13628.1	LG6:8160668	RLK-Pelle_RLCK-VIIa-2	mrna31104.1	LG1:2542557	RLK-Pelle_RLCK-VIIa-2	1e-150	dispersed
mrna14077.1	LG3:26580934	RLK-Pelle_RLCK-VIIa-2	mrna23184.1	LG7:14030116	RLK-Pelle_RLCK-VIIa-2	4e-151	dispersed
mrna15366.1	LG2:24406339	RLK-Pelle_RLCK-VIIa-2	mrna26596.1	LG7:15654173	RLK-Pelle_RLCK-VIIa-2	5e-145	dispersed
mrna15486.1	LG6:13503913	RLK-Pelle_RLCK-VIIa-2	mrna13628.1	LG6:8160668	RLK-Pelle_RLCK-VIIa-2	7e-149	dispersed
mrna17318.1	LG2:10070185	RLK-Pelle_RLCK-VIIa-2	mrna14078.1	LG3:26584202	RLK-Pelle_RLCK-VIIa-2	6e-145	dispersed
mrna23183.1	LG7:14027956	RLK-Pelle_RLCK-VIIa-2	mrna14077.1	LG3:26580934	RLK-Pelle_RLCK-VIIa-2	6e-48	dispersed
mrna24099.1	LG6:35837631	RLK-Pelle_RLCK-VIIa-2	mrna13056.1	LG1:7227953	RLK-Pelle_RLCK-VIIa-2	2e-78	dispersed
mrna24105.1	LG6:35870654	RLK-Pelle_RLCK-VIIa-2	mrna13056.1	LG1:7227953	RLK-Pelle_RLCK-VIIa-2	1e-65	dispersed
mrna24113.1	LG6:35905912	RLK-Pelle_RLCK-VIIa-2	mrna18422.1	LG6:5345127	RLK-Pelle_RLCK-VIIa-2	9e-37	dispersed
mrna26503.1	LG7:15586440	RLK-Pelle_RLCK-VIIa-2	mrna26596.1	LG7:15654173	RLK-Pelle_RLCK-VIIa-2	8e-123	dispersed
mrna27709.1	LG5:13877842	RLK-Pelle_RLCK-VIIa-2	mrna13628.1	LG6:8160668	RLK-Pelle_RLCK-VIIa-2	5e-140	dispersed
mrna28322.1	LG4:10037158	RLK-Pelle_RLCK-VIIa-2	mrna31104.1	LG1:2542557	RLK-Pelle_RLCK-VIIa-2	6e-147	dispersed
mrna15828.1	LG6:22346664	RLK-Pelle_RLCK-XI	mrna19450.1	LG7:4555067	RLK-Pelle_RLCK-XI	2e-32	dispersed
mrna07775.1	LG3:21763122	RLK-Pelle_RLCK-XII-1	mrna32475.1	LG5:1522975	RLK-Pelle_RLCK-XII-1	0	dispersed
mrna10732.1	LG5:11675832	RLK-Pelle_RLCK-XII-1	mrna18752.1	LG6:6059281	RLK-Pelle_RLCK-XII-1	0	dispersed
mrna32475.1	LG5:1522975	RLK-Pelle_RLCK-XII-1	mrna10732.1	LG5:11675832	RLK-Pelle_RLCK-XII-1	0	dispersed
mrna13364.1	LG7:22202017	RLK-Pelle_RLCK-XV	mrna16959.1	LG4:4450575	RLK-Pelle_RLCK-XV	2e-138	dispersed
mrna33946.1	LG7:11864358	RLK-Pelle_LRK10L-2	mrna20631.1	LG3:30125397	RLK-Pelle_SD-2b	3e-41	dispersed
mrna00183.1	LG2:18553493	RLK-Pelle_SD-2b	mrna08851.1	LG2:21438488	RLK-Pelle_SD-2b	3e-70	dispersed
mrna17726.1	LG6:20562412	RLK-Pelle_SD-2b	mrna13148.1	LG7:21129909	RLK-Pelle_SD-2b	2e-80	dispersed
mrna26852.1	LG5:22078584	RLK-Pelle_SD-2b	mrna11629.1	unanchored:9311124	RLK-Pelle_SD-2b	2e-42	dispersed
mrna32067.1	LG5:2626842	RLK-Pelle_SD-2b	mrna32074.1	LG5:2656977	RLK-Pelle_SD-2b	6e-40	dispersed
mrna32655.1	LG2:5268060	RLK-Pelle_SD-2b	mrna20631.1	LG3:30125397	RLK-Pelle_SD-2b	7e-150	dispersed
mrna34881.1	LG6:24748339	RLK-Pelle_SD-2b	mrna02004.1	LG6:36132559	RLK-Pelle_SD-2b	6e-106	dispersed
mrna34339.1	LG1:14020716	RLK-Pelle_WAK	mrna34846.1	LG4:19849684	RLK-Pelle_WAK	3e-45	dispersed
mrna18355.1	LG6:5667810	RLK-Pelle_WAK_LRK10L-1	mrna33825.1	LG6:29180576	RLK-Pelle_WAK	1e-78	dispersed
mrna30077.1	LG6:11875605	RLK-Pelle_WAK_LRK10L-1	mrna34322.1	LG3:5957782	RLK-Pelle_WAK	3e-87	dispersed
mrna18599.1	LG7:912546	RLK-Pelle_URK-3	mrna27520.1	LG2:1066890	RLK-Pelle_WAK_LRK10L-1	3e-40	dispersed
mrna34321.1	LG3:5949894	RLK-Pelle_WAK	mrna30077.1	LG6:11875605	RLK-Pelle_WAK_LRK10L-1	7e-85	dispersed
mrna27520.1	LG2:1066890	RLK-Pelle_WAK_LRK10L-1	mrna29996.1	LG5:27416073	RLK-Pelle_WAK_LRK10L-1	2e-83	dispersed
mrna20629.1	LG3:30108950	RLK-Pelle_DLSV	mrna25385.1	LG3:19209193	STE_STE11	9e-71	dispersed
mrna05347.1	LG6:28453979	STE_STE11	mrna12171.1	LG5:25122895	STE_STE11	2e-59	dispersed
mrna19476.1	LG3:626426	STE_STE11	mrna29222.1	LG5:18139228	STE_STE11	2e-65	dispersed
mrna23827.1	LG6:35354336	STE_STE11	mrna23961.1	LG6:34560170	STE_STE11	2e-61	dispersed
mrna25385.1	LG3:19209193	STE_STE11	mrna18511.1	LG7:381713	STE_STE11	3e-31	dispersed
mrna26535.1	LG1:3603543	STE_STE11	mrna05347.1	LG6:28453979	STE_STE11	6e-49	dispersed
mrna28928.1	LG4:794224	TKL-Pl-2	mrna13228.1	LG7:21512490	STE_STE11	4e-22	dispersed
mrna15891.1	LG6:21937576	STE_STE20-Fray	mrna28424.1	LG6:36725728	STE_STE20-Fray	0	dispersed
mrna00986.1	unanchored:209610	STE_STE20-YSK	mrna01904.1	LG5:5764885	STE_STE20-Fray	2e-60	dispersed
mrna12692.1	LG1:5766630	STE_STE7	mrna28477.1	LG6:36977163	STE_STE7	8e-74	dispersed
mrna28477.1	LG6:36977163	STE_STE7	mrna05705.1	LG6:29002383	STE_STE7	2e-46	dispersed
mrna30981.1	LG1:2003457	TKL-Pl-6	mrna17546.1	LG2:11985358	TKL-Pl-6	5e-120	dispersed
mrna10138.1	LG1:541882	TKL-Pl-5	mrna24851.1	LG3:3919645	TKL-Pl-5	3e-112	dispersed
mrna00577.1	LG6:29133427	TKL-Pl-5	mrna24851.1	LG3:3919645	TKL-Pl-5	3e-179	dispersed
mrna29873.1	LG4:1393612	TKL-Pl-4	mrna19749.1	LG3:949994	TKL-Pl-4	6e-28	dispersed
mrna21180.1	LG7:18782427	TKL-Pl-4	mrna28397.1	LG6:36579442	TKL-Pl-4	4e-91	dispersed
mrna32405.1	LG5:1175303	TKL_CTR1-DRK-2	mrna09398.1	LG5:10137098	TKL_CTR1-DRK-2	1e-106	dispersed
mrna06707.1	LG4:18591505	ULK_ULK4	mrna12599.1	LG7:19560564	ULK_Fused	3e-47	dispersed
mrna03132.1	LG3:12635477	WNK_NRBP	mrna16513.1	LG1:19610512	WNK_NRBP	2e-81	dispersed
mrna03547.1	LG3:14470495	WNK_NRBP	mrna03132.1	LG3:12635477	WNK_NRBP	1e-32	dispersed
mrna16513.1	LG1:19610512	WNK_NRBP	mrna16040.1	LG5:6121133	WNK_NRBP	7e-148	dispersed
mrna18683.1	LG7:1358598	WNK_NRBP	mrna16513.1	LG1:19610512	WNK_NRBP	2e-148	dispersed
mrna21653.1	LG3:3571153	WNK_NRBP	mrna16513.1	LG1:19610512	WNK_NRBP	1e-111	dispersed
