# Supplementary material for: The wild strawberry kinome: identification, classification and transcript profiling of protein kinases during development and in response to gray mold infection
Source: BMC Genomics. 2020 Sep 14;21:635. doi: 10.1186/s12864-020-07053-4 (PMC7490889; doi:10.1186/s12864-020-07053-4)
Supplement: Supplementary file 8 — Additional file 8: Table S7. Ka/Ks values of strawberry duplication gene pairs. [file 12864_2020_7053_MOESM8_ESM.xlsx]

## Sheet: Sheet1
Table S7: The Ka/Ks values of strawberry duplication gene pairs.
Duplication 1	Location	Gene Family	Duplication 2	Location	Gene Family	E-value	Duplication type	Ka	Ks	Ka/Ks
mrna09355.1	LG5:9911618	AGC_MAST	mrna21265.1	LG7:19224085	AGC_MAST	0	Transposed	0.359864	1.8503	0.19449
mrna12688.1	LG1:5741305	AGC_NDR	mrna15428.1	LG6:13811895	AGC_NDR	0	WGD	0.129758	1.41545	0.0916723
mrna08269.1	LG2:13098099	AGC_NDR	mrna11481.1	LG4:3212280	AGC_NDR	0	WGD	0.246581	1.31679	0.187259
mrna20153.1	LG3:8414746	AGC_NDR	mrna11481.1	LG4:3212280	AGC_NDR	1e-101	Transposed	1.643	2.29356	0.716354
mrna23410.1	LG7:13572899	AGC_PDK1	mrna13564.1	LG6:7837391	AGC-Pl	2e-60	Transposed	1.83303	1.91883	0.955285
mrna30242.1	LG6:12604406	AGC_RSK-2	mrna22007.1	unanchored:4303348	AGC_RSK-2	4e-30	WGD	0.327829	1.45816	0.224823
mrna00117.1	LG3:5753919	AGC_RSK-2	mrna30985.1	LG1:2021658	AGC_RSK-2	4e-135	Transposed	0.552827	3.59402	0.153818
mrna17422.1	LG2:10951633	AGC_RSK-2	mrna20615.1	LG3:30019613	AGC_RSK-2	4e-84	Transposed	0.630633	1.24585	0.506189
mrna20321.1	LG2:14334343	AGC-Pl	mrna13564.1	LG6:7837391	AGC-Pl	0	Transposed	0.12931	0.387052	0.334089
mrna11492.1	LG4:3274818	Aur	mrna19379.1	LG7:4801107	Aur	0	Transposed	0.13378	0.944629	0.141622
mrna28136.1	LG3:20300376	CAMK_CAMKL-CHK1	mrna13841.1	LG6:7527235	CAMK_CAMKL-CHK1	0	WGD	0.190483	2.07965	0.0915938
mrna28136.1	LG3:20300376	CAMK_CAMKL-CHK1	mrna21319.1	LG7:18041660	CAMK_CAMKL-CHK1	1e-160	WGD	0.314939	2.1182	0.148683
mrna13841.1	LG6:7527235	CAMK_CAMKL-CHK1	mrna21319.1	LG7:18041660	CAMK_CAMKL-CHK1	2e-170	WGD	0.301625	1.70041	0.177384
mrna10067.1	LG1:202721	CAMK_CAMKL-CHK1	mrna15015.1	LG2:21680086	CAMK_CAMKL-CHK1	2e-168	WGD	0.332079	1.49911	0.221518
mrna28132.1	LG3:20278106	CAMK_CAMKL-CHK1	mrna13849.1	LG6:7562772	CAMK_CAMKL-CHK1	0	WGD	0.283902	0.974841	0.291229
mrna27394.1	LG4:10857038	CAMK_CAMKL-CHK1	mrna31049.1	LG1:2288798	CAMK_CAMKL-CHK1	1e-122	Transposed	0.487017	1.9486	0.249932
mrna05792.1	LG1:15103347	CAMK_CAMKL-CHK1	mrna22806.1	LG4:20736511	CAMK_CAMKL-CHK1	5e-142	Transposed	0.465818	1.16116	0.401167
mrna21319.1	LG7:18041660	CAMK_CAMKL-CHK1	mrna21320.1	LG7:18044073	CAMK_CAMKL-CHK1	2e-137	tandem	0.250512	0.553301	0.452758
mrna04829.1	LG4:21466539	CAMK_CAMKL-LKB	mrna04397.1	LG6:33471422	CAMK_AMPK	3e-36	Transposed	1.68729	1.88416	0.89551
mrna18654.1	LG7:1196275	CAMK_CDPK	mrna12762.1	LG7:20059206	CAMK_CDPK	0	WGD	0.18522	1.2425	0.14907
mrna32375.1	LG5:995733	CAMK_CDPK	mrna13335.1	LG7:22042257	CAMK_CDPK	0	WGD	0.241737	1.523	0.158725
mrna18254.1	LG6:18045101	CAMK_CDPK	mrna17341.1	LG2:10179942	CAMK_CDPK	0	Transposed	0.326393	2.30803	0.141416
mrna23482.1	LG4:296610	CAMK_CDPK	mrna25220.1	LG6:19324137	CAMK_CAMK1-Tthe	7e-75	Transposed	0.39743	2.11704	0.187729
mrna13650.1	LG6:8281348	CAMK_CDPK	mrna16634.1	LG6:551325	CAMK_CDPK	6e-165	Transposed	0.0878917	0.290056	0.303016
mrna16244.1	LG1:18156792	CAMK_OST1L	mrna11969.1	LG5:23751256	CAMK_OST1L	1e-160	WGD	0.169139	2.1598	0.0783124
mrna11970.1	LG5:23756399	CAMK_OST1L	mrna11971.1	LG5:23762770	CAMK_OST1L	1e-21	tandem	0.135685	0.399399	0.339724
mrna11969.1	LG5:23751256	CAMK_OST1L	mrna11970.1	LG5:23756399	CAMK_OST1L	2e-180	tandem	0.142258	0.373339	0.381041
mrna12673.1	LG1:5687510	CK1_CK1	mrna07489.1	LG6:26458756	CK1_CK1	0	WGD	0.134837	1.50804	0.089412
mrna08271.1	LG2:13110968	CK1_CK1	mrna11484.1	LG4:3232931	CK1_CK1	0	WGD	0.137972	1.44796	0.0952875
mrna08825.1	LG2:20388305	CK1_CK1	mrna11866.1	LG5:21794194	CK1_CK1	0	WGD	0.226243	2.05195	0.110258
mrna13940.1	LG3:27210526	CK1_CK1	mrna08825.1	LG2:20388305	CK1_CK1	0	Transposed	0.0362203	0.115939	0.312407
mrna08601.1	LG2:19265953	CK1_CK1	mrna12673.1	LG1:5687510	CK1_CK1	5e-144	Transposed	0.0340726	0.0976989	0.348751
mrna11484.1	LG4:3232931	CK1_CK1	mrna11487.1	LG4:3242329	CK1_CK1	0	proximal	0.040569	0.105809	0.383418
mrna26062.1	LG5:7338849	CMGC_CDK-CRK7-CDK9	mrna04392.1	LG6:33446161	CMGC_CDK-CRK7-CDK9	0	WGD	1.04298	2.37383	0.439367
mrna16436.1	LG1:19292557	CMGC_CDK-CRK7-CDK9	mrna06457.1	LG5:4320523	CMGC_CDK-CRK7-CDK9	0	Transposed	0.423664	2.94209	0.144001
mrna06721.1	LG4:18719899	CMGC_CDK-CRK7-CDK9	mrna06457.1	LG5:4320523	CMGC_CDK-CRK7-CDK9	0	Transposed	0.243392	1.56671	0.155352
mrna29225.1	LG5:18153072	CMGC_CDK-CRK7-CDK9	mrna17146.1	LG4:6612609	CMGC_CDK-CRK7-CDK9	0	Transposed	0.396954	2.35243	0.168742
mrna31351.1	LG5:14540765	CMGC_CDK-CRK7-CDK9	mrna06457.1	LG5:4320523	CMGC_CDK-CRK7-CDK9	9e-85	Transposed	0.745357	3.27936	0.227287
mrna27588.1	LG2:1502357	CMGC_CDK-CRK7-CDK9	mrna06457.1	LG5:4320523	CMGC_CDK-CRK7-CDK9	7e-137	Transposed	0.535158	1.67163	0.320142
mrna06387.1	LG5:5011161	CMGC_CDK-PITSLRE	mrna06388.1	LG5:5015498	CMGC_CDK-PITSLRE	0	tandem	0.186829	0.537161	0.347808
mrna31613.1	LG1:10400310	CMGC_CDK-Pl	mrna29167.1	LG5:19579947	CMGC_CDK-Pl	1e-107	Transposed	0.430614	1.58451	0.271765
mrna17189.1	LG2:9554462	CMGC_CDK-Pl	mrna29167.1	LG5:19579947	CMGC_CDK-Pl	8e-48	Transposed	0.613661	1.99909	0.30697
mrna07959.1	LG3:22031269	CMGC_CDK-Pl	mrna29167.1	LG5:19579947	CMGC_CDK-Pl	2e-60	Transposed	0.568663	1.5799	0.359936
mrna01549.1	LG1:14608972	CMGC_CK2	mrna02553.1	LG2:17652657	CMGC_CK2	1e-175	WGD	0.190411	1.43247	0.132925
mrna22532.1	LG6:2467465	CMGC_CK2	mrna01549.1	LG1:14608972	CMGC_CK2	8e-178	Transposed	0.149113	0.482248	0.309204
mrna29693.1	LG3:5169489	CMGC_GSK	mrna15782.1	LG6:21671829	CMGC_GSK	0	WGD	0.0714444	1.65168	0.0432555
mrna14943.1	LG1:8393664	CMGC_MAPK	mrna15192.1	LG2:22508007	CMGC_MAPK	0	WGD	0.102531	2.62632	0.0390399
mrna31827.1	LG5:1923265	CMGC_MAPK	mrna19238.1	LG7:2788930	CMGC_MAPK	0	WGD	0.0985841	1.19755	0.0823212
mrna08903.1	LG5:8887960	CMGC_RCK	mrna13516.1	LG5:15369311	CMGC_RCK	2e-41	Transposed	0.612554	3.34089	0.183351
mrna17409.1	LG2:11215628	CMGC_RCK	mrna13516.1	LG5:15369311	CMGC_RCK	8e-118	Transposed	0.622217	2.04131	0.304812
mrna17342.1	LG2:10191037	CMGC_RCK	mrna13516.1	LG5:15369311	CMGC_RCK	6e-60	Transposed	0.655738	2.00539	0.326987
mrna08884.1	LG5:8762135	CMGC_RCK	mrna08886.1	LG5:8777203	CMGC_RCK	2e-80	proximal	0.359653	1.13635	0.3165
mrna10795.1	LG5:12736778	Group-Pl-2	mrna04872.1	LG7:10640322	Group-Pl-2	0	WGD	0.472734	1.25292	0.377306
mrna13027.1	LG1:7047553	IRE1	mrna31502.1	LG5:20192033	IRE1	0	WGD	0.45318	1.43018	0.31687
mrna14420.1	LG6:11181477	NEK	mrna16529.1	LG1:19694461	NEK	2e-130	Transposed	0.9741	2.34277	0.41579
mrna07908.1	LG3:22605839	RLK-Pelle_CR4L	mrna20972.1	LG7:17365642	RLK-Pelle_CR4L	0	WGD	0.337797	1.69465	0.199331
mrna07736.1	LG5:16842966	RLK-Pelle_CR4L	mrna20972.1	LG7:17365642	RLK-Pelle_CR4L	1e-132	Transposed	0.625999	3.83625	0.16318
mrna14010.1	LG3:27623777	RLK-Pelle_CrRLK1L-1	mrna23363.1	LG7:15100141	RLK-Pelle_CrRLK1L-1	0	WGD	0.336101	1.363	0.246589
mrna16583.1	LG6:251304	RLK-Pelle_CrRLK1L-1	mrna13568.1	LG6:7849947	RLK-Pelle_CrRLK1L-1	0	Transposed	0.43237	2.94073	0.147028
mrna04244.1	LG6:32790781	RLK-Pelle_CrRLK1L-1	mrna04245.1	LG6:32796108	RLK-Pelle_CrRLK1L-1	2e-55	tandem	0.253747	1.2314	0.206063
mrna04245.1	LG6:32796108	RLK-Pelle_CrRLK1L-1	mrna04246.1	LG6:32805543	RLK-Pelle_CrRLK1L-1	3e-54	tandem	0.251681	0.855417	0.294221
mrna04246.1	LG6:32805543	RLK-Pelle_CrRLK1L-1	mrna04247.1	LG6:32808821	RLK-Pelle_CrRLK1L-1	0	tandem	0.275028	0.781182	0.352067
mrna24016.1	LG6:34849861	RLK-Pelle_CrRLK1L-1	mrna24017.1	LG6:34854840	RLK-Pelle_CrRLK1L-1	0	tandem	0.0822003	0.232337	0.353797
mrna04247.1	LG6:32808821	RLK-Pelle_CrRLK1L-1	mrna04250.1	LG6:32823153	RLK-Pelle_CrRLK1L-1	0	proximal	0.281877	0.670756	0.420237
mrna30984.1	LG1:2014714	RLK-Pelle_DLSV	mrna11678.1	unanchored:9563162	RLK-Pelle_DLSV	3e-42	WGD	0.473357	1.48881	0.317944
mrna32207.1	LG5:3318822	RLK-Pelle_DLSV	mrna28451.1	LG6:36854918	RLK-Pelle_DLSV	1e-169	WGD	0.689633	1.54059	0.447641
mrna09712.1	LG6:8692030	RLK-Pelle_DLSV	mrna23190.1	LG7:14462801	RLK-Pelle_DLSV	1e-112	WGD	0.614889	0.4001	1.53684
mrna11688.1	unanchored:9624412	RLK-Pelle_DLSV	mrna28451.1	LG6:36854918	RLK-Pelle_DLSV	1e-132	Transposed	0.708544	3.08719	0.229511
mrna30060.1	LG3:25286884	RLK-Pelle_DLSV	mrna25029.1	LG3:11188024	RLK-Pelle_CrRLK1L-1	0	Transposed	0.356571	1.47993	0.240937
mrna30639.1	LG3:3174945	RLK-Pelle_DLSV	mrna25029.1	LG3:11188024	RLK-Pelle_CrRLK1L-1	0	Transposed	0.477121	1.78492	0.267307
mrna31627.1	LG1:10264238	RLK-Pelle_DLSV	mrna28451.1	LG6:36854918	RLK-Pelle_DLSV	4e-33	Transposed	0.797258	2.37003	0.336392
mrna18767.1	LG6:6152446	RLK-Pelle_DLSV	mrna03254.1	LG3:11958057	RLK-Pelle_DLSV	0	Transposed	0.268296	0.581119	0.461689
mrna11412.1	LG1:4728535	RLK-Pelle_DLSV	mrna02014.1	LG6:36240780	RLK-Pelle_DLSV	5e-41	Transposed	0.63669	0.739175	0.861352
mrna29001.1	LG4:466518	RLK-Pelle_DLSV	mrna02014.1	LG6:36240780	RLK-Pelle_DLSV	3e-14	Transposed	0.415334	0.407456	1.01933
mrna32580.1	LG4:2213918	RLK-Pelle_DLSV	mrna30878.1	LG1:1499307	RLK-Pelle_DLSV	0	Transposed	0.281599	0.190973	1.47455
mrna10472.1	LG3:25563878	RLK-Pelle_DLSV	mrna09712.1	LG6:8692030	RLK-Pelle_DLSV	5e-116	Transposed	0.725758	0.475155	1.52741
mrna03603.1	LG4:24481551	RLK-Pelle_DLSV	mrna03604.1	LG4:24486819	RLK-Pelle_DLSV	6e-153	tandem	0.60348	2.53614	0.237953
mrna30650.1	LG3:3243683	RLK-Pelle_DLSV	mrna30651.1	LG3:3247836	RLK-Pelle_DLSV	0	tandem	0.243283	0.948378	0.256526
mrna25028.1	LG3:11180552	RLK-Pelle_DLSV	mrna25029.1	LG3:11188024	RLK-Pelle_DLSV	0	tandem	0.398226	1.4582	0.273095
mrna30659.1	LG3:3282746	RLK-Pelle_DLSV	mrna30660.1	LG3:3289168	RLK-Pelle_DLSV	0	tandem	0.2221	0.743348	0.298784
mrna30643.1	LG3:3193016	RLK-Pelle_DLSV	mrna30644.1	LG3:3203583	RLK-Pelle_DLSV	0	tandem	0.202726	0.677831	0.29908
mrna30660.1	LG3:3289168	RLK-Pelle_DLSV	mrna30661.1	LG3:3293849	RLK-Pelle_DLSV	0	tandem	0.24285	0.768442	0.316029
mrna27328.1	LG3:24377923	RLK-Pelle_DLSV	mrna27329.1	LG3:24390698	RLK-Pelle_DLSV	0	tandem	0.189406	0.584694	0.32394
mrna30651.1	LG3:3247836	RLK-Pelle_DLSV	mrna30652.1	LG3:3252591	RLK-Pelle_DLSV	0	tandem	0.0786264	0.240841	0.326467
mrna30631.1	LG3:3125595	RLK-Pelle_DLSV	mrna30632.1	LG3:3134517	RLK-Pelle_DLSV	1e-48	tandem	0.221312	0.649305	0.340845
mrna30636.1	LG3:3156837	RLK-Pelle_DLSV	mrna30637.1	LG3:3163975	RLK-Pelle_DLSV	0	tandem	0.237955	0.643135	0.369992
mrna11678.1	unanchored:9563162	RLK-Pelle_DLSV	mrna11679.1	unanchored:9575871	RLK-Pelle_DLSV	0	tandem	0.205787	0.545495	0.377249
mrna19524.1	LG3:43219	RLK-Pelle_DLSV	mrna19525.1	LG3:46460	RLK-Pelle_DLSV	0	tandem	0.239681	0.592877	0.404269
mrna11723.1	unanchored:9837535	RLK-Pelle_DLSV	mrna11724.1	unanchored:9839542	RLK-Pelle_DLSV	3e-100	tandem	0.455188	1.12356	0.40513
mrna19525.1	LG3:46460	RLK-Pelle_DLSV	mrna19526.1	LG3:50195	RLK-Pelle_DLSV	0	tandem	0.132585	0.286763	0.462351
mrna30753.1	LG3:3098987	RLK-Pelle_DLSV	mrna30754.1	LG3:3104989	RLK-Pelle_DLSV	0	tandem	0.119168	0.246349	0.483735
mrna30632.1	LG3:3134517	RLK-Pelle_DLSV	mrna30633.1	LG3:3139437	RLK-Pelle_DLSV	2e-34	tandem	0.303112	0.581382	0.521366
mrna30633.1	LG3:3139437	RLK-Pelle_DLSV	mrna30634.1	LG3:3148224	RLK-Pelle_DLSV	1e-40	tandem	0.275384	0.511395	0.538496
mrna30751.1	LG3:3084275	RLK-Pelle_DLSV	mrna30752.1	LG3:3094535	RLK-Pelle_DLSV	0	tandem	0.0273795	0.0363953	0.752281
mrna19536.1	LG3:97905	RLK-Pelle_DLSV	mrna19537.1	LG3:101638	RLK-Pelle_DLSV	0	tandem	0.117088	0.115635	1.01257
mrna11679.1	unanchored:9575871	RLK-Pelle_DLSV	mrna11680.1	unanchored:9581594	RLK-Pelle_DLSV	0	tandem	0.268475	0.223903	1.19907
mrna11680.1	unanchored:9581594	RLK-Pelle_DLSV	mrna11681.1	unanchored:9588276	RLK-Pelle_DLSV	0	tandem	0.306873	0.241165	1.27246
mrna19539.1	LG3:120186	RLK-Pelle_DLSV	mrna19540.1	LG3:125044	RLK-Pelle_DLSV	2e-86	tandem	0.152136	0.10903	1.39536
mrna01964.1	LG6:36275248	RLK-Pelle_DLSV	mrna01965.1	LG6:36279700	RLK-Pelle_DLSV	1e-65	tandem	0.260659	0.16087	1.62032
mrna19533.1	LG3:88694	RLK-Pelle_DLSV	mrna19534.1	LG3:92786	RLK-Pelle_DLSV	1e-138	tandem	0.625751	0.371948	1.68236
mrna19540.1	LG3:125044	RLK-Pelle_DLSV	mrna19541.1	LG3:132198	RLK-Pelle_DLSV	3e-173	tandem	0.705345	0.39341	1.7929
mrna11723.1	unanchored:9837535	RLK-Pelle_DLSV	mrna11725.1	unanchored:9844976	RLK-Pelle_DLSV	4e-164	proximal	0.2061	0.948743	0.217235
mrna10452.1	LG3:25475362	RLK-Pelle_DLSV	mrna10460.1	LG3:25499725	RLK-Pelle_DLSV	0	proximal	0.144783	0.584977	0.247501
mrna30657.1	LG3:3269243	RLK-Pelle_DLSV	mrna30662.1	LG3:3304703	RLK-Pelle_DLSV	0	proximal	0.369456	1.4257	0.25914
mrna30658.1	LG3:3276632	RLK-Pelle_DLSV	mrna30660.1	LG3:3289168	RLK-Pelle_DLSV	0	proximal	0.208668	0.775329	0.269134
mrna30635.1	LG3:3152933	RLK-Pelle_DLSV	mrna30637.1	LG3:3163975	RLK-Pelle_DLSV	0	proximal	0.260195	0.827029	0.314614
mrna11718.1	unanchored:9795221	RLK-Pelle_DLSV	mrna11720.1	unanchored:9800687	RLK-Pelle_DLSV	0	proximal	0.297451	0.938716	0.31687
mrna30660.1	LG3:3289168	RLK-Pelle_DLSV	mrna30662.1	LG3:3304703	RLK-Pelle_DLSV	0	proximal	0.242624	0.760271	0.319128
mrna30640.1	LG3:3178070	RLK-Pelle_DLSV	mrna30642.1	LG3:3186759	RLK-Pelle_DLSV	0	proximal	0.187164	0.58326	0.320893
mrna27326.1	LG3:24365634	RLK-Pelle_DLSV	mrna27328.1	LG3:24377923	RLK-Pelle_DLSV	0	proximal	0.184139	0.548942	0.335443
mrna11720.1	unanchored:9800687	RLK-Pelle_DLSV	mrna11721.1	unanchored:9823182	RLK-Pelle_DLSV	1e-26	proximal	0.199478	0.592285	0.336794
mrna03255.1	LG3:11966412	RLK-Pelle_DLSV	mrna03257.1	LG3:11972456	RLK-Pelle_DLSV	0	proximal	0.228633	0.652938	0.350161
mrna30648.1	LG3:3220127	RLK-Pelle_DLSV	mrna30649.1	LG3:3236683	RLK-Pelle_DLSV	0	proximal	0.0526606	0.090974	0.578853
mrna15779.1	LG6:21653473	RLK-Pelle_Extensin	mrna22593.1	LG6:2789283	RLK-Pelle_Extensin	2e-125	Transposed	0.363471	2.36723	0.153543
mrna31646.1	LG1:9945881	RLK-Pelle_Extensin	mrna31648.1	LG1:9957202	RLK-Pelle_Extensin	5e-163	proximal	0.35963	0.39975	0.899638
mrna18464.1	LG6:5585876	RLK-Pelle_L-LEC	mrna26334.1	LG7:15394704	RLK-Pelle_L-LEC	0	WGD	0.395344	1.92883	0.204965
mrna02384.1	LG3:5458028	RLK-Pelle_L-LEC	mrna17719.1	LG6:20517267	RLK-Pelle_L-LEC	0	WGD	0.279465	1.31993	0.211727
mrna13491.1	LG6:7034010	RLK-Pelle_L-LEC	mrna26334.1	LG7:15394704	RLK-Pelle_L-LEC	0	Transposed	0.469095	1.98205	0.236671
mrna27111.1	LG5:23175530	RLK-Pelle_L-LEC	mrna20593.1	LG3:29886052	RLK-Pelle_L-LEC	5e-142	Transposed	0.542884	1.3516	0.40166
mrna06763.1	LG4:19653582	RLK-Pelle_L-LEC	mrna20593.1	LG3:29886052	RLK-Pelle_L-LEC	3e-105	Transposed	0.556801	1.32969	0.418746
mrna05937.1	LG4:15685374	RLK-Pelle_L-LEC	mrna18464.1	LG6:5585876	RLK-Pelle_L-LEC	1e-38	Transposed	1.33518	1.81267	0.736579
mrna18464.1	LG6:5585876	RLK-Pelle_L-LEC	mrna18466.1	LG6:5595809	RLK-Pelle_L-LEC	0	proximal	0.412169	2.69849	0.15274
mrna19250.1	LG7:2860714	RLK-Pelle_L-LEC	mrna19252.1	LG7:2867592	RLK-Pelle_L-LEC	0	proximal	0.0756327	0.224083	0.337521
mrna19248.1	LG7:2856773	RLK-Pelle_L-LEC	mrna19250.1	LG7:2860714	RLK-Pelle_L-LEC	0	proximal	0.0847868	0.161016	0.526575
mrna33902.1	LG6:16025610	RLK-Pelle_LRK10L-2	mrna13148.1	LG7:21129909	RLK-Pelle_SD-2b	4e-77	Transposed	0.913226	2.14182	0.426378
mrna11357.1	LG1:4486784	RLK-Pelle_LRR-I-1	mrna22902.1	LG4:23857979	RLK-Pelle_LRR-I-1	0	WGD	0.517564	1.97202	0.262454
mrna25364.1	unanchored:5722394	RLK-Pelle_LRR-I-1	mrna22902.1	LG4:23857979	RLK-Pelle_LRR-I-1	2e-37	Transposed	0.191058	1.15593	0.165285
mrna23069.1	LG4:23389289	RLK-Pelle_LRR-I-1	mrna25622.1	LG6:24974458	RLK-Pelle_LRR-I-1	2e-161	Transposed	0.158994	0.607081	0.261899
mrna22908.1	LG4:23915875	RLK-Pelle_LRR-I-1	mrna22909.1	LG4:23931236	RLK-Pelle_LRR-I-1	0	tandem	0.323689	0.809831	0.3997
mrna22907.1	LG4:23900285	RLK-Pelle_LRR-I-1	mrna22908.1	LG4:23915875	RLK-Pelle_LRR-I-1	0	tandem	0.33618	0.750286	0.448069
mrna20950.1	LG7:17257862	RLK-Pelle_LRR-I-1	mrna20952.1	LG7:17263923	RLK-Pelle_LRR-I-1	6e-152	proximal	0.0192906	0.0866186	0.222707
mrna03286.1	LG3:12157816	RLK-Pelle_LRR-I-2	mrna24666.1	LG5:69128	RLK-Pelle_LRR-I-2	1e-157	WGD	0.531458	0.314407	1.69035
mrna04495.1	LG4:26071871	RLK-Pelle_LRR-II	mrna04170.1	LG6:32396592	RLK-Pelle_LRR-II	0	WGD	0.152027	1.1066	0.137382
mrna28063.1	LG3:19911427	RLK-Pelle_LRR-III	mrna21382.1	LG7:18337046	RLK-Pelle_LRR-III	0	WGD	0.274084	1.52962	0.179184
mrna13577.1	LG6:7892275	RLK-Pelle_LRR-III	mrna21382.1	LG7:18337046	RLK-Pelle_LRR-III	0	WGD	0.294807	1.44346	0.204237
mrna32026.1	LG5:2418513	RLK-Pelle_LRR-III	mrna13121.1	LG7:21016206	RLK-Pelle_LRR-III	0	WGD	0.270949	1.31111	0.206656
mrna12536.1	LG1:6294494	RLK-Pelle_LRR-III	mrna05381.1	LG6:27307986	RLK-Pelle_LRR-III	0	WGD	0.424877	2.00443	0.211969
mrna13789.1	LG6:7212481	RLK-Pelle_LRR-III	mrna21283.1	LG7:17850135	RLK-Pelle_LRR-III	0	WGD	0.376278	1.50986	0.249213
mrna09145.1	LG2:21395154	RLK-Pelle_LRR-III	mrna23868.1	LG6:35132783	RLK-Pelle_LRR-III	0	WGD	0.318141	1.17947	0.269733
mrna32157.1	LG5:3047889	RLK-Pelle_LRR-III	mrna28381.1	LG6:36482885	RLK-Pelle_LRR-III	0	WGD	0.394691	1.42985	0.276036
mrna27479.1	LG2:744552	RLK-Pelle_LRR-III	mrna09354.1	LG5:9906474	RLK-Pelle_LRR-III	0	Transposed	0.275869	1.45183	0.190014
mrna24508.1	LG6:29413741	RLK-Pelle_LRR-III	mrna03676.1	LG4:24862199	RLK-Pelle_LRR-III	0	Transposed	0.309607	1.45499	0.21279
mrna09554.1	LG5:10976703	RLK-Pelle_LRR-III	mrna08967.1	LG5:9255190	RLK-Pelle_LRR-III	4e-95	Transposed	0.936037	4.24246	0.220636
mrna15365.1	LG2:24396501	RLK-Pelle_LRR-III	mrna31404.1	LG1:14002772	RLK-Pelle_LRR-III	0	Transposed	0.494913	2.23103	0.221831
mrna28874.1	LG3:6002717	RLK-Pelle_LRR-III	mrna31404.1	LG1:14002772	RLK-Pelle_LRR-III	7e-91	Transposed	0.600894	2.45799	0.244466
mrna05533.1	LG6:28282460	RLK-Pelle_LRR-III	mrna12211.1	LG5:25370641	RLK-Pelle_LRR-III	4e-42	Transposed	0.484857	1.56241	0.310326
mrna17730.1	LG6:20609164	RLK-Pelle_LRR-III	mrna09354.1	LG5:9906474	RLK-Pelle_LRR-III	2e-36	Transposed	0.929945	2.0883	0.445311
mrna00546.1	LG6:19791120	RLK-Pelle_LRR-III	mrna03676.1	LG4:24862199	RLK-Pelle_LRR-III	1e-115	Transposed	1.96223	3.03175	0.647227
mrna02191.1	LG5:27996284	RLK-Pelle_LRR-III	mrna12211.1	LG5:25370641	RLK-Pelle_LRR-III	4e-70	Transposed	0.416434	0.627691	0.663438
mrna32289.1	LG5:518677	RLK-Pelle_LRR-IV	mrna13428.1	LG7:22527063	RLK-Pelle_LRR-IV	0	WGD	0.30849	1.91179	0.161362
mrna32289.1	LG5:518677	RLK-Pelle_LRR-IV	mrna19419.1	LG7:5118240	RLK-Pelle_LRR-IV	0	WGD	0.305966	1.55106	0.197262
mrna06588.1	LG4:17265068	RLK-Pelle_LRR-IX	mrna30354.1	LG1:9338520	RLK-Pelle_LRR-IX	0	Transposed	0.396263	2.74216	0.144508
mrna34775.1	LG4:22204083	RLK-Pelle_LRR-IX	mrna34776.1	LG4:22207395	RLK-Pelle_LRR-IX	3e-26	tandem	0.06768	0.0898626	0.75315
mrna34776.1	LG4:22207395	RLK-Pelle_LRR-IX	mrna34777.1	LG4:22209012	RLK-Pelle_LRR-IX	3e-21	tandem	0.404423	0.534175	0.757098
mrna34777.1	LG4:22209012	RLK-Pelle_LRR-IX	mrna34778.1	LG4:22212303	RLK-Pelle_LRR-IX	1e-28	tandem	0.389374	0.438957	0.887043
mrna05524.1	LG6:28223844	RLK-Pelle_LRR-V	mrna05491.1	LG6:27971151	RLK-Pelle_LRR-V	9e-68	Transposed	0.39929	2.3701	0.16847
mrna22638.1	LG6:18782043	RLK-Pelle_LRR-V	mrna22662.1	LG6:19031615	RLK-Pelle_LRR-V	3e-137	Transposed	0.147537	0.232861	0.633586
mrna06369.1	LG5:4949540	RLK-Pelle_LRR-VI-1	mrna25918.1	LG6:38455593	RLK-Pelle_LRR-VI-1	0	WGD	0.302818	2.17952	0.138938
mrna00364.1	LG7:12577664	RLK-Pelle_LRR-VI-1	mrna25918.1	LG6:38455593	RLK-Pelle_LRR-VI-1	8e-144	Transposed	0.647699	3.20418	0.202142
mrna24460.1	LG1:11081494	RLK-Pelle_LRR-VI-1	mrna25918.1	LG6:38455593	RLK-Pelle_LRR-VI-1	2e-151	Transposed	0.573786	2.51698	0.227966
mrna26395.1	LG6:38581105	RLK-Pelle_LRR-VI-1	mrna25918.1	LG6:38455593	RLK-Pelle_LRR-VI-1	1e-154	Transposed	0.423042	0.561144	0.753893
mrna28225.1	LG3:20815468	RLK-Pelle_LRR-VI-2	mrna21020.1	LG7:17630091	RLK-Pelle_LRR-VI-2	2e-65	WGD	0.460398	1.21324	0.379477
mrna13883.1	LG6:7727229	RLK-Pelle_LRR-VII-1	mrna21355.1	LG7:18203508	RLK-Pelle_LRR-VII-1	0	WGD	0.238582	1.45419	0.164065
mrna22273.1	LG4:11602468	RLK-Pelle_LRR-VII-1	mrna21355.1	LG7:18203508	RLK-Pelle_LRR-VII-1	0	Transposed	0.540168	2.36031	0.228855
mrna05569.1	LG1:15896310	RLK-Pelle_LRR-VIII-1	mrna18098.1	LG6:4218021	RLK-Pelle_LRR-I-1	2e-99	Transposed	1.28058	2.27473	0.562957
mrna13439.1	LG6:7094447	RLK-Pelle_LRR-VIII-1	mrna13584.1	LG6:7931581	RLK-Pelle_LRR-VIII-1	1e-81	Transposed	0.261619	0.291108	0.898701
mrna29277.1	LG5:19019745	RLK-Pelle_LRR-VIII-1	mrna29278.1	LG5:19026936	RLK-Pelle_LRR-VIII-1	0	tandem	0.0937061	0.19716	0.47528
mrna13584.1	LG6:7931581	RLK-Pelle_LRR-VIII-1	mrna13585.1	LG6:7945450	RLK-Pelle_LRR-VIII-1	1e-27	tandem	0.237663	0.256248	0.927474
mrna03528.1	LG3:14351382	RLK-Pelle_LRR-VIII-1	mrna03532.1	LG3:14395927	RLK-Pelle_LRR-VIII-1	8e-151	proximal	0.210306	0.555177	0.378808
mrna03532.1	LG3:14395927	RLK-Pelle_LRR-VIII-1	mrna03534.1	LG3:14408239	RLK-Pelle_LRR-VIII-1	2e-45	proximal	0.304383	0.771131	0.394723
mrna17482.1	LG2:10533600	RLK-Pelle_LRR-Xa	mrna00740.1	LG4:27068799	RLK-Pelle_LRR-Xa	1e-121	Transposed	0.382278	2.72331	0.140373
mrna00864.1	LG4:14605137	RLK-Pelle_LRR-Xb-1	mrna17112.1	LG4:6843384	RLK-Pelle_LRR-Xb-1	3e-142	Transposed	0.341547	1.5174	0.225087
mrna13302.1	LG7:21844369	RLK-Pelle_LRR-Xb-1	mrna19929.1	LG3:7066958	RLK-Pelle_LRR-XI-1	4e-169	Transposed	1.39211	2.64896	0.525531
mrna08337.1	LG2:13521239	RLK-Pelle_LRR-XI-1	mrna16693.1	LG6:899378	RLK-Pelle_LRR-XI-1	0	WGD	0.222707	1.43706	0.154974
mrna29591.1	unanchored:5443144	RLK-Pelle_LRR-XI-1	mrna19913.1	LG3:6984701	RLK-Pelle_LRR-XI-1	0	Transposed	0.311128	2.05255	0.151581
mrna18332.1	LG6:18546940	RLK-Pelle_LRR-XI-1	mrna16693.1	LG6:899378	RLK-Pelle_LRR-XI-1	0	Transposed	0.0229874	0.0674904	0.340602
mrna12633.1	LG1:5489871	RLK-Pelle_LRR-XI-1	mrna11302.1	LG1:4238871	RLK-Pelle_LRR-XI-1	4e-56	Transposed	0.0616778	0.0784589	0.786116
mrna22116.1	LG5:27143303	RLK-Pelle_LRR-XI-1	mrna22117.1	LG5:27146250	RLK-Pelle_LRR-XI-1	1e-46	tandem	0.114368	0.396839	0.288199
mrna30002.1	LG5:27440402	RLK-Pelle_LRR-XI-1	mrna30003.1	LG5:27456239	RLK-Pelle_LRR-XI-1	5e-11	tandem	0.333977	1.06538	0.313483
mrna30004.1	LG5:27460341	RLK-Pelle_LRR-XI-1	mrna30005.1	LG5:27463893	RLK-Pelle_LRR-XI-1	2e-82	tandem	0.27402	0.856501	0.319929
mrna22139.1	LG5:27293747	RLK-Pelle_LRR-XI-1	mrna22140.1	LG5:27322797	RLK-Pelle_LRR-XI-1	1e-27	tandem	0.332705	0.929324	0.358008
mrna22140.1	LG5:27322797	RLK-Pelle_LRR-XI-1	mrna22141.1	LG5:27328916	RLK-Pelle_LRR-XI-1	3e-121	tandem	0.361793	1.00684	0.359337
mrna05695.1	LG6:28922490	RLK-Pelle_LRR-XI-1	mrna05696.1	LG6:28928392	RLK-Pelle_LRR-XI-1	7e-28	tandem	0.0813972	0.222784	0.365364
mrna22140.1	LG5:27322797	RLK-Pelle_LRR-XI-1	mrna22143.1	LG5:27351987	RLK-Pelle_LRR-XI-1	2e-74	proximal	0.137674	0.650319	0.211703
mrna08313.1	LG2:13353961	RLK-Pelle_LRR-XI-1	mrna08315.1	LG2:13390975	RLK-Pelle_LRR-XI-1	0	proximal	0.198344	0.609887	0.325214
mrna22139.1	LG5:27293747	RLK-Pelle_LRR-XI-1	mrna22142.1	LG5:27344253	RLK-Pelle_LRR-XI-1	5e-39	proximal	0.309164	0.866991	0.356595
mrna08310.1	LG2:13342147	RLK-Pelle_LRR-XI-1	mrna08313.1	LG2:13353961	RLK-Pelle_LRR-XI-1	2e-177	proximal	0.139346	0.316587	0.440152
mrna11306.1	LG1:4251742	RLK-Pelle_LRR-XI-1	mrna11311.1	LG1:4264441	RLK-Pelle_LRR-XI-1	0	proximal	0.0279793	0.0452692	0.618066
mrna11302.1	LG1:4238871	RLK-Pelle_LRR-XI-1	mrna11306.1	LG1:4251742	RLK-Pelle_LRR-XI-1	0	proximal	0.0326651	0.0490718	0.665659
mrna16840.1	LG7:38609	RLK-Pelle_LRR-XI-1	mrna16828.1	LG7:112650	RLK-Pelle_LRR-XI-1	2e-105	proximal	0.412603	0.49199	0.838641
mrna03065.1	LG3:10208338	RLK-Pelle_LRR-XII-1	mrna03066.1	LG3:10209636	RLK-Pelle_LRR-XII-1	2e-69	tandem	0.311937	0.29488	1.05784
mrna29686.1	LG3:5126418	RLK-Pelle_LRR-XII-1	mrna29689.1	LG3:5147550	RLK-Pelle_LRR-XII-1	7e-127	proximal	0.203866	0.734402	0.277595
mrna29689.1	LG3:5147550	RLK-Pelle_LRR-XII-1	mrna29692.1	LG3:5161818	RLK-Pelle_LRR-XII-1	0	proximal	0.171572	0.454551	0.377454
mrna27137.1	LG3:24679339	RLK-Pelle_LRR-XIIIa	mrna25936.1	LG5:6779210	RLK-Pelle_LRR-XIIIa	7e-92	Transposed	1.00943	2.37343	0.425303
mrna25237.1	LG2:4032701	RLK-Pelle_LRR-XIV	mrna15149.1	LG2:22329212	RLK-Pelle_LRR-XIV	0	WGD	0.328399	1.65711	0.198176
mrna31795.1	LG5:3563203	RLK-Pelle_LysM	mrna03587.1	LG4:24378205	RLK-Pelle_LysM	0	Transposed	0.342542	1.41543	0.242006
mrna22156.1	LG3:16959320	RLK-Pelle_LysM	mrna25908.1	LG6:38421428	RLK-Pelle_LysM	2e-51	Transposed	1.06945	2.88741	0.370383
mrna28630.1	LG3:9100006	RLK-Pelle_LysM	mrna23251.1	LG7:14078882	RLK-Pelle_LysM	8e-132	Transposed	0.481916	0.843241	0.571504
mrna29421.1	unanchored:4959861	RLK-Pelle_LysM	mrna29422.1	unanchored:4963337	RLK-Pelle_LysM	4e-64	tandem	0.949912	6.65479	0.142741
mrna29422.1	unanchored:4963337	RLK-Pelle_LysM	mrna29508.1	unanchored:5016437	RLK-Pelle_LysM	2e-151	proximal	0.494718	1.43943	0.343691
mrna29329.1	LG5:19300921	RLK-Pelle_LysM	mrna29331.1	LG5:19314342	RLK-Pelle_LysM	0	proximal	0.164183	0.450108	0.364763
mrna04479.1	LG4:25955267	RLK-Pelle_PERK-1	mrna10344.1	LG6:32234521	RLK-Pelle_PERK-1	3e-172	WGD	0.296953	1.0909	0.272208
mrna11417.1	LG1:4748533	RLK-Pelle_PERK-2	mrna23091.1	LG4:23513149	RLK-Pelle_PERK-2	0	WGD	0.267113	1.23678	0.215974
mrna00433.1	LG7:13027444	RLK-Pelle_PERK-2	mrna23091.1	LG4:23513149	RLK-Pelle_PERK-2	8e-87	Transposed	1.01665	2.11007	0.481806
mrna11059.1	LG5:20732402	RLK-Pelle_RKF3	mrna11249.1	LG2:17059907	RLK-Pelle_RKF3	2e-171	Transposed	0.378954	1.15078	0.329302
mrna22347.1	LG6:3096713	RLK-Pelle_RKF3	mrna22348.1	LG6:3102194	RLK-Pelle_RKF3	0	tandem	0.301162	1.16153	0.25928
mrna11249.1	LG2:17059907	RLK-Pelle_RKF3	mrna11251.1	LG2:17064634	RLK-Pelle_RKF3	1e-140	proximal	0.402843	0.617086	0.652815
mrna19262.1	LG7:2912144	RLK-Pelle_RLCK-IV	mrna19263.1	LG7:2914972	RLK-Pelle_RLCK-IV	9e-178	tandem	0.20887	0.264565	0.789486
mrna15432.1	LG6:13830635	RLK-Pelle_RLCK-IXb	mrna07499.1	LG6:26520910	RLK-Pelle_RLCK-IXb	9e-33	WGD	0.404434	1.49374	0.270753
mrna05537.1	LG6:28306937	RLK-Pelle_RLCK-IXb	mrna08740.1	LG2:19987519	RLK-Pelle_RLCK-IXb	0	Transposed	0.306632	1.75432	0.174787
mrna15995.1	LG6:22992249	RLK-Pelle_RLCK-IXb	mrna08740.1	LG2:19987519	RLK-Pelle_RLCK-IXb	0	Transposed	0.351876	1.50569	0.233698
mrna23671.1	LG7:12282993	RLK-Pelle_RLCK-IXb	mrna08740.1	LG2:19987519	RLK-Pelle_RLCK-IXb	2e-101	Transposed	0.67239	1.80344	0.372837
mrna23677.1	LG7:12321299	RLK-Pelle_RLCK-IXb	mrna15816.1	LG6:22286220	RLK-Pelle_RLCK-IXb	3e-78	Transposed	0.387081	0.993137	0.389756
mrna20826.1	unanchored:2591559	RLK-Pelle_RLCK-IXb	mrna20827.1	unanchored:2597435	RLK-Pelle_RLCK-IXb	0	tandem	0.294176	1.28689	0.228595
mrna15729.1	LG6:23156796	RLK-Pelle_RLCK-IXb	mrna15730.1	LG6:23162885	RLK-Pelle_RLCK-IXb	0	tandem	0.276894	0.673594	0.41107
mrna20825.1	unanchored:2577651	RLK-Pelle_RLCK-IXb	mrna20826.1	unanchored:2591559	RLK-Pelle_RLCK-IXb	2e-27	tandem	0.870958	1.74522	0.499053
mrna22816.1	LG4:20800791	RLK-Pelle_RLCK-V	mrna22925.1	LG6:4013026	RLK-Pelle_RLCK-V	0	WGD	0.129198	1.29621	0.0996741
mrna19236.1	LG7:2776968	RLK-Pelle_RLCK-V	mrna13193.1	LG7:21332081	RLK-Pelle_RLCK-V	2e-118	WGD	0.522319	1.20679	0.432816
mrna08555.1	LG2:19096773	RLK-Pelle_RLCK-VI	mrna07548.1	unanchored:8118333	RLK-Pelle_RLCK-VI	7e-111	WGD	0.567127	1.36575	0.41525
mrna16992.1	LG4:5426188	RLK-Pelle_RLCK-VI	mrna20831.1	unanchored:2622426	RLK-Pelle_RLCK-VI	1e-108	Transposed	0.476275	1.53171	0.310943
mrna16955.1	LG4:4426832	RLK-Pelle_RLCK-VI	mrna20831.1	unanchored:2622426	RLK-Pelle_RLCK-VI	1e-107	Transposed	0.710552	1.96908	0.360856
mrna18153.1	LG6:4333873	RLK-Pelle_RLCK-VIIa-1	mrna23336.1	LG7:14948859	RLK-Pelle_RLCK-VIIa-1	0	WGD	0.152413	1.47384	0.103412
mrna01360.1	LG6:37842325	RLK-Pelle_RLCK-VIIa-1	mrna06753.1	LG4:18972027	RLK-Pelle_RLCK-VIIa-1	4e-145	Transposed	0.449857	2.29178	0.196291
mrna29417.1	unanchored:4930343	RLK-Pelle_RLCK-VIIa-1	mrna13056.1	LG1:7227953	RLK-Pelle_RLCK-VIIa-2	2e-110	Transposed	0.441838	0.854657	0.516977
mrna12512.1	LG1:6190006	RLK-Pelle_RLCK-VIIa-2	mrna05298.1	LG6:27118502	RLK-Pelle_RLCK-VIIa-2	6e-179	WGD	0.317213	3.05532	0.103823
mrna15486.1	LG6:13503913	RLK-Pelle_RLCK-VIIa-2	mrna05298.1	LG6:27118502	RLK-Pelle_RLCK-VIIa-2	5e-157	WGD	0.30617	1.44329	0.212133
mrna14078.1	LG3:26584202	RLK-Pelle_RLCK-VIIa-2	mrna18422.1	LG6:5345127	RLK-Pelle_RLCK-VIIa-2	0	WGD	0.312023	1.29118	0.241657
mrna18422.1	LG6:5345127	RLK-Pelle_RLCK-VIIa-2	mrna26593.1	LG7:15635669	RLK-Pelle_RLCK-VIIa-2	7e-78	WGD	0.402231	1.35839	0.296109
mrna03054.1	LG3:10125260	RLK-Pelle_RLCK-VIIa-2	mrna10653.1	LG5:12333109	RLK-Pelle_RLCK-VIIa-2	5e-32	WGD	0.34712	1.03908	0.334067
mrna28322.1	LG4:10037158	RLK-Pelle_RLCK-VIIa-2	mrna01269.1	LG6:1678068	RLK-Pelle_RLCK-VIIa-2	0	Transposed	0.561681	1.89807	0.295923
mrna10909.1	LG5:17290720	RLK-Pelle_RLCK-VIIa-2	mrna10910.1	LG5:17297210	RLK-Pelle_RLCK-VIIa-2	0	tandem	0.0458158	0.163361	0.280457
mrna26595.1	LG7:15649801	RLK-Pelle_RLCK-VIIa-2	mrna26596.1	LG7:15654173	RLK-Pelle_RLCK-VIIa-2	3e-158	tandem	0.333483	0.583495	0.571526
mrna26593.1	LG7:15635669	RLK-Pelle_RLCK-VIIa-2	mrna26595.1	LG7:15649801	RLK-Pelle_RLCK-VIIa-2	7e-58	proximal	0.0427217	0.105956	0.403201
mrna24097.1	LG6:35830446	RLK-Pelle_RLCK-VIIa-2	mrna24099.1	LG6:35837631	RLK-Pelle_RLCK-VIIa-2	4e-98	proximal	0.371827	0.672175	0.55317
mrna24097.1	LG6:35830446	RLK-Pelle_RLCK-VIIa-2	mrna24105.1	LG6:35870654	RLK-Pelle_RLCK-VIIa-2	7e-87	proximal	0.57093	0.811879	0.70322
mrna24559.1	LG1:12144546	RLK-Pelle_RLCK-VIII	mrna22817.1	LG4:20804185	RLK-Pelle_RLCK-VIII	0	WGD	0.13252	1.21767	0.108832
mrna19450.1	LG7:4555067	RLK-Pelle_RLCK-XI	mrna13366.1	LG7:22218389	RLK-Pelle_RLCK-XI	1e-137	WGD	0.404581	0.964649	0.419407
mrna32475.1	LG5:1522975	RLK-Pelle_RLCK-XII-1	mrna19040.1	LG7:3434712	RLK-Pelle_RLCK-XII-1	0	WGD	0.135449	1.46535	0.092434
mrna07775.1	LG3:21763122	RLK-Pelle_RLCK-XII-1	mrna18752.1	LG6:6059281	RLK-Pelle_RLCK-XII-1	0	WGD	0.146003	1.54893	0.0942607
mrna17222.1	LG2:9744994	RLK-Pelle_RLCK-XII-1	mrna08625.1	LG2:19384349	RLK-Pelle_RLCK-XII-1	0	WGD	0.140132	1.32755	0.105557
mrna07775.1	LG3:21763122	RLK-Pelle_RLCK-XII-1	mrna07778.1	LG3:21786493	RLK-Pelle_RLCK-XII-1	1e-92	proximal	0.191971	0.620583	0.30934
mrna34881.1	LG6:24748339	RLK-Pelle_SD-2b	mrna15687.1	LG6:23376882	RLK-Pelle_SD-2b	0	Transposed	0.0998849	0.591063	0.168992
mrna00174.1	LG3:30409182	RLK-Pelle_SD-2b	mrna20664.1	LG3:30327236	RLK-Pelle_SD-2b	6e-82	Transposed	0.588238	0.690845	0.851475
mrna26851.1	LG5:22064826	RLK-Pelle_SD-2b	mrna15687.1	LG6:23376882	RLK-Pelle_SD-2b	1e-40	Transposed	1.77895	1.93788	0.91799
mrna18554.1	LG7:606346	RLK-Pelle_SD-2b	mrna18555.1	LG7:609534	RLK-Pelle_SD-2b	0	tandem	0.443002	1.83919	0.240868
mrna11629.1	unanchored:9311124	RLK-Pelle_SD-2b	mrna11630.1	unanchored:9314617	RLK-Pelle_SD-2b	0	tandem	0.101641	0.349091	0.29116
mrna18710.1	LG6:5802209	RLK-Pelle_SD-2b	mrna18711.1	LG6:5811453	RLK-Pelle_SD-2b	8e-67	tandem	0.184424	0.542415	0.340006
mrna20630.1	LG3:30118421	RLK-Pelle_SD-2b	mrna20631.1	LG3:30125397	RLK-Pelle_SD-2b	0	tandem	0.261755	0.717145	0.364996
mrna20631.1	LG3:30125397	RLK-Pelle_SD-2b	mrna20632.1	LG3:30131002	RLK-Pelle_SD-2b	0	tandem	0.259265	0.689007	0.376288
mrna17731.1	LG6:20618317	RLK-Pelle_SD-2b	mrna17732.1	LG6:20623863	RLK-Pelle_SD-2b	0	tandem	0.0742329	0.192852	0.384922
mrna32071.1	LG5:2641597	RLK-Pelle_SD-2b	mrna32074.1	LG5:2656977	RLK-Pelle_SD-2b	0	proximal	0.119052	0.247642	0.480741
mrna34321.1	LG3:5949894	RLK-Pelle_WAK	mrna34322.1	LG3:5957782	RLK-Pelle_WAK	1e-103	proximal	0.771489	2.23169	0.345698
mrna02347.1	LG3:8767876	RLK-Pelle_WAK	mrna33903.1	LG3:8785835	RLK-Pelle_WAK	1e-57	proximal	0.278514	0.700766	0.397443
mrna03686.1	LG4:24915591	RLK-Pelle_WAK_LRK10L-1	mrna25128.1	LG5:6459422	RLK-Pelle_WAK_LRK10L-1	6e-147	WGD	0.483953	1.90583	0.253932
mrna18355.1	LG6:5667810	RLK-Pelle_WAK_LRK10L-1	mrna20850.1	LG7:16752660	RLK-Pelle_WAK_LRK10L-1	6e-93	WGD	1.2219	1.81653	0.672657
mrna27520.1	LG2:1066890	RLK-Pelle_WAK_LRK10L-1	mrna25128.1	LG5:6459422	RLK-Pelle_CrRLK1L-1	3e-20	Transposed	0.648062	1.95407	0.331648
mrna30077.1	LG6:11875605	RLK-Pelle_WAK_LRK10L-1	mrna18355.1	LG6:5667810	RLK-Pelle_WAK_LRK10L-1	3e-175	Transposed	0.684392	1.78513	0.383384
mrna03686.1	LG4:24915591	RLK-Pelle_WAK_LRK10L-1	mrna03687.1	LG4:24922362	RLK-Pelle_WAK_LRK10L-1	5e-29	tandem	0.169425	0.487941	0.347224
mrna19476.1	LG3:626426	STE_STE11	mrna23961.1	LG6:34560170	STE_STE11	8e-101	WGD	0.465639	1.63553	0.284702
mrna19476.1	LG3:626426	STE_STE11	mrna03406.1	LG3:13622311	STE_STE11	4e-105	WGD	0.459813	1.45834	0.315299
mrna03406.1	LG3:13622311	STE_STE11	mrna23961.1	LG6:34560170	STE_STE11	3e-113	WGD	0.527832	1.14037	0.462861
mrna29222.1	LG5:18139228	STE_STE11	mrna05905.1	LG4:15501980	STE_STE11	3e-70	Transposed	0.656567	2.92619	0.224376
mrna00435.1	LG7:13035579	STE_STE11	mrna23827.1	LG6:35354336	STE_STE11	6e-50	Transposed	0.719908	1.94293	0.370528
mrna17648.1	LG1:13166200	STE_STE11	mrna32511.1	LG5:1712292	STE_STE11	3e-54	Transposed	1.23538	2.61203	0.472957
mrna18880.1	LG7:3973514	STE_STE11	mrna05905.1	LG4:15501980	STE_STE11	1e-23	Transposed	1.90021	3.31508	0.573203
mrna01088.1	unanchored:1055983	STE_STE11	mrna02258.1	LG5:26332641	STE_STE11	7e-37	Transposed	1.83889	2.44141	0.753209
mrna15042.1	LG2:21819729	STE_STE11	mrna24085.1	LG6:35767712	STE_STE11	2e-23	Transposed	2.41911	2.18821	1.10552
mrna11097.1	LG2:16199888	STE_STE11	mrna11098.1	LG2:16202362	STE_STE11	3e-87	tandem	0.439546	0.857891	0.512357
mrna24440.1	LG3:31255118	STE_STE11	mrna24443.1	LG3:31288282	STE_STE11	9e-51	proximal	0.371949	0.444831	0.836159
mrna00635.1	LG4:26586816	STE_STE20-Fray	mrna28424.1	LG6:36725728	STE_STE20-Fray	0	WGD	0.271143	1.55281	0.174614
mrna13903.1	LG5:16507246	STE_STE7	mrna09341.1	LG5:9821032	STE_STE7	3e-81	Transposed	0.517843	1.90521	0.271804
mrna05705.1	LG6:29002383	STE_STE7	mrna05708.1	LG6:29013054	STE_STE7	5e-140	proximal	0.237358	0.790269	0.300351
mrna32487.1	LG5:1589523	STE_STE7	mrna32490.1	LG5:1598204	STE_STE7	6e-119	proximal	0.108674	0.219432	0.49525
mrna00825.1	LG4:14379621	STE_STE-Pl	mrna05905.1	LG4:15501980	STE_STE11	2e-62	Transposed	2.01033	2.51506	0.799317
mrna30145.1	LG6:12344765	TKL_CTR1-DRK-2	mrna26528.1	LG1:3529418	TKL_CTR1-DRK-2	1e-60	Transposed	0.443988	1.50687	0.294642
mrna16465.1	LG1:19432150	TKL_CTR1-DRK-2	mrna02685.1	LG2:18326180	TKL_CTR1-DRK-2	2e-61	Transposed	0.43819	1.259	0.348047
mrna05116.1	LG4:22411546	TKL_CTR1-DRK-2	mrna05117.1	LG4:22416830	TKL_CTR1-DRK-2	2e-81	tandem	0.167167	0.543668	0.30748
mrna32034.1	LG5:2461189	TKL_Gdt	mrna18912.1	LG7:2198839	TKL_Gdt	0	WGD	0.52727	0.412684	1.27766
mrna32170.1	LG5:3096744	TKL-Pl-4	mrna28397.1	LG6:36579442	TKL-Pl-4	0	WGD	0.184234	1.16803	0.157731
mrna00654.1	LG4:26659732	TKL-Pl-4	mrna32170.1	LG5:3096744	TKL-Pl-4	1e-135	WGD	0.618275	0.438618	1.4096
mrna14517.1	LG1:7436989	TKL-Pl-4	mrna08592.1	LG2:19241325	TKL-Pl-4	0	WGD	0.530686	0.309769	1.71317
mrna16468.1	LG1:19444734	TKL-Pl-4	mrna02382.1	LG3:5432975	TKL-Pl-4	0	Transposed	0.191556	0.178078	1.07569
mrna29871.1	LG4:1385368	TKL-Pl-4	mrna29873.1	LG4:1393612	TKL-Pl-4	2e-65	proximal	0.240449	0.372447	0.645593
mrna21178.1	LG7:18776269	TKL-Pl-4	mrna21180.1	LG7:18782427	TKL-Pl-4	6e-159	proximal	0.219951	0.180271	1.22011
mrna07669.1	unanchored:8647601	TKL-Pl-5	mrna24851.1	LG3:3919645	RLK-Pelle_CrRLK1L-1	2e-90	Transposed	0.891191	0.591466	1.50675
mrna19329.1	LG7:3357922	TKL-Pl-5	mrna24851.1	LG3:3919645	RLK-Pelle_CrRLK1L-1	8e-88	Transposed	0.870946	0.502622	1.73281
mrna27368.1	LG4:10451564	TKL-Pl-6	mrna17546.1	LG2:11985358	TKL-Pl-6	2e-28	Transposed	0.958739	2.40859	0.39805
mrna15407.1	LG6:13716844	TKL-Pl-8	mrna14517.1	LG1:7436989	TKL-Pl-4	3e-51	Transposed	1.20599	0.833728	1.4465
mrna12599.1	LG7:19560564	ULK_Fused	mrna12607.1	LG7:19588699	ULK_Fused	4e-109	proximal	0.317398	0.399042	0.795399
mrna28121.1	LG3:20248017	WNK_NRBP	mrna13854.1	LG6:7596932	WNK_NRBP	0	WGD	0.243672	2.64002	0.0922991
mrna03132.1	LG3:12635477	WNK_NRBP	mrna21653.1	LG3:3571153	WNK_NRBP	8e-157	Transposed	0.104632	0.603259	0.173444
mrna23978.1	LG6:34653195	WNK_NRBP	mrna16040.1	LG5:6121133	WNK_NRBP	2e-155	Transposed	0.310981	1.09712	0.283452
mrna01144.1	LG6:31265866	WNK_NRBP	mrna16040.1	LG5:6121133	WNK_NRBP	2e-178	Transposed	0.339785	1.09414	0.326119
mrna01133.1	LG6:31202455	WNK_NRBP	mrna16040.1	LG5:6121133	WNK_NRBP	7e-136	Transposed	0.366831	1.09414	0.335269
